# Supplementary material for: Small RNA SmsR1 modulates acidogenicity and cariogenic virulence by affecting protein acetylation in Streptococcus mutans
Source: PLoS Pathog. 2024 Apr 15;20(4):e1012147. doi: 10.1371/journal.ppat.1012147 (PMC11045139; doi:10.1371/journal.ppat.1012147)
Supplement: S1 Table — (XLSX) [file ppat.1012147.s001.xlsx]

## Sheet: Sheet1
Table S1 The transcriptome result of UA159/pDL278 and UA159/pDL278-SmsR1
	WT_1_count	WT_2_count	WT_3_count	R1_1_count	R1_2_count	R1_3_count	WT_1_tpm	WT_2_tpm	WT_3_tpm	R1_1_tpm	R1_2_tpm	R1_3_tpm	control_tpm	R1_tpm	fc	log2fc	pvalue	padjust	significant	regulate	gene_name	description	location	start	end	strand	cog	cog_description	cog_class1	KO_id	KO_name	KO_des	paths	paths_class1	paths_class2	pfam	go	go_lev2	nr	swissprot	type
SMU_RS00005	3189	4647	3880	4204	4919	4376	187.81	203.27	169.96	166.4	176.84	184.08	187.013	175.773	0.95215	-0.0707398	0.485348	0.61897	no	down	dnaA	chromosomal replication initiator protein DnaA	NC_004350.2	194	1552	+	COG0593(L:Replication, recombination and repair)	COG0593(Chromosomal replication initiation ATPase DnaA)	INFORMATION STORAGE AND PROCESSING	K02313	dnaA	chromosomal replication initiator protein	map04112(Cell cycle - Caulobacter); map02020(Two-component system)	Cellular Processes;Environmental Information Processing	Cell growth and death;Signal transduction	PF00308.20(Bac_DnaA:Bacterial dnaA protein); PF08299.13(Bac_DnaA_C:Bacterial dnaA protein helix-turn-helix); PF00004.31(AAA:ATPase family associated with various cellular activities (AAA)); PF01695.19(IstB_IS21:IstB-like ATP binding protein); PF13173.8(AAA_14:AAA domain); PF01637.20(ATPase_2:ATPase domain predominantly from Archaea); PF13479.8(AAA_24:AAA domain); PF05496.14(RuvB_N:Holliday juncti…	GO:0005737(cellular_component:cytoplasm); GO:0003688(molecular_function:DNA replication origin binding); GO:0006270(biological_process:DNA replication initiation); GO:0006275(biological_process:regulation of DNA replication); GO:0005524(molecular_function:ATP binding)	GO:0005488;GO:0065007;GO:0110165;GO:0009987;GO:0008152	WP_002262648.1(chromosomal replication initiator protein DnaA [Streptococcus mutans])	sp|Q8DWN9|DNAA_STRMU(Chromosomal replication initiator protein DnaA OS=Streptococcus mutans serotype c (strain ATCC 700610 / UA159) OX=210007 GN=dnaA PE=3 SV=1)	ref_gene
SMU_RS00010	3379	5154	3739	4000	4674	4237	283.05	321.05	232.97	225.21	238.91	253.1	279.023	239.073	0.869251	-0.202155	0.156144	0.266969	no	down	dnaN	DNA polymerase III subunit beta	NC_004350.2	1708	2844	+	COG0592(L:Replication, recombination and repair)	COG0592(DNA polymerase III sliding clamp (beta) subunit, PCNA homolog)	INFORMATION STORAGE AND PROCESSING	K02338	dnaN	DNA polymerase III subunit beta [EC:2.7.7.7]	map03430(Mismatch repair); map03440(Homologous recombination); map03030(DNA replication)	Genetic Information Processing;Genetic Information Processing;Genetic Information Processing	Replication and repair;Replication and repair;Replication and repair	PF00712.21(DNA_pol3_beta:DNA polymerase III beta subunit, N-terminal domain); PF02767.18(DNA_pol3_beta_2:DNA polymerase III beta subunit, central domain); PF02768.17(DNA_pol3_beta_3:DNA polymerase III beta subunit, C-terminal domain)	GO:0005737(cellular_component:cytoplasm); GO:0008408(molecular_function:3'-5' exonuclease activity); GO:0003887(molecular_function:DNA-directed DNA polymerase activity); GO:0009360(cellular_component:DNA polymerase III complex); GO:0003677(molecular_function:DNA binding); GO:0006260(biological_process:DNA replication)	GO:0008152;GO:0005488;GO:0110165;GO:0009987;GO:0003824;GO:0032991	WP_002262647.1(DNA polymerase III subunit beta [Streptococcus mutans])	sp|O06672|DPO3B_STRPN(Beta sliding clamp OS=Streptococcus pneumoniae serotype 4 (strain ATCC BAA-334 / TIGR4) OX=170187 GN=dnaN PE=1 SV=2)	ref_gene
SMU_RS00015	222	247	262	428	511	426	65.95	55.05	57.88	85.41	92.31	89.03	59.6267	88.9167	1.52922	0.612799	1.11612e-05	0.000102455	no	up	SMU_RS00015	DUF951 domain-containing protein	NC_004350.2	3106	3297	+	COG4481(S:Function unknown)	COG4481(Uncharacterized conserved protein, DUF951 family)	POORLY CHARACTERIZED							PF06107.13(DUF951:Bacterial protein of unknown function (DUF951))			WP_002262646.1(DUF951 domain-containing protein [Streptococcus mutans])	sp|C0H3V8|YYZM_BACSU(Uncharacterized protein YyzM OS=Bacillus subtilis (strain 168) OX=224308 GN=yyzM PE=4 SV=1)	ref_gene
SMU_RS00020	2680	3386	4106	4063	4358	3963	225.47	211.84	256.95	229.75	223.72	237.75	231.42	230.407	1.00853	0.0122607	0.913672	0.950359	no	up	ychF	redox-regulated ATPase YchF	NC_004350.2	3461	4576	+	COG0012(J:Translation, ribosomal structure and biogenesis)	COG0012(Ribosome-binding ATPase YchF, GTP1/OBG family)	INFORMATION STORAGE AND PROCESSING	K06942	ychF	ribosome-binding ATPase				PF06071.15(YchF-GTPase_C:Protein of unknown function (DUF933)); PF01926.25(MMR_HSR1:50S ribosome-binding GTPase); PF02421.20(FeoB_N:Ferrous iron transport protein B)	GO:0043023(molecular_function:ribosomal large subunit binding); GO:0043022(molecular_function:ribosome binding); GO:0016887(molecular_function:ATPase activity); GO:0005524(molecular_function:ATP binding); GO:0005525(molecular_function:GTP binding)	GO:0005488;GO:0003824	WP_002310742.1(redox-regulated ATPase YchF [Streptococcus mutans])	sp|P37518|YCHF_BACSU(Ribosome-binding ATPase YchF OS=Bacillus subtilis (strain 168) OX=224308 GN=ychF PE=2 SV=1)	ref_gene
SMU_RS00025	369	508	503	623	608	559	64.31	66.12	65.21	72.98	64.57	69.06	65.2133	68.87	1.07454	0.103718	0.331698	0.465657	no	up	pth	aminoacyl-tRNA hydrolase	NC_004350.2	4663	5232	+	COG0193(J:Translation, ribosomal structure and biogenesis)	COG0193(Peptidyl-tRNA hydrolase)	INFORMATION STORAGE AND PROCESSING	K01056	pth	peptidyl-tRNA hydrolase, PTH1 family [EC:3.1.1.29]				PF01195.21(Pept_tRNA_hydro:Peptidyl-tRNA hydrolase)	GO:0005737(cellular_component:cytoplasm); GO:0004045(molecular_function:aminoacyl-tRNA hydrolase activity); GO:0006412(biological_process:translation)	GO:0110165;GO:0009987;GO:0003824;GO:0008152	WP_002262644.1(aminoacyl-tRNA hydrolase [Streptococcus mutans])	sp|Q8DWN5|PTH_STRMU(Peptidyl-tRNA hydrolase OS=Streptococcus mutans serotype c (strain ATCC 700610 / UA159) OX=210007 GN=pth PE=3 SV=1)	ref_gene
SMU_RS00030	2345	3942	3109	4327	4459	3564	53.24	66.35	52.5	66.02	61.83	57.93	57.3633	61.9267	1.09333	0.128726	0.326458	0.46104	no	up	mfd	transcription-repair coupling factor	NC_004350.2	5225	8722	+	COG1197(L:Replication, recombination and repair); COG1197(K:Transcription)	COG1197(Transcription-repair coupling factor (superfamily II helicase)); COG1197(Transcription-repair coupling factor (superfamily II helicase))	INFORMATION STORAGE AND PROCESSING;INFORMATION STORAGE AND PROCESSING	K03723	mfd	transcription-repair coupling factor (superfamily II helicase) [EC:3.6.4.-]	map03420(Nucleotide excision repair)	Genetic Information Processing	Replication and repair	PF02559.18(CarD_CdnL_TRCF:CarD-like/TRCF domain); PF17757.3(UvrB_inter:UvrB interaction domain); PF03461.17(TRCF:TRCF domain); PF00271.33(Helicase_C:Helicase conserved C-terminal domain); PF00270.31(DEAD:DEAD/DEAH box helicase); PF04851.17(ResIII:Type III restriction enzyme, res subunit); PF14814.8(UB2H:Bifunctional transglycosylase second domain)	GO:0005737(cellular_component:cytoplasm); GO:0016787(molecular_function:hydrolase activity); GO:0000716(biological_process:transcription-coupled nucleotide-excision repair, DNA damage recognition); GO:0006355(biological_process:regulation of transcription, DNA-templated); GO:0003684(molecular_function:damaged DNA binding); GO:0005524(molecular_function:ATP binding)	GO:0005488;GO:0065007;GO:0110165;GO:0009987;GO:0003824	WP_002262643.1(transcription-repair coupling factor [Streptococcus mutans])	sp|P37474|MFD_BACSU(Transcription-repair-coupling factor OS=Bacillus subtilis (strain 168) OX=224308 GN=mfd PE=3 SV=1)	ref_gene
SMU_RS00035	333	562	503	538	728	635	309.72	395.14	345.07	332.97	408.36	404.56	349.977	381.963	1.13365	0.180981	0.224841	0.353429	no	up	SMU_RS00035	RNA-binding S4 domain-containing protein	NC_004350.2	8852	9124	+	COG1188(J:Translation, ribosomal structure and biogenesis)	COG1188(Ribosomal 50S subunit-recycling heat shock protein, contains S4 domain)	INFORMATION STORAGE AND PROCESSING							PF01479.27(S4:S4 domain)	GO:0003723(molecular_function:RNA binding)	GO:0005488	WP_002262642.1(RNA-binding S4 domain-containing protein [Streptococcus mutans])	sp|P64405|Y007_STRPN(Uncharacterized protein SP_0007 OS=Streptococcus pneumoniae serotype 4 (strain ATCC BAA-334 / TIGR4) OX=170187 GN=SP_0007 PE=4 SV=1)	ref_gene
SMU_RS00040	392	438	441	434	487	522	180.98	152.26	151.17	134.29	136.35	168.05	161.47	146.23	0.931186	-0.102859	0.529719	0.657714	no	down	SMU_RS00040	septum formation initiator family protein	NC_004350.2	9111	9482	+	COG2919(D:Cell cycle control, cell division, chromosome partitioning)	COG2919(Cell division protein FtsB)	CELLULAR PROCESSES AND SIGNALING	K13052	divIC	cell division protein DivIC				PF04977.17(DivIC:Septum formation initiator); PF18031.3(UCH_C:Ubiquitin carboxyl-terminal hydrolases)	GO:0016021(cellular_component:integral component of membrane); GO:0051301(biological_process:cell division)	GO:0009987;GO:0110165	WP_002262641.1(septum formation initiator family protein [Streptococcus mutans])		ref_gene
SMU_RS00045	0	0	1	0	0	1	0	0	8.7	0	0	7.96	2.9	2.65333	0.819781	-0.286689	0.940091	0.964575	no	down	SMU_RS00045	hypothetical protein	NC_004350.2	9482	9601	+													WP_002262640.1(hypothetical protein [Streptococcus mutans])		ref_gene
SMU_RS00050	1763	2912	2143	2892	3312	2895	133.41	163.8	120.62	147.09	152.95	156.31	139.277	152.117	1.10813	0.148125	0.272307	0.404224	no	up	SMU_RS00050	serine hydrolase	NC_004350.2	9611	10846	+	COG2367(V:Defense mechanisms)	COG2367(Beta-lactamase class A)	CELLULAR PROCESSES AND SIGNALING	K01467	ampC	beta-lactamase class C [EC:3.5.2.6]	map01501(beta-Lactam resistance); map02020(Two-component system)	Human Diseases;Environmental Information Processing	Drug resistance: antimicrobial;Signal transduction	PF13354.8(Beta-lactamase2:Beta-lactamase enzyme family); PF19087.2(DUF5776:Domain of unknown function (DUF5776)); PF00768.22(Peptidase_S11:D-alanyl-D-alanine carboxypeptidase)			WP_002310746.1(serine hydrolase [Streptococcus mutans])		ref_gene
SMU_RS00055	1435	1729	1827	2128	2530	2228	104.91	93.95	99.35	104.56	112.88	116.23	99.4033	111.223	1.13354	0.180834	0.0749156	0.151551	no	up	tilS	tRNA lysidine(34) synthetase TilS	NC_004350.2	10843	12114	+	COG0037(J:Translation, ribosomal structure and biogenesis)	COG0037(tRNA(Ile)-lysidine synthase TilS/MesJ)	INFORMATION STORAGE AND PROCESSING	K04075	tilS	tRNA(Ile)-lysidine synthase [EC:6.3.4.19]				PF01171.22(ATP_bind_3:PP-loop family); PF11734.10(TilS_C:TilS substrate C-terminal domain)	GO:0006400(biological_process:tRNA modification); GO:0016879(molecular_function:ligase activity, forming carbon-nitrogen bonds); GO:0005524(molecular_function:ATP binding); GO:0005737(cellular_component:cytoplasm)	GO:0005488;GO:0110165;GO:0009987;GO:0008152;GO:0003824	WP_002262638.1(tRNA lysidine(34) synthetase TilS [Streptococcus mutans])	sp|Q8DWM9|TILS_STRMU(tRNA(Ile)-lysidine synthase OS=Streptococcus mutans serotype c (strain ATCC 700610 / UA159) OX=210007 GN=tilS PE=3 SV=1)	ref_gene
SMU_RS00060	1059	1091	1764	2133	2171	1965	230.39	177.58	285.48	311.9	287.59	302.19	231.15	300.56	1.32262	0.403401	0.0423179	0.0962975	no	up	hpt	hypoxanthine phosphoribosyltransferase	NC_004350.2	12118	12660	+	COG0634(F:Nucleotide transport and metabolism)	COG0634(Hypoxanthine-guanine phosphoribosyltransferase)	METABOLISM	K00760	hprT	hypoxanthine phosphoribosyltransferase [EC:2.4.2.8]	map00983(Drug metabolism - other enzymes); map00230(Purine metabolism)	Metabolism;Metabolism	Xenobiotics biodegradation and metabolism;Nucleotide metabolism	PF00156.29(Pribosyltran:Phosphoribosyl transferase domain)	GO:0005737(cellular_component:cytoplasm); GO:0004422(molecular_function:hypoxanthine phosphoribosyltransferase activity); GO:0032263(biological_process:GMP salvage); GO:0000166(molecular_function:nucleotide binding); GO:0052657(molecular_function:guanine phosphoribosyltransferase activity); GO:0032264(biological_process:IMP salvage); GO:0046872(molecular_function:metal ion binding)	GO:0110165;GO:0009987;GO:0008152;GO:0003824;GO:0005488	WP_002262637.1(hypoxanthine phosphoribosyltransferase [Streptococcus mutans])	sp|Q8DWM8|HGPRT_STRMU(Hypoxanthine-guanine phosphoribosyltransferase OS=Streptococcus mutans serotype c (strain ATCC 700610 / UA159) OX=210007 GN=hpt PE=3 SV=1)	ref_gene
SMU_RS00065	18446	21547	26086	28880	32779	29351	810.08	702.32	852.1	852.41	878.94	921.64	788.167	884.33	1.13418	0.181652	0.115463	0.211365	no	up	ftsH	ATP-dependent zinc metalloprotease FtsH	NC_004350.2	12682	14652	+	COG0465(O:Posttranslational modification, protein turnover, chaperones)	COG0465(ATP-dependent Zn proteases)	CELLULAR PROCESSES AND SIGNALING	K03798	ftsH	cell division protease FtsH [EC:3.4.24.-]				PF01434.20(Peptidase_M41:Peptidase family M41); PF00004.31(AAA:ATPase family associated with various cellular activities (AAA)); PF17862.3(AAA_lid_3:AAA+ lid domain); PF06480.17(FtsH_ext:FtsH Extracellular); PF05496.14(RuvB_N:Holliday junction DNA helicase RuvB P-loop domain); PF07728.16(AAA_5:AAA domain (dynein-related subfamily)); PF06068.15(TIP49:TIP49 P-loop domain); PF07724.16(AAA_2:AAA doma…	GO:0004176(molecular_function:ATP-dependent peptidase activity); GO:0004222(molecular_function:metalloendopeptidase activity); GO:0016021(cellular_component:integral component of membrane); GO:0030163(biological_process:protein catabolic process); GO:0051301(biological_process:cell division); GO:0005886(cellular_component:plasma membrane); GO:0005524(molecular_function:ATP binding); GO:0008270(mo…	GO:0005488;GO:0140657;GO:0110165;GO:0009987;GO:0003824;GO:0008152	WP_002310748.1(ATP-dependent zinc metalloprotease FtsH [Streptococcus mutans])	sp|O69076|FTSH_STRPN(ATP-dependent zinc metalloprotease FtsH OS=Streptococcus pneumoniae serotype 4 (strain ATCC BAA-334 / TIGR4) OX=170187 GN=ftsH PE=3 SV=3)	ref_gene
SMU_RS00070	1247.21	1221.51	1858.83	2399.31	2424.12	2252.69	52.97	38.5	58.72	68.49	62.87	68.42	50.0633	66.5933	1.34333	0.425815	0.022517	0.0584082	no	up	SMU_RS00070	amino acid permease	NC_004350.2	15140	16555	+	COG0531(E:Amino acid transport and metabolism)	COG0531(Serine transporter YbeC, amino acid:H+ symporter family)	METABOLISM	K03294		basic amino acid/polyamine antiporter, APA family				PF13520.8(AA_permease_2:Amino acid permease); PF00324.23(AA_permease:Amino acid permease); PF13906.8(AA_permease_C:C-terminus of AA_permease)	GO:0022857(molecular_function:transmembrane transporter activity); GO:0016021(cellular_component:integral component of membrane)	GO:0005215;GO:0110165	WP_002262635.1(amino acid permease [Streptococcus mutans])	sp|Q797A7|MTRTR_BACSU(Methylthioribose transporter OS=Bacillus subtilis (strain 168) OX=224308 GN=mtrA PE=3 SV=1)	ref_gene
SMU_RS00180	1151	2079	1577	1718	1953	1736	132.87	178.75	135.42	133.31	137.51	142.61	149.013	137.81	0.940104	-0.0891081	0.525864	0.655215	no	down	mreC	rod shape-determining protein MreC	NC_004350.2	23646	24464	+	COG1792(D:Cell cycle control, cell division, chromosome partitioning); COG1792(Z:Cytoskeleton)	COG1792(Cell shape-determining protein MreC); COG1792(Cell shape-determining protein MreC)	CELLULAR PROCESSES AND SIGNALING;CELLULAR PROCESSES AND SIGNALING	K03570	mreC	rod shape-determining protein MreC				PF04085.16(MreC:rod shape-determining protein MreC)	GO:0016021(cellular_component:integral component of membrane); GO:0008360(biological_process:regulation of cell shape)	GO:0065007;GO:0110165	BAL68350.1(putative cell shape-determining protein [Streptococcus mutans LJ23])	sp|Q8DMY2|MREC_STRR6(Cell shape-determining protein MreC OS=Streptococcus pneumoniae (strain ATCC BAA-255 / R6) OX=171101 GN=mreC PE=1 SV=1)	ref_gene
SMU_RS00185	50	81	66	165	198	138	9.81	11.88	9.63	21.76	23.67	19.17	10.44	21.5333	2.10221	1.07191	1.8782e-07	2.67043e-06	yes	up	mreD	rod shape-determining protein MreD	NC_004350.2	24466	24972	+	COG2891(M:Cell wall/membrane/envelope biogenesis)	COG2891(Cell shape-determining protein MreD)	CELLULAR PROCESSES AND SIGNALING	K03571	mreD	rod shape-determining protein MreD				PF04093.14(MreD:rod shape-determining protein MreD)	GO:0016021(cellular_component:integral component of membrane); GO:0008360(biological_process:regulation of cell shape); GO:0005886(cellular_component:plasma membrane)	GO:0065007;GO:0110165	WP_002263141.1(rod shape-determining protein MreD [Streptococcus mutans])		ref_gene
SMU_RS00190	42830	93777	93923	90959	90388	74124	3044.97	4954.8	4966.77	4346.37	3921.98	3761.13	4322.18	4009.83	0.942538	-0.0853768	0.679614	0.784106	no	down	SMU_RS00190	CHAP domain-containing protein	NC_004350.2	25082	26377	+	COG3883(S:Function unknown)	COG3883(Uncharacterized N-terminal coiled-coil domain of peptidoglycan hydrolase CwlO)	POORLY CHARACTERIZED	K21471	cwlO	peptidoglycan DL-endopeptidase CwlO [EC:3.4.-.-]				PF05257.18(CHAP:CHAP domain)			WP_002264119.1(CHAP domain-containing protein [Streptococcus mutans])	sp|Q8DVU8|Y367_STRMU(Putative hydrolase SMU_367 OS=Streptococcus mutans serotype c (strain ATCC 700610 / UA159) OX=210007 GN=SMU_367 PE=3 SV=1)	ref_gene
SMU_RS00195	2852	4868	4195	4877	5448	4614	249.69	316.99	273.19	286.99	291.03	287.99	279.957	288.67	1.0467	0.0658537	0.543319	0.666721	no	up	SMU_RS00195	ribose-phosphate diphosphokinase	NC_004350.2	26502	27470	+	COG0462(F:Nucleotide transport and metabolism)	COG0462(Phosphoribosylpyrophosphate synthetase)	METABOLISM	K00948	prsA	ribose-phosphate pyrophosphokinase [EC:2.7.6.1]	map00030(Pentose phosphate pathway); map00230(Purine metabolism)	Metabolism;Metabolism	Carbohydrate metabolism;Nucleotide metabolism	PF13793.8(Pribosyltran_N:N-terminal domain of ribose phosphate pyrophosphokinase); PF14572.8(Pribosyl_synth:Phosphoribosyl synthetase-associated domain); PF00156.29(Pribosyltran:Phosphoribosyl transferase domain)	GO:0005737(cellular_component:cytoplasm); GO:0000287(molecular_function:magnesium ion binding); GO:0009156(biological_process:ribonucleoside monophosphate biosynthetic process); GO:0016301(molecular_function:kinase activity); GO:0004749(molecular_function:ribose phosphate diphosphokinase activity); GO:0009165(biological_process:nucleotide biosynthetic process); GO:0009116(biological_process:nucle…	GO:0005488;GO:0110165;GO:0009987;GO:0003824;GO:0008152	WP_002263139.1(MULTISPECIES: ribose-phosphate diphosphokinase [Streptococcus])	sp|Q8DWM2|KPRS1_STRMU(Ribose-phosphate pyrophosphokinase 1 OS=Streptococcus mutans serotype c (strain ATCC 700610 / UA159) OX=210007 GN=prs1 PE=3 SV=1)	ref_gene
SMU_RS00200	1884	4178	2553	2766	3036	2620	146.72	241.89	147.89	144.78	144.29	145.56	178.833	144.877	0.823657	-0.279885	0.182981	0.303523	no	down	SMU_RS00200	pyridoxal phosphate-dependent aminotransferase	NC_004350.2	27559	28734	+	COG0436(E:Amino acid transport and metabolism)	COG0436(Aspartate/methionine/tyrosine aminotransferase)	METABOLISM	K00841	patA	aminotransferase [EC:2.6.1.-]	map00300(Lysine biosynthesis)	Metabolism	Amino acid metabolism	PF00155.23(Aminotran_1_2:Aminotransferase class I and II); PF01041.19(DegT_DnrJ_EryC1:DegT/DnrJ/EryC1/StrS aminotransferase family); PF00266.21(Aminotran_5:Aminotransferase class-V)	GO:0008483(molecular_function:transaminase activity); GO:0009058(biological_process:biosynthetic process); GO:0030170(molecular_function:pyridoxal phosphate binding)	GO:0003824;GO:0008152;GO:0005488	WP_002263138.1(pyridoxal phosphate-dependent aminotransferase [Streptococcus mutans])	sp|P16524|DAPX_BACSU(Probable N-acetyl-LL-diaminopimelate aminotransferase OS=Bacillus subtilis (strain 168) OX=224308 GN=dapX PE=1 SV=3)	ref_gene
SMU_RS00205	714	1281	941	829	932	791	74.45	99.42	72.98	58.1	59.28	58.73	82.2833	58.7033	0.724928	-0.464091	0.00177874	0.00736015	no	down	recO	DNA repair protein RecO	NC_004350.2	28724	29479	+	COG1381(L:Replication, recombination and repair)	COG1381(Recombinational DNA repair protein RecO (RecF pathway))	INFORMATION STORAGE AND PROCESSING	K03584	recO	DNA repair protein RecO (recombination protein O)	map03440(Homologous recombination)	Genetic Information Processing	Replication and repair	PF02565.17(RecO_C:Recombination protein O C terminal); PF11967.10(RecO_N:Recombination protein O N terminal)	GO:0006310(biological_process:DNA recombination); GO:0006281(biological_process:DNA repair)	GO:0009987;GO:0008152;GO:0050896	WP_002263137.1(DNA repair protein RecO [Streptococcus mutans])	sp|Q8DWM0|RECO_STRMU(DNA repair protein RecO OS=Streptococcus mutans serotype c (strain ATCC 700610 / UA159) OX=210007 GN=recO PE=3 SV=1)	ref_gene
SMU_RS00210	2976	4923	4752	4206	4915	4164	291.85	359.27	346.64	277.25	294.06	290.92	332.587	287.41	0.877253	-0.188935	0.074128	0.150242	no	down	plsX	phosphate acyltransferase PlsX	NC_004350.2	29687	30685	+	COG0416(I:Lipid transport and metabolism)	COG0416(Acyl-ACP:phosphate acyltransferase (fatty acid/phospholipid biosynthesis))	METABOLISM	K03621	plsX	phosphate acyltransferase [EC:2.3.1.274]	map00561(Glycerolipid metabolism)	Metabolism	Lipid metabolism	PF02504.17(FA_synthesis:Fatty acid synthesis protein)	GO:0006633(biological_process:fatty acid biosynthetic process); GO:0005737(cellular_component:cytoplasm); GO:0043811(molecular_function:phosphate:acyl-[acyl carrier protein] acyltransferase activity); GO:0008654(biological_process:phospholipid biosynthetic process)	GO:0110165;GO:0009987;GO:0003824;GO:0008152	WP_002263136.1(phosphate acyltransferase PlsX [Streptococcus mutans])	sp|Q8DWL9|PLSX_STRMU(Phosphate acyltransferase OS=Streptococcus mutans serotype c (strain ATCC 700610 / UA159) OX=210007 GN=plsX PE=3 SV=1)	ref_gene
SMU_RS00215	682	1078	1011	916	1090	894	797.71	953.82	869.41	710.61	767.39	711.86	873.647	729.953	0.869911	-0.20106	0.0479087	0.10596	no	down	SMU_RS00215	acyl carrier protein	NC_004350.2	30687	30935	+	COG0236(I:Lipid transport and metabolism)	COG0236(Acyl carrier protein)	METABOLISM	K02078	acpP	acyl carrier protein	map00998(Biosynthesis of various secondary metabolites - part 2)	Metabolism	Biosynthesis of other secondary metabolites	PF00550.27(PP-binding:Phosphopantetheine attachment site)	GO:0005737(cellular_component:cytoplasm); GO:0000036(molecular_function:ACP phosphopantetheine attachment site binding involved in fatty acid biosynthetic process)	GO:0005488;GO:0140104;GO:0110165	WP_002263135.1(acyl carrier protein [Streptococcus mutans])	sp|Q8R9W1|ACP_CALS4(Acyl carrier protein OS=Caldanaerobacter subterraneus subsp. tengcongensis (strain DSM 15242 / JCM 11007 / NBRC 100824 / MB4) OX=273068 GN=acpP PE=3 SV=2)	ref_gene
SMU_RS00220	32	44	45	90	88	89	4.43	4.54	4.63	8.37	7.42	8.74	4.53333	8.17667	1.83079	0.872466	0.000233251	0.00136135	no	up	SMU_RS00220	ATP-binding cassette domain-containing protein	NC_004350.2	31136	31744	+	COG2274(V:Defense mechanisms)	COG2274(ABC-type bacteriocin/lantibiotic exporters, contain an N-terminal double-glycine peptidase domain)	CELLULAR PROCESSES AND SIGNALING	K06147		ATP-binding cassette, subfamily B, bacterial				PF00005.29(ABC_tran:ABC transporter); PF02463.21(SMC_N:RecF/RecN/SMC N terminal domain); PF13479.8(AAA_24:AAA domain); PF13401.8(AAA_22:AAA domain)			WP_080007628.1(ATP-binding cassette domain-containing protein [Streptococcus mutans])	sp|P59653|COMA_STRR6(Transport/processing ATP-binding protein ComA OS=Streptococcus pneumoniae (strain ATCC BAA-255 / R6) OX=171101 GN=comA PE=3 SV=1)	ref_gene
SMU_RS00225	229	147	188	347	600	770	34.23	16.39	20.9	34.86	54.67	81.71	23.84	57.08	2.42404	1.27742	0.000836552	0.00389636	yes	up	SMU_RS00225	phosphoribosylaminoimidazolesuccinocarboxamide synthase	NC_004350.2	31867	32574	+	COG0152(F:Nucleotide transport and metabolism)	COG0152(Phosphoribosylaminoimidazole-succinocarboxamide synthase)	METABOLISM	K01923	purC	phosphoribosylaminoimidazole-succinocarboxamide synthase [EC:6.3.2.6]	map00230(Purine metabolism)	Metabolism	Nucleotide metabolism	PF01259.20(SAICAR_synt:SAICAR synthetase)	GO:0004639(molecular_function:phosphoribosylaminoimidazolesuccinocarboxamide synthase activity); GO:0009236(biological_process:cobalamin biosynthetic process); GO:0006189(biological_process:'de novo' IMP biosynthetic process); GO:0005524(molecular_function:ATP binding)	GO:0005488;GO:0008152;GO:0003824;GO:0009987	WP_002263133.1(phosphoribosylaminoimidazolesuccinocarboxamide synthase [Streptococcus mutans])	sp|Q8DWL6|PUR7_STRMU(Phosphoribosylaminoimidazole-succinocarboxamide synthase OS=Streptococcus mutans serotype c (strain ATCC 700610 / UA159) OX=210007 GN=purC PE=3 SV=1)	ref_gene
SMU_RS00230	1457	1511	1274	2715	3335	4238	31.95	24.57	20.78	40.02	44.67	66.56	25.7667	50.4167	1.9716	0.979365	8.54246e-05	0.000585282	no	up	SMU_RS00230	phosphoribosylformylglycinamidine synthase	NC_004350.2	32584	36309	+	COG0046(F:Nucleotide transport and metabolism)	COG0046(Phosphoribosylformylglycinamidine (FGAM) synthase, synthetase domain)	METABOLISM	K01952	purL	phosphoribosylformylglycinamidine synthase [EC:6.3.5.3]	map00230(Purine metabolism)	Metabolism	Nucleotide metabolism	PF13507.8(GATase_5:CobB/CobQ-like glutamine amidotransferase domain); PF02769.24(AIRS_C:AIR synthase related protein, C-terminal domain); PF18072.3(FGAR-AT_linker:Formylglycinamide ribonucleotide amidotransferase linker domain)	GO:0004642(molecular_function:phosphoribosylformylglycinamidine synthase activity); GO:0046872(molecular_function:metal ion binding); GO:0006164(biological_process:purine nucleotide biosynthetic process)	GO:0009987;GO:0003824;GO:0008152;GO:0005488	WP_002263132.1(phosphoribosylformylglycinamidine synthase [Streptococcus mutans])	sp|Q97BD5|PURL_THEVO(Phosphoribosylformylglycinamidine synthase subunit PurL OS=Thermoplasma volcanium (strain ATCC 51530 / DSM 4299 / JCM 9571 / NBRC 15438 / GSS1) OX=273116 GN=purL PE=3 SV=1)	ref_gene
SMU_RS00235	78	151	102	157	187	304	13.91	20.11	13.53	18.81	20.31	38.41	15.85	25.8433	1.65793	0.729381	0.029505	0.072272	no	up	SMU_RS00235	DNA alkylation repair protein	NC_004350.2	36331	36951	+	COG4335(L:Replication, recombination and repair)	COG4335(3-methylpurine DNA glycosylase AlkC)	INFORMATION STORAGE AND PROCESSING							PF08713.13(DNA_alkylation:DNA alkylation repair enzyme); PF13646.8(HEAT_2:HEAT repeats)	GO:0016301(molecular_function:kinase activity)	GO:0003824	WP_002263131.1(DNA alkylation repair protein [Streptococcus mutans])	sp|O07541|YHAZ_BACSU(Uncharacterized protein YhaZ OS=Bacillus subtilis (strain 168) OX=224308 GN=yhaZ PE=2 SV=1)	ref_gene
SMU_RS00240	243	534	384	638	633	925	15.29	24.95	17.97	26.97	24.31	41.55	19.4033	30.9433	1.61417	0.690791	0.00964274	0.0286255	no	up	purF	amidophosphoribosyltransferase	NC_004350.2	36977	38416	+	COG0034(F:Nucleotide transport and metabolism)	COG0034(Glutamine phosphoribosylpyrophosphate amidotransferase)	METABOLISM	K00764	purF	amidophosphoribosyltransferase [EC:2.4.2.14]	map00250(Alanine, aspartate and glutamate metabolism); map00230(Purine metabolism)	Metabolism;Metabolism	Amino acid metabolism;Nucleotide metabolism	PF13522.8(GATase_6:Glutamine amidotransferase domain); PF13537.8(GATase_7:Glutamine amidotransferase domain); PF00156.29(Pribosyltran:Phosphoribosyl transferase domain); PF13230.8(GATase_4:Glutamine amidotransferases class-II); PF00310.23(GATase_2:Glutamine amidotransferases class-II)	GO:0004044(molecular_function:amidophosphoribosyltransferase activity); GO:0000287(molecular_function:magnesium ion binding); GO:0006541(biological_process:glutamine metabolic process); GO:0009113(biological_process:purine nucleobase biosynthetic process); GO:0006189(biological_process:'de novo' IMP biosynthetic process); GO:0009116(biological_process:nucleoside metabolic process)	GO:0005488;GO:0009987;GO:0003824;GO:0008152	WP_002263130.1(MULTISPECIES: amidophosphoribosyltransferase [Streptococcus])	sp|P00497|PUR1_BACSU(Amidophosphoribosyltransferase OS=Bacillus subtilis (strain 168) OX=224308 GN=purF PE=1 SV=2)	ref_gene
SMU_RS00245	30	74	50	93	74	111	8.23	15.23	10.21	17.15	12.36	21.46	11.2233	16.99	1.5397	0.622652	0.0627874	0.130905	no	up	SMU_RS00245	hypothetical protein	NC_004350.2	38429	38914	+													WP_002263129.1(hypothetical protein [Streptococcus mutans])		ref_gene
SMU_RS00250	160	342	276	344	284	393	14.48	23.03	18.58	20.93	15.68	25.36	18.6967	20.6567	1.11852	0.161589	0.510968	0.643514	no	up	purM	phosphoribosylformylglycinamidine cyclo-ligase	NC_004350.2	38960	39982	+	COG0150(F:Nucleotide transport and metabolism)	COG0150(Phosphoribosylaminoimidazole (AIR) synthetase)	METABOLISM	K01933	purM	phosphoribosylformylglycinamidine cyclo-ligase [EC:6.3.3.1]	map00230(Purine metabolism)	Metabolism	Nucleotide metabolism	PF02769.24(AIRS_C:AIR synthase related protein, C-terminal domain); PF00586.26(AIRS:AIR synthase related protein, N-terminal domain)	GO:0005737(cellular_component:cytoplasm); GO:0004641(molecular_function:phosphoribosylformylglycinamidine cyclo-ligase activity); GO:0006189(biological_process:'de novo' IMP biosynthetic process); GO:0005524(molecular_function:ATP binding)	GO:0110165;GO:0009987;GO:0003824;GO:0008152;GO:0005488	WP_002263128.1(phosphoribosylformylglycinamidine cyclo-ligase [Streptococcus mutans])	sp|Q8DWL1|PUR5_STRMU(Phosphoribosylformylglycinamidine cyclo-ligase OS=Streptococcus mutans serotype c (strain ATCC 700610 / UA159) OX=210007 GN=purM PE=3 SV=1)	ref_gene
SMU_RS00255	106	245	189	265	244	270	19.07	32.93	25.3	32.05	26.75	34.42	25.7667	31.0733	1.22565	0.293549	0.201771	0.327509	no	up	purN	phosphoribosylglycinamide formyltransferase	NC_004350.2	39982	40536	+	COG0299(F:Nucleotide transport and metabolism)	COG0299(Folate-dependent phosphoribosylglycinamide formyltransferase PurN)	METABOLISM	K11175	purN	phosphoribosylglycinamide formyltransferase 1 [EC:2.1.2.2]	map00230(Purine metabolism); map00670(One carbon pool by folate)	Metabolism;Metabolism	Nucleotide metabolism;Metabolism of cofactors and vitamins	PF00551.21(Formyl_trans_N:Formyl transferase)	GO:0006189(biological_process:'de novo' IMP biosynthetic process); GO:0004644(molecular_function:phosphoribosylglycinamide formyltransferase activity)	GO:0003824;GO:0009987;GO:0008152	WP_002263127.1(phosphoribosylglycinamide formyltransferase [Streptococcus mutans])	sp|P12040|PUR3_BACSU(Phosphoribosylglycinamide formyltransferase OS=Bacillus subtilis (strain 168) OX=224308 GN=purN PE=3 SV=2)	ref_gene
SMU_RS00260	85	177	117	150	194	128	12.78	19.85	13.08	15.16	17.78	13.66	15.2367	15.5333	1.03808	0.0539197	0.823689	0.888532	no	up	SMU_RS00260	suppressor of fused domain protein	NC_004350.2	40643	41350	+										PF05076.15(SUFU:Suppressor of fused protein (SUFU))			WP_002263126.1(suppressor of fused domain protein [Streptococcus mutans])	sp|Q9UMX1|SUFU_HUMAN(Suppressor of fused homolog OS=Homo sapiens OX=9606 GN=SUFU PE=1 SV=2)	ref_gene
SMU_RS00265	387	803	532	774	750	803	21.72	33.47	22.21	29.19	25.69	32.2	25.8	29.0267	1.14028	0.189382	0.351775	0.485199	no	up	purH	bifunctional phosphoribosylaminoimidazolecarboxamide formyltransferase/IMP cyclohydrolase	NC_004350.2	41392	42939	+	COG0138(F:Nucleotide transport and metabolism)	COG0138(AICAR transformylase/IMP cyclohydrolase PurH)	METABOLISM	K00602	purH	phosphoribosylaminoimidazolecarboxamide formyltransferase / IMP cyclohydrolase [EC:2.1.2.3 3.5.4.10]	map01523(Antifolate resistance); map00230(Purine metabolism); map00670(One carbon pool by folate)	Human Diseases;Metabolism;Metabolism	Drug resistance: antineoplastic;Nucleotide metabolism;Metabolism of cofactors and vitamins	PF01808.20(AICARFT_IMPCHas:AICARFT/IMPCHase bienzyme); PF02142.24(MGS:MGS-like domain)	GO:0003937(molecular_function:IMP cyclohydrolase activity); GO:0004643(molecular_function:phosphoribosylaminoimidazolecarboxamide formyltransferase activity); GO:0006189(biological_process:'de novo' IMP biosynthetic process)	GO:0009987;GO:0008152;GO:0003824	AJD54508.1(bifunctional phosphoribosylaminoimidazolecarboxamide formyltransferase/IMP cyclohydrolase [Streptococcus mutans UA159-FR])	sp|Q8DWK8|PUR9_STRMU(Bifunctional purine biosynthesis protein PurH OS=Streptococcus mutans serotype c (strain ATCC 700610 / UA159) OX=210007 GN=purH PE=3 SV=2)	ref_gene
SMU_RS00270	1043	1837	1295	1833	2064	1728	16.58	21.65	15.31	19.58	20.04	19.68	17.8467	19.7667	1.12128	0.165141	0.276138	0.40923	no	up	SMU_RS00270	TetR/AcrR family transcriptional regulator	NC_004350.2	43664	43122	-	COG1309(K:Transcription)	COG1309(DNA-binding protein, AcrR family, includes nucleoid occlusion protein SlmA)	INFORMATION STORAGE AND PROCESSING							PF00440.25(TetR_N:Bacterial regulatory proteins, tetR family); PF13022.8(HTH_Tnp_1_2:Helix-turn-helix of insertion element transposase)	GO:0003677(molecular_function:DNA binding)	GO:0005488	WP_002263124.1(TetR/AcrR family transcriptional regulator [Streptococcus mutans])		ref_gene
SMU_RS00275	131	203	193	186	182	174	28.19	32.67	30.89	26.9	23.85	26.47	30.5833	25.74	0.855834	-0.224596	0.138811	0.243273	no	down	SMU_RS00275	HXXEE domain-containing protein	NC_004350.2	43832	44341	+										PF13787.8(HXXEE:Protein of unknown function with HXXEE motif)	GO:0016021(cellular_component:integral component of membrane)	GO:0110165	WP_002263123.1(HXXEE domain-containing protein [Streptococcus mutans])		ref_gene
SMU_RS00280	1	0	1	1	2	0	4.74	0	3.39	3.05	5.62	0	2.71	2.89	1.15531	0.208284	0.919367	0.953862	no	up	SMU_RS00280	type II toxin-antitoxin system mRNA interferase toxin%2C RelE/StbE family	NC_004350.2	44518	44679	+	COG2026(V:Defense mechanisms)	COG2026(mRNA-degrading endonuclease RelE, toxin component of the RelBE toxin-antitoxin system)	CELLULAR PROCESSES AND SIGNALING	K06218	relE	mRNA interferase RelE/StbE				PF05016.17(ParE_toxin:ParE toxin of type II toxin-antitoxin system, parDE)			WP_002309887.1(type II toxin-antitoxin system mRNA interferase toxin, RelE/StbE family [Streptococcus mutans])		ref_gene
SMU_RS00285	229	271	401	548	603	465	24.92	21.95	32.45	40.08	40.02	36.02	26.44	38.7067	1.48408	0.569571	0.00268835	0.0100667	no	up	SMU_RS00285	Abi family protein	NC_004350.2	44831	45709	+	COG4823(V:Defense mechanisms)	COG4823(Abortive infection bacteriophage resistance protein)	CELLULAR PROCESSES AND SIGNALING							PF07751.13(Abi_2:Abi-like protein)			WP_002263382.1(Abi family protein [Streptococcus mutans])		ref_gene
SMU_RS00290	944	1575	1047	1741	1472	1286	61.68	76.46	50.89	76.46	58.71	60	63.01	65.0567	1.04781	0.0673792	0.730202	0.818987	no	up	SMU_RS00290	Eco57I restriction-modification methylase domain-containing protein	NC_004350.2	45781	47160	+	COG4889(R:General function prediction only)	COG4889(Predicted helicase)	POORLY CHARACTERIZED							PF07669.13(Eco57I:Eco57I restriction-modification methylase)	GO:0009007(molecular_function:site-specific DNA-methyltransferase (adenine-specific) activity); GO:0003677(molecular_function:DNA binding)	GO:0003824;GO:0005488	WP_002263383.1(Eco57I restriction-modification methylase domain-containing protein [Streptococcus mutans])	sp|P25239|T257_ECOLX(Type IIS restriction enzyme Eco57I OS=Escherichia coli OX=562 GN=eco57IR PE=1 SV=2)	ref_gene
SMU_RS00300	395	527	393	468	506	407	72.07	71.83	53.34	57.4	56.25	52.61	65.7467	55.42	0.859911	-0.217741	0.183514	0.304141	no	down	SMU_RS00300	hypothetical protein	NC_004350.2	49572	50207	+										PF19192.2(Response_reg_2:Response receiver domain)			WP_002263385.1(hypothetical protein [Streptococcus mutans])		ref_gene
SMU_RS00305	255	348	286	332	376	323	44.34	45.19	36.99	38.81	39.84	39.81	42.1733	39.4867	0.954896	-0.0665846	0.625159	0.73886	no	down	SMU_RS00305	HNH endonuclease	NC_004350.2	50207	50815	+										PF01844.25(HNH:HNH endonuclease)	GO:0004519(molecular_function:endonuclease activity); GO:0003676(molecular_function:nucleic acid binding)	GO:0003824;GO:0005488	WP_002263386.1(MULTISPECIES: HNH endonuclease [Streptococcus])		ref_gene
SMU_RS00310	2114	2525	2112	3801	4935	5125	145.23	128.9	107.93	175.51	206.93	251.33	127.353	211.257	1.67815	0.746876	5.07631e-05	0.000379419	no	up	purD	phosphoribosylamine--glycine ligase	NC_004350.2	51039	52298	+	COG0151(F:Nucleotide transport and metabolism)	COG0151(Phosphoribosylamine-glycine ligase)	METABOLISM	K01945	purD	phosphoribosylamine---glycine ligase [EC:6.3.4.13]	map00230(Purine metabolism)	Metabolism	Nucleotide metabolism	PF01071.21(GARS_A:Phosphoribosylglycinamide synthetase, ATP-grasp (A) domain); PF02844.17(GARS_N:Phosphoribosylglycinamide synthetase, N domain); PF02843.18(GARS_C:Phosphoribosylglycinamide synthetase, C domain); PF02786.19(CPSase_L_D2:Carbamoyl-phosphate synthase L chain, ATP binding domain); PF02655.16(ATP-grasp_3:ATP-grasp domain); PF08442.12(ATP-grasp_2:ATP-grasp domain); PF02222.24(ATP-grasp…	GO:0009113(biological_process:purine nucleobase biosynthetic process); GO:0046872(molecular_function:metal ion binding); GO:0006189(biological_process:'de novo' IMP biosynthetic process); GO:0004637(molecular_function:phosphoribosylamine-glycine ligase activity); GO:0005524(molecular_function:ATP binding)	GO:0003824;GO:0009987;GO:0008152;GO:0005488	WP_002263387.1(phosphoribosylamine--glycine ligase [Streptococcus mutans])	sp|Q5XEF0|PUR2_STRP6(Phosphoribosylamine--glycine ligase OS=Streptococcus pyogenes serotype M6 (strain ATCC BAA-946 / MGAS10394) OX=286636 GN=purD PE=3 SV=2)	ref_gene
SMU_RS00315	1126	1444	1236	2017	2358	2642	65.17	62.08	53.21	78.46	83.32	109.24	60.1533	90.34	1.51894	0.603066	0.000338774	0.00186983	no	up	SMU_RS00315	ATP-grasp domain-containing protein	NC_004350.2	52358	53539	+	COG0439(I:Lipid transport and metabolism)	COG0439(Biotin carboxylase)	METABOLISM							PF02655.16(ATP-grasp_3:ATP-grasp domain)	GO:0046872(molecular_function:metal ion binding); GO:0005524(molecular_function:ATP binding)	GO:0005488	WP_002263388.1(ATP-grasp domain-containing protein [Streptococcus mutans])		ref_gene
SMU_RS00320	457	582	498	682	752	912	121.65	116.11	98.6	121.98	121.78	171.1	112.12	138.287	1.25958	0.332944	0.0774278	0.155762	no	up	purE	5-(carboxyamino)imidazole ribonucleotide mutase	NC_004350.2	53850	54350	+	COG0041(F:Nucleotide transport and metabolism)	COG0041(Phosphoribosylcarboxyaminoimidazole (NCAIR) mutase)	METABOLISM	K01588	purE	5-(carboxyamino)imidazole ribonucleotide mutase [EC:5.4.99.18]	map00230(Purine metabolism)	Metabolism	Nucleotide metabolism	PF00731.22(AIRC:AIR carboxylase)			WP_002274410.1(5-(carboxyamino)imidazole ribonucleotide mutase [Streptococcus mutans])	sp|P12044|PURE_BACSU(N5-carboxyaminoimidazole ribonucleotide mutase OS=Bacillus subtilis (strain 168) OX=224308 GN=purE PE=3 SV=1)	ref_gene
SMU_RS00325	1687	2502	2036	2780	3019	3310	148.53	163.85	133.34	164.52	162.19	207.76	148.573	178.157	1.21545	0.281496	0.0506203	0.110535	no	up	purK	5-(carboxyamino)imidazole ribonucleotide synthase	NC_004350.2	54337	55428	+	COG0026(F:Nucleotide transport and metabolism)	COG0026(Phosphoribosylaminoimidazole carboxylase (NCAIR synthetase))	METABOLISM	K01589	purK	5-(carboxyamino)imidazole ribonucleotide synthase [EC:6.3.4.18]	map00230(Purine metabolism)	Metabolism	Nucleotide metabolism	PF02222.24(ATP-grasp:ATP-grasp domain); PF17769.3(PurK_C:Phosphoribosylaminoimidazole carboxylase C-terminal domain); PF02655.16(ATP-grasp_3:ATP-grasp domain); PF07478.15(Dala_Dala_lig_C:D-ala D-ala ligase C-terminus); PF02826.21(2-Hacid_dh_C:D-isomer specific 2-hydroxyacid dehydrogenase, NAD binding domain); PF10727.11(Rossmann-like:Rossmann-like domain)	GO:0046872(molecular_function:metal ion binding); GO:0034028(molecular_function:5-(carboxyamino)imidazole ribonucleotide synthase activity); GO:0006189(biological_process:'de novo' IMP biosynthetic process); GO:0005524(molecular_function:ATP binding); GO:0004638(molecular_function:phosphoribosylaminoimidazole carboxylase activity)	GO:0005488;GO:0009987;GO:0008152;GO:0003824	WP_002263391.1(5-(carboxyamino)imidazole ribonucleotide synthase [Streptococcus mutans])	sp|Q5HH19|PURK_STAAC(N5-carboxyaminoimidazole ribonucleotide synthase OS=Staphylococcus aureus (strain COL) OX=93062 GN=purK PE=3 SV=1)	ref_gene
SMU_RS00330	279	469	352	476	479	504	47.56	59.69	44.63	54.54	49.76	60.91	50.6267	55.07	1.10677	0.146352	0.361302	0.494015	no	up	SMU_RS00330	hypothetical protein	NC_004350.2	55428	56093	+											GO:0016021(cellular_component:integral component of membrane)	GO:0110165	WP_002263392.1(MULTISPECIES: hypothetical protein [Streptococcus])		ref_gene
SMU_RS00340	411	753	630	796	932	934	55.84	76.27	63.67	72.7	77.21	90.18	65.26	80.03	1.24572	0.316983	0.0427571	0.0971798	no	up	SMU_RS00340	aspartate/glutamate racemase family protein	NC_004350.2	56331	57023	+	COG1794(M:Cell wall/membrane/envelope biogenesis)	COG1794(Amino acid racemase YgeA)	CELLULAR PROCESSES AND SIGNALING	K25316	racX	amino-acid racemase [EC:5.1.1.10]				PF01177.24(Asp_Glu_race:Asp/Glu/Hydantoin racemase); PF02548.17(Pantoate_transf:Ketopantoate hydroxymethyltransferase)	GO:0006807(biological_process:nitrogen compound metabolic process); GO:0047661(molecular_function:amino-acid racemase activity)	GO:0003824;GO:0008152	WP_002263394.1(aspartate/glutamate racemase family protein [Streptococcus mutans])	sp|A0A0H3JGH6|YGEA_ECO57(L-aspartate/glutamate-specific racemase OS=Escherichia coli O157:H7 OX=83334 GN=ygeA PE=1 SV=1)	ref_gene
SMU_RS00350	89	164	130	186	199	170	79.1	110.16	85.27	110.06	106.71	103.62	91.51	106.797	1.20873	0.273493	0.124941	0.224373	no	up	SMU_RS00350	hypothetical protein	NC_004350.2	57125	57388	+													EMB94757.1(hypothetical protein SMU60_03176 [Streptococcus mutans U138])		ref_gene
SMU_RS00360	278	468	423	483	503	492	19.64	24.57	22.23	22.93	21.69	24.81	22.1467	23.1433	1.05675	0.0796348	0.539772	0.664834	no	up	SMU_RS00360	hypothetical protein	NC_004350.2	57639	58934	+													WP_002263397.1(hypothetical protein [Streptococcus mutans])		ref_gene
SMU_RS00365	1501	2827	1961	2534	2563	2450	92.1	128.86	89.5	104.51	96	107.37	103.487	102.627	1.0059	0.00848932	0.959099	0.976659	no	up	purB	adenylosuccinate lyase	NC_004350.2	59244	60542	+	COG0015(F:Nucleotide transport and metabolism)	COG0015(Adenylosuccinate lyase)	METABOLISM	K01756	purB	adenylosuccinate lyase [EC:4.3.2.2]	map00250(Alanine, aspartate and glutamate metabolism); map00230(Purine metabolism)	Metabolism;Metabolism	Amino acid metabolism;Nucleotide metabolism	PF00206.22(Lyase_1:Lyase); PF10397.11(ADSL_C:Adenylosuccinate lyase C-terminus)	GO:0004018(molecular_function:N6-(1,2-dicarboxyethyl)AMP AMP-lyase (fumarate-forming) activity); GO:0070626(molecular_function:(S)-2-(5-amino-1-(5-phospho-D-ribosyl)imidazole-4-carboxamido)succinate AMP-lyase (fumarate-forming) activity); GO:0006189(biological_process:'de novo' IMP biosynthetic process); GO:0044208(biological_process:'de novo' AMP biosynthetic process)	GO:0009987;GO:0003824;GO:0008152	WP_002263398.1(adenylosuccinate lyase [Streptococcus mutans])	sp|P72478|PUR8_STRMU(Adenylosuccinate lyase OS=Streptococcus mutans serotype c (strain ATCC 700610 / UA159) OX=210007 GN=purB PE=3 SV=2)	ref_gene
SMU_RS00370	617	755	606	992	1203	1082	91.34	83.38	66.74	98.72	108.57	113.74	80.4867	107.01	1.35263	0.435764	0.00552397	0.0184882	no	up	SMU_RS00370	DNA alkylation repair protein	NC_004350.2	60562	61248	+	COG4912(L:Replication, recombination and repair)	COG4912(3-methyladenine DNA glycosylase AlkD)	INFORMATION STORAGE AND PROCESSING							PF08713.13(DNA_alkylation:DNA alkylation repair enzyme)			WP_002263399.1(DNA alkylation repair protein [Streptococcus mutans])		ref_gene
SMU_RS00375	3819	4389	4240	38649	45043	39433	251.45	214.71	207.65	1710.36	1810.21	1853.71	224.603	1791.43	8.07346	3.01319	1.6287e-144	1.53993e-141	yes	up	SMU_RS00375	helix-turn-helix domain-containing protein	NC_004350.2	61631	62545	+	COG1396(K:Transcription)	COG1396(Transcriptional regulator, contains XRE-family HTH domain)	INFORMATION STORAGE AND PROCESSING	K20342	comR	HTH-type transcriptional regulator, regulator for ComX	map02024(Quorum sensing)	Cellular Processes	Cellular community - prokaryotes	PF18710.3(ComR_TPR:ComR tetratricopeptide); PF01381.24(HTH_3:Helix-turn-helix); PF12844.9(HTH_19:Helix-turn-helix domain); PF13560.8(HTH_31:Helix-turn-helix domain)	GO:0003677(molecular_function:DNA binding)	GO:0005488	WP_002263400.1(helix-turn-helix domain-containing protein [Streptococcus mutans])		ref_gene
SMU_RS00380	27299	34230	38792	53155	61522	49630	1200.91	1117.62	1269.3	1571.56	1652.47	1561.06	1195.94	1595.03	1.3493	0.432213	6.24747e-06	6.15311e-05	no	up	SMU_RS00380	carbohydrate-binding domain-containing protein	NC_004350.2	64920	63079	-										PF14262.8(Cthe_2159:Carbohydrate-binding domain-containing protein Cthe_2159)			WP_002263401.1(carbohydrate-binding domain-containing protein [Streptococcus mutans])		ref_gene
SMU_RS00385	2193	2885	2874	4120	4705	4046	195.53	191.33	190.6	246.9	255.96	257.16	192.487	253.34	1.3348	0.41662	2.97011e-09	5.67321e-08	no	up	ruvB	Holliday junction branch migration DNA helicase RuvB	NC_004350.2	65256	66251	+	COG2255(L:Replication, recombination and repair)	COG2255(Holliday junction resolvasome RuvABC, ATP-dependent DNA helicase subunit RuvB)	INFORMATION STORAGE AND PROCESSING	K03551	ruvB	holliday junction DNA helicase RuvB [EC:3.6.4.12]	map03440(Homologous recombination)	Genetic Information Processing	Replication and repair	PF05496.14(RuvB_N:Holliday junction DNA helicase RuvB P-loop domain); PF17864.3(AAA_lid_4:RuvB AAA lid domain); PF05491.15(RuvB_C:RuvB C-terminal winged helix domain); PF00004.31(AAA:ATPase family associated with various cellular activities (AAA)); PF07728.16(AAA_5:AAA domain (dynein-related subfamily)); PF06068.15(TIP49:TIP49 P-loop domain); PF13173.8(AAA_14:AAA domain)	GO:0006310(biological_process:DNA recombination); GO:0016787(molecular_function:hydrolase activity); GO:0009378(molecular_function:four-way junction helicase activity); GO:0006281(biological_process:DNA repair); GO:0009432(biological_process:SOS response); GO:0003677(molecular_function:DNA binding); GO:0005524(molecular_function:ATP binding)	GO:0005488;GO:0140657;GO:0009987;GO:0003824;GO:0008152;GO:0050896	Q8DWI4.1(RecName: Full=Holliday junction ATP-dependent DNA helicase RuvB [Streptococcus mutans UA159])	sp|Q8DWI4|RUVB_STRMU(Holliday junction ATP-dependent DNA helicase RuvB OS=Streptococcus mutans serotype c (strain ATCC 700610 / UA159) OX=210007 GN=ruvB PE=3 SV=1)	ref_gene
SMU_RS00390	688	795	743	1072	1203	1063	168.36	145.7	135.25	176.29	179.17	183.57	149.77	179.677	1.22545	0.293316	0.0209048	0.0551337	no	up	SMU_RS00390	low molecular weight phosphotyrosine protein phosphatase	NC_004350.2	66289	66714	+	COG0394(T:Signal transduction mechanisms)	COG0394(Protein-tyrosine-phosphatase)	CELLULAR PROCESSES AND SIGNALING	K25307	wzb	low molecular weight protein-tyrosine phosphatase [EC:3.1.3.48]				PF01451.23(LMWPc:Low molecular weight phosphotyrosine protein phosphatase)	GO:0004725(molecular_function:protein tyrosine phosphatase activity)	GO:0003824	WP_002263403.1(low molecular weight phosphotyrosine protein phosphatase [Streptococcus mutans])	sp|O35016|YFKJ_BACSU(Low molecular weight protein-tyrosine-phosphatase YfkJ OS=Bacillus subtilis (strain 168) OX=224308 GN=yfkJ PE=1 SV=1)	ref_gene
SMU_RS00395	2430	2912	3216	3473	3889	3212	1052.51	949.23	1034.64	1008.63	1021.92	971.47	1012.13	1000.67	1.015	0.0214857	0.826102	0.889612	no	up	SMU_RS00395	membrane protein	NC_004350.2	66779	67162	+	COG4642(S:Function unknown)	COG4642(Uncharacterized conserved protein)	POORLY CHARACTERIZED							PF02493.22(MORN:MORN repeat)	GO:0016021(cellular_component:integral component of membrane)	GO:0110165	WP_128832669.1(hypothetical protein [Streptococcus troglodytae])		ref_gene
SMU_RS00400	12931	19360	16356	17787	19080	15916	523.42	581.53	492.43	483.88	471.58	460.75	532.46	472.07	0.897862	-0.155434	0.093788	0.181157	no	down	SMU_RS00400	acetyltransferase	NC_004350.2	67159	68949	+	COG1835(M:Cell wall/membrane/envelope biogenesis)	COG1835(Peptidoglycan/LPS O-acetylase OafA/YrhL, contains acyltransferase and SGNH-hydrolase domains)	CELLULAR PROCESSES AND SIGNALING							PF01757.24(Acyl_transf_3:Acyltransferase family)	GO:0016021(cellular_component:integral component of membrane); GO:0016747(molecular_function:transferase activity, transferring acyl groups other than amino-acyl groups)	GO:0003824;GO:0110165	WP_002310757.1(acetyltransferase [Streptococcus mutans])	sp|Q6GDN2|OATA_STAAR(O-acetyltransferase OatA OS=Staphylococcus aureus (strain MRSA252) OX=282458 GN=oatA PE=3 SV=1)	ref_gene
SMU_RS00405	8608	8245	10480	9306	11514	10351	524.05	372.86	474.57	380.78	427.89	450.07	457.16	419.58	0.927322	-0.108858	0.519201	0.651067	no	down	thrC	threonine synthase	NC_004350.2	69631	71115	+	COG0498(E:Amino acid transport and metabolism)	COG0498(Threonine synthase)	METABOLISM	K01733	thrC	threonine synthase [EC:4.2.3.1]	map00750(Vitamin B6 metabolism); map00260(Glycine, serine and threonine metabolism)	Metabolism;Metabolism	Metabolism of cofactors and vitamins;Amino acid metabolism	PF14821.8(Thr_synth_N:Threonine synthase N terminus); PF00291.27(PALP:Pyridoxal-phosphate dependent enzyme)	GO:0004795(molecular_function:threonine synthase activity)	GO:0003824	WP_002263406.1(threonine synthase [Streptococcus mutans])	sp|Q8IYQ7|THNS1_HUMAN(Threonine synthase-like 1 OS=Homo sapiens OX=9606 GN=THNSL1 PE=1 SV=2)	ref_gene
SMU_RS00410	1012	667	994	1501	1697	1391	41.22	20.16	30.12	41.09	42.21	40.52	30.5	41.2733	1.36538	0.449303	0.0894789	0.174258	no	up	SMU_RS00410	MATE family efflux transporter	NC_004350.2	71571	72872	+	COG0534(V:Defense mechanisms)	COG0534(Na+-driven multidrug efflux pump, DinF/NorM/MATE family)	CELLULAR PROCESSES AND SIGNALING							PF01554.20(MatE:MatE); PF14667.8(Polysacc_synt_C:Polysaccharide biosynthesis C-terminal domain)	GO:0015297(molecular_function:antiporter activity); GO:0016020(cellular_component:membrane); GO:0016021(cellular_component:integral component of membrane); GO:0042910(molecular_function:xenobiotic transporter activity)	GO:0005215;GO:0110165	AAN57857.1(putative cation efflux pump (multidrug resistance protein) [Streptococcus mutans UA159])	sp|Q9WZS2|NORM_THEMA(Probable multidrug resistance protein NorM OS=Thermotoga maritima (strain ATCC 43589 / DSM 3109 / JCM 10099 / NBRC 100826 / MSB8) OX=243274 GN=norM PE=3 SV=1)	ref_gene
SMU_RS00415	278	187	307	362	405	406	230.39	117.1	187.94	199.93	202.62	231.2	178.477	211.25	1.22223	0.28952	0.292903	0.426062	no	up	SMU_RS00415	ACT domain-containing protein	NC_004350.2	73231	73497	+	COG3830(T:Signal transduction mechanisms)	COG3830(ACT domain, binds amino acids and other small ligands)	CELLULAR PROCESSES AND SIGNALING	K07166		ACT domain-containing protein				PF13740.8(ACT_6:ACT domain); PF01842.27(ACT:ACT domain); PF13291.8(ACT_4:ACT domain)			AAN57858.1(conserved hypothetical protein [Streptococcus mutans UA159])	sp|Q8DWH8|Y072_STRMU(UPF0237 protein SMU_72 OS=Streptococcus mutans serotype c (strain ATCC 700610 / UA159) OX=210007 GN=SMU_72 PE=3 SV=2)	ref_gene
SMU_RS00420	2586	2641	2773	3586	4253	3703	167.99	127.46	133.99	156.57	168.63	171.75	143.147	165.65	1.17065	0.227313	0.127339	0.227383	no	up	SMU_RS00420	PFL family protein	NC_004350.2	73517	74854	+	COG2848(D:Cell cycle control, cell division, chromosome partitioning)	COG2848(Uncharacterized conserved protein, UPF0210 family)	CELLULAR PROCESSES AND SIGNALING	K09157		uncharacterized protein				PF05167.14(DUF711:Uncharacterised ACR (DUF711))			WP_002263409.1(PFL family protein [Streptococcus mutans])	sp|Q8DWH7|Y073_STRMU(UPF0210 protein SMU_73 OS=Streptococcus mutans serotype c (strain ATCC 700610 / UA159) OX=210007 GN=SMU_73 PE=3 SV=1)	ref_gene
SMU_RS00425	4941	6895	6486	6982	7591	6645	761.99	793.4	744.07	723.8	713.57	727.36	766.487	721.577	0.957521	-0.0626235	0.301671	0.434964	no	down	SMU_RS00425	phosphoglycerate mutase family protein	NC_004350.2	74927	75637	+	COG0406(G:Carbohydrate transport and metabolism)	COG0406(Broad specificity phosphatase PhoE)	METABOLISM							PF00300.24(His_Phos_1:Histidine phosphatase superfamily (branch 1))			WP_002263410.1(phosphoglycerate mutase family protein [Streptococcus mutans])	sp|Q12040|YO283_YEAST(Broad-specificity phosphatase YOR283W OS=Saccharomyces cerevisiae (strain ATCC 204508 / S288c) OX=559292 GN=YOR283W PE=1 SV=1)	ref_gene
SMU_RS00430	2705	3414	3640	3650	4022	3451	389.32	366.45	389.71	353.13	352.9	352.78	381.827	352.937	0.939309	-0.0903276	0.25931	0.389171	no	down	SMU_RS00430	D-alanyl-D-alanine carboxypeptidase family protein	NC_004350.2	75621	76370	+	COG1876(M:Cell wall/membrane/envelope biogenesis)	COG1876(LD-carboxypeptidase LdcB, LAS superfamily)	CELLULAR PROCESSES AND SIGNALING	K07260	vanY	zinc D-Ala-D-Ala carboxypeptidase [EC:3.4.17.14]	map00550(Peptidoglycan biosynthesis); map02020(Two-component system); map01502(Vancomycin resistance)	Metabolism;Environmental Information Processing;Human Diseases	Glycan biosynthesis and metabolism;Signal transduction;Drug resistance: antimicrobial	PF02557.19(VanY:D-alanyl-D-alanine carboxypeptidase)	GO:0016021(cellular_component:integral component of membrane); GO:0004180(molecular_function:carboxypeptidase activity)	GO:0003824;GO:0110165	WP_002263411.1(D-alanyl-D-alanine carboxypeptidase family protein [Streptococcus mutans])	sp|Q47746|VANY_ENTFA(D-alanyl-D-alanine carboxypeptidase OS=Enterococcus faecalis (strain ATCC 700802 / V583) OX=226185 GN=vanYB PE=1 SV=1)	ref_gene
SMU_RS00435	768	940	1213	1250	1510	1272	156.62	143.34	184.02	171.34	187.55	183.52	161.327	180.803	1.14091	0.190184	0.172608	0.289107	no	up	SMU_RS00435	glucosaminidase domain-containing protein	NC_004350.2	76374	76961	+	COG1705(M:Cell wall/membrane/envelope biogenesis); COG1705(N:Cell motility)	COG1705(Flagellum-specific peptidoglycan hydrolase FlgJ); COG1705(Flagellum-specific peptidoglycan hydrolase FlgJ)	CELLULAR PROCESSES AND SIGNALING;CELLULAR PROCESSES AND SIGNALING							PF01832.22(Glucosaminidase:Mannosyl-glycoprotein endo-beta-N-acetylglucosaminidase)	GO:0071555(biological_process:cell wall organization); GO:0005576(cellular_component:extracellular region); GO:0004040(molecular_function:amidase activity)	GO:0003824;GO:0009987;GO:0110165	WP_002295236.1(glucosaminidase domain-containing protein [Streptococcus mutans])	sp|O32083|LYTG_BACSU(Exo-glucosaminidase LytG OS=Bacillus subtilis (strain 168) OX=224308 GN=lytG PE=1 SV=1)	ref_gene
SMU_RS00440	94204	5522	5154	4878	10148	8061	1754.86	76.25	71.41	61.07	115.47	107.55	634.173	94.6967	0.148777	-2.74878	1	1	no	down	SMU_RS00440	fructan beta-fructosidase	NC_004350.2	77576	81847	+	COG1621(G:Carbohydrate transport and metabolism)	COG1621(Sucrose-6-phosphate hydrolase SacC, GH32 family)	METABOLISM	K03332	fruA	fructan beta-fructosidase [EC:3.2.1.80]	map00051(Fructose and mannose metabolism)	Metabolism	Carbohydrate metabolism	PF00251.22(Glyco_hydro_32N:Glycosyl hydrolases family 32 N-terminal domain); PF08244.14(Glyco_hydro_32C:Glycosyl hydrolases family 32 C terminal); PF02368.20(Big_2:Bacterial Ig-like domain (group 2)); PF02210.26(Laminin_G_2:Laminin G domain); PF13385.8(Laminin_G_3:Concanavalin A-like lectin/glucanases superfamily)	GO:0005618(cellular_component:cell wall); GO:0051669(molecular_function:fructan beta-fructosidase activity); GO:0005576(cellular_component:extracellular region); GO:0005975(biological_process:carbohydrate metabolic process)	GO:0003824;GO:0008152;GO:0110165	WP_002263413.1(fructan beta-fructosidase [Streptococcus mutans])	sp|Q03174|FRUA_STRMU(Fructan beta-fructosidase OS=Streptococcus mutans serotype c (strain ATCC 700610 / UA159) OX=210007 GN=fruA PE=2 SV=2)	ref_gene
SMU_RS00445	4945	162	189	305	722	429	269.52	6.56	7.66	11.17	24.02	16.71	94.58	17.3	0.182567	-2.45351	1	1	no	down	SMU_RS00445	glycoside hydrolase family 32 protein	NC_004350.2	81918	83477	+	COG1621(G:Carbohydrate transport and metabolism)	COG1621(Sucrose-6-phosphate hydrolase SacC, GH32 family)	METABOLISM							PF00251.22(Glyco_hydro_32N:Glycosyl hydrolases family 32 N-terminal domain)	GO:0005975(biological_process:carbohydrate metabolic process); GO:0004553(molecular_function:hydrolase activity, hydrolyzing O-glycosyl compounds)	GO:0003824;GO:0008152	WP_002263414.1(glycoside hydrolase family 32 protein [Streptococcus mutans])	sp|O07003|LEVB_BACSU(Levanbiose-producing levanase OS=Bacillus subtilis (strain 168) OX=224308 GN=levB PE=1 SV=1)	ref_gene
SMU_RS00450	1339	2522	1823	3392	4645	3171	116.96	163.85	118.45	199.15	247.58	197.48	133.087	214.737	1.64023	0.713898	7.60149e-05	0.000528471	no	up	hrcA	heat-inducible transcriptional repressor HrcA	NC_004350.2	83652	84686	+	COG1420(K:Transcription)	COG1420(Transcriptional regulator of heat shock response)	INFORMATION STORAGE AND PROCESSING	K03705	hrcA	heat-inducible transcriptional repressor				PF01628.23(HrcA:HrcA protein C terminal domain); PF03444.17(HrcA_DNA-bdg:Winged helix-turn-helix transcription repressor, HrcA DNA-binding); PF08279.14(HTH_11:HTH domain); PF08220.14(HTH_DeoR:DeoR-like helix-turn-helix domain)	GO:0045892(biological_process:negative regulation of transcription, DNA-templated); GO:0003677(molecular_function:DNA binding)	GO:0005488;GO:0065007	WP_002263415.1(heat-inducible transcriptional repressor HrcA [Streptococcus mutans])	sp|O06940|HRCA_STRMU(Heat-inducible transcription repressor HrcA OS=Streptococcus mutans serotype c (strain ATCC 700610 / UA159) OX=210007 GN=hrcA PE=3 SV=3)	ref_gene
SMU_RS00455	1899	3454	2292	3670	4921	3244	207.48	280.99	186.28	269.53	327.96	252.32	224.917	283.27	1.28194	0.358331	0.0646131	0.133097	no	up	grpE	nucleotide exchange factor GrpE	NC_004350.2	84729	85268	+	COG0576(O:Posttranslational modification, protein turnover, chaperones)	COG0576(Molecular chaperone GrpE (heat shock protein HSP-70))	CELLULAR PROCESSES AND SIGNALING	K03687		molecular chaperone GrpE				PF01025.21(GrpE:GrpE)	GO:0005737(cellular_component:cytoplasm); GO:0006457(biological_process:protein folding); GO:0051087(molecular_function:chaperone binding); GO:0000774(molecular_function:adenyl-nucleotide exchange factor activity); GO:0042803(molecular_function:protein homodimerization activity)	GO:0005488;GO:0098772;GO:0009987;GO:0110165	WP_002264693.1(nucleotide exchange factor GrpE [Streptococcus mutans])	sp|O06941|GRPE_STRMU(Protein GrpE OS=Streptococcus mutans serotype c (strain ATCC 700610 / UA159) OX=210007 GN=grpE PE=3 SV=2)	ref_gene
SMU_RS00460	13047	30334	17274	24738	35264	23978	558.12	963.04	549.62	711.22	921.07	733.46	690.26	788.583	1.1609	0.21524	0.383062	0.517777	no	up	dnaK	molecular chaperone DnaK	NC_004350.2	85642	87480	+	COG0443(O:Posttranslational modification, protein turnover, chaperones)	COG0443(Molecular chaperone DnaK (HSP70))	CELLULAR PROCESSES AND SIGNALING	K04043	dnaK	molecular chaperone DnaK	map03018(RNA degradation); map05152(Tuberculosis); map04212(Longevity regulating pathway - worm)	Genetic Information Processing;Human Diseases;Organismal Systems	Folding, sorting and degradation;Infectious disease: bacterial;Aging	PF00012.22(HSP70:Hsp70 protein); PF06723.15(MreB_Mbl:MreB/Mbl protein)	GO:0006457(biological_process:protein folding); GO:0016887(molecular_function:ATPase activity); GO:0051082(molecular_function:unfolded protein binding); GO:0005524(molecular_function:ATP binding)	GO:0005488;GO:0009987;GO:0003824	WP_002302043.1(molecular chaperone DnaK [Streptococcus mutans])	sp|O06942|DNAK_STRMU(Chaperone protein DnaK OS=Streptococcus mutans serotype c (strain ATCC 700610 / UA159) OX=210007 GN=dnaK PE=2 SV=2)	ref_gene
SMU_RS00465	5557	11308	7482	11960	16674	11521	340.99	515.43	341.49	493.25	624.54	504.89	399.303	540.893	1.37629	0.460789	0.0228881	0.0592896	no	up	dnaJ	molecular chaperone DnaJ	NC_004350.2	88008	89141	+	COG0484(O:Posttranslational modification, protein turnover, chaperones)	COG0484(DnaJ-class molecular chaperone with C-terminal Zn finger domain)	CELLULAR PROCESSES AND SIGNALING	K03686	dnaJ	molecular chaperone DnaJ				PF01556.20(DnaJ_C:DnaJ C terminal domain); PF00226.33(DnaJ:DnaJ domain); PF00684.21(DnaJ_CXXCXGXG:DnaJ central domain); PF15777.7(Anti-TRAP:Tryptophan RNA-binding attenuator protein inhibitory protein)	GO:0005737(cellular_component:cytoplasm); GO:0006457(biological_process:protein folding); GO:0031072(molecular_function:heat shock protein binding); GO:0051082(molecular_function:unfolded protein binding); GO:0006260(biological_process:DNA replication); GO:0008270(molecular_function:zinc ion binding); GO:0009408(biological_process:response to heat); GO:0005524(molecular_function:ATP binding)	GO:0005488;GO:0110165;GO:0009987;GO:0008152;GO:0050896	WP_002288528.1(molecular chaperone DnaJ [Streptococcus mutans])	sp|Q8DWH2|DNAJ_STRMU(Chaperone protein DnaJ OS=Streptococcus mutans serotype c (strain ATCC 700610 / UA159) OX=210007 GN=dnaJ PE=3 SV=1)	ref_gene
SMU_RS00470	664	1086	1012	1751	2079	1809	61.32	74.61	69.51	108.68	117.14	119.06	68.48	114.96	1.70187	0.767117	4.54906e-13	1.43371e-11	no	up	truA	tRNA pseudouridine(38-40) synthase TruA	NC_004350.2	89443	90192	+	COG0101(J:Translation, ribosomal structure and biogenesis)	COG0101(tRNA U38,U39,U40 pseudouridine synthase TruA)	INFORMATION STORAGE AND PROCESSING	K06173	truA	tRNA pseudouridine38-40 synthase [EC:5.4.99.12]				PF01416.22(PseudoU_synth_1:tRNA pseudouridine synthase)	GO:0106029(molecular_function:tRNA pseudouridine synthase activity); GO:0031119(biological_process:tRNA pseudouridine synthesis); GO:0003723(molecular_function:RNA binding)	GO:0005488;GO:0009987;GO:0003824;GO:0008152	WP_002263419.1(tRNA pseudouridine(38-40) synthase TruA [Streptococcus mutans])	sp|Q8DWH1|TRUA_STRMU(tRNA pseudouridine synthase A OS=Streptococcus mutans serotype c (strain ATCC 700610 / UA159) OX=210007 GN=truA PE=3 SV=1)	ref_gene
SMU_RS00475	437	727	657	1054	1344	1250	60.86	75.5	68.07	98.68	114.13	123.69	68.1433	112.167	1.67206	0.74163	7.23858e-08	1.12198e-06	no	up	SMU_RS00475	bifunctional hydroxymethylpyrimidine kinase/phosphomethylpyrimidine kinase	NC_004350.2	90182	90949	+	COG0351(H:Coenzyme transport and metabolism)	COG0351(Hydroxymethylpyrimidine/phosphomethylpyrimidine kinase)	METABOLISM	K00868	pdxK	pyridoxine kinase [EC:2.7.1.35]	map00750(Vitamin B6 metabolism)	Metabolism	Metabolism of cofactors and vitamins	PF08543.14(Phos_pyr_kin:Phosphomethylpyrimidine kinase); PF00294.26(PfkB:pfkB family carbohydrate kinase); PF02110.17(HK:Hydroxyethylthiazole kinase family)	GO:0008972(molecular_function:phosphomethylpyrimidine kinase activity); GO:0009228(biological_process:thiamine biosynthetic process)	GO:0009987;GO:0003824;GO:0008152	WP_002263420.1(bifunctional hydroxymethylpyrimidine kinase/phosphomethylpyrimidine kinase [Streptococcus mutans])	sp|P39610|PDXK_BACSU(Pyridoxine kinase OS=Bacillus subtilis (strain 168) OX=224308 GN=pdxK PE=1 SV=1)	ref_gene
SMU_RS00480	203	328	290	443	662	565	52.62	63.7	55.91	77.16	104.41	103.26	57.41	94.9433	1.68935	0.756469	1.42767e-05	0.000126748	no	up	SMU_RS00480	ECF transporter S component	NC_004350.2	90936	91400	+	COG4720(H:Coenzyme transport and metabolism)	COG4720(ECF-type riboflavin transporter, membrane (S) component)	METABOLISM							PF07155.14(ECF-ribofla_trS:ECF-type riboflavin transporter, S component)	GO:0016021(cellular_component:integral component of membrane)	GO:0110165	WP_002263421.1(ECF transporter S component [Streptococcus mutans])	sp|A2RIH3|HMPT_LACLM(Thiamine precursor transporter HmpT OS=Lactococcus lactis subsp. cremoris (strain MG1363) OX=416870 GN=hmpT PE=1 SV=1)	ref_gene
SMU_RS00485	283	460	368	746	864	812	62.09	75.51	60.06	110	115.41	125.91	65.8867	117.107	1.81272	0.858155	1.11626e-10	2.51292e-09	no	up	SMU_RS00485	TIGR01440 family protein	NC_004350.2	91445	92008	+	COG4475(S:Function unknown)	COG4475(Uncharacterized conserved protein YwlG, UPF0340 family)	POORLY CHARACTERIZED							PF04260.14(DUF436:Protein of unknown function (DUF436))			WP_002263422.1(TIGR01440 family protein [Streptococcus mutans])	sp|Q8DWG8|Y087_STRMU(UPF0340 protein SMU_87 OS=Streptococcus mutans serotype c (strain ATCC 700610 / UA159) OX=210007 GN=SMU_87 PE=3 SV=1)	ref_gene
SMU_RS00490	2100	3779	3161	2527	2810	2572	219.25	293.7	245.49	177.34	178.97	191.23	252.813	182.513	0.733344	-0.447439	0.000446284	0.00233128	no	down	SMU_RS00490	mechanosensitive ion channel family protein	NC_004350.2	93036	92179	-	COG0668(M:Cell wall/membrane/envelope biogenesis)	COG0668(Small-conductance mechanosensitive channel)	CELLULAR PROCESSES AND SIGNALING	K22044	ybiO	moderate conductance mechanosensitive channel				PF00924.20(MS_channel:Mechanosensitive ion channel)	GO:0016021(cellular_component:integral component of membrane); GO:0055085(biological_process:transmembrane transport)	GO:0009987;GO:0051179;GO:0110165	WP_002263423.1(mechanosensitive ion channel family protein [Streptococcus mutans])	sp|O34897|YKUT_BACSU(Uncharacterized MscS family protein YkuT OS=Bacillus subtilis (strain 168) OX=224308 GN=ykuT PE=2 SV=2)	ref_gene
SMU_RS00495	971	1999	1586	1202	1362	1245	89.03	136.35	108.17	74.08	76.19	81.36	111.183	77.21	0.705339	-0.503611	0.00280553	0.0104025	no	down	SMU_RS00495	formate/nitrite transporter family protein	NC_004350.2	94063	93254	-	COG2116(P:Inorganic ion transport and metabolism)	COG2116(Formate/nitrite transporter FocA, FNT family)	METABOLISM							PF01226.19(Form_Nir_trans:Formate/nitrite transporter)	GO:0022857(molecular_function:transmembrane transporter activity); GO:0016021(cellular_component:integral component of membrane)	GO:0005215;GO:0110165	WP_002263424.1(formate/nitrite transporter family protein [Streptococcus mutans])	sp|P39608|YWCJ_BACSU(Uncharacterized transporter YwcJ OS=Bacillus subtilis (strain 168) OX=224308 GN=ywcJ PE=3 SV=1)	ref_gene
SMU_RS00500	21883	23946	34302	33561	36040	31770	1520.9	1236.77	1773.29	1567.74	1528.79	1576.09	1510.32	1557.54	1.04327	0.0611154	0.703354	0.799304	no	up	tig	trigger factor	NC_004350.2	94301	95584	+	COG0544(O:Posttranslational modification, protein turnover, chaperones)	COG0544(FKBP-type peptidyl-prolyl cis-trans isomerase (trigger factor))	CELLULAR PROCESSES AND SIGNALING	K03545	tig	trigger factor				PF05698.16(Trigger_C:Bacterial trigger factor protein (TF) C-terminus); PF05697.15(Trigger_N:Bacterial trigger factor protein (TF)); PF00254.30(FKBP_C:FKBP-type peptidyl-prolyl cis-trans isomerase)	GO:0005737(cellular_component:cytoplasm); GO:0006457(biological_process:protein folding); GO:0051301(biological_process:cell division); GO:0003755(molecular_function:peptidyl-prolyl cis-trans isomerase activity); GO:0015031(biological_process:protein transport); GO:0007049(biological_process:cell cycle)	GO:0110165;GO:0009987;GO:0003824;GO:0051179	WP_002263425.1(trigger factor [Streptococcus mutans])	sp|Q8CWZ6|TIG_STRMU(Trigger factor OS=Streptococcus mutans serotype c (strain ATCC 700610 / UA159) OX=210007 GN=tig PE=3 SV=1)	ref_gene
SMU_RS00505	2920	4362	4926	5529	5506	4920	383.94	427.5	481.81	488.68	441.45	459.86	431.083	463.33	1.09192	0.126868	0.286446	0.418924	no	up	rpoE	DNA-directed RNA polymerase subunit delta	NC_004350.2	97086	97670	+	COG3343(K:Transcription)	COG3343(DNA-directed RNA polymerase, delta subunit)	INFORMATION STORAGE AND PROCESSING	K03048	rpoE	DNA-directed RNA polymerase subunit delta	map03020(RNA polymerase)	Genetic Information Processing	Transcription	PF05066.15(HARE-HTH:HB1, ASXL, restriction endonuclease HTH domain)	GO:0003899(molecular_function:DNA-directed RNA polymerase activity); GO:0006351(biological_process:transcription, DNA-templated); GO:0006355(biological_process:regulation of transcription, DNA-templated)	GO:0065007;GO:0009987;GO:0003824;GO:0008152	BAH87114.1(putative DNA-directed RNA polymerase delta subunit [Streptococcus mutans NN2025])	sp|Q8DWG2|RPOE_STRMU(Probable DNA-directed RNA polymerase subunit delta OS=Streptococcus mutans serotype c (strain ATCC 700610 / UA159) OX=210007 GN=rpoE PE=3 SV=2)	ref_gene
SMU_RS00510	10369	10716	12028	13698	14166	11459	494.58	379.43	426.73	439.12	412.54	390.71	433.58	414.123	0.965721	-0.0503209	0.727939	0.818075	no	down	SMU_RS00510	CTP synthase	NC_004350.2	97804	99414	+	COG0504(F:Nucleotide transport and metabolism)	COG0504(CTP synthase (UTP-ammonia lyase))	METABOLISM	K01937	pyrG	CTP synthase [EC:6.3.4.2]	map00240(Pyrimidine metabolism)	Metabolism	Nucleotide metabolism	PF06418.16(CTP_synth_N:CTP synthase N-terminus); PF00117.30(GATase:Glutamine amidotransferase class-I); PF07722.15(Peptidase_C26:Peptidase C26)	GO:0006541(biological_process:glutamine metabolic process); GO:0046872(molecular_function:metal ion binding); GO:0003883(molecular_function:CTP synthase activity); GO:0005524(molecular_function:ATP binding); GO:0044210(biological_process:'de novo' CTP biosynthetic process)	GO:0005488;GO:0009987;GO:0008152;GO:0003824	ESS19551.1(UTP--ammonia ligase [Streptococcus mutans PKUSS-HG01])	sp|Q8DWG1|PYRG_STRMU(CTP synthase OS=Streptococcus mutans serotype c (strain ATCC 700610 / UA159) OX=210007 GN=pyrG PE=3 SV=1)	ref_gene
SMU_RS00520	62878	115697	88621	77171	78014	60079	5897.77	8073.95	6183.06	4865.3	4464.51	4015.87	6718.26	4448.56	0.673291	-0.570698	0.000262848	0.0015062	no	down	SMU_RS00520	fructose-bisphosphate aldolase	NC_004350.2	100574	101455	+	COG0191(G:Carbohydrate transport and metabolism)	COG0191(Fructose/tagatose bisphosphate aldolase)	METABOLISM	K01624	fbaA	fructose-bisphosphate aldolase, class II [EC:4.1.2.13]	map00680(Methane metabolism); map00010(Glycolysis / Gluconeogenesis); map00030(Pentose phosphate pathway); map00051(Fructose and mannose metabolism); map00710(Carbon fixation in photosynthetic organisms)	Metabolism;Metabolism;Metabolism;Metabolism;Metabolism	Energy metabolism;Carbohydrate metabolism;Carbohydrate metabolism;Carbohydrate metabolism;Energy metabolism	PF01116.22(F_bP_aldolase:Fructose-bisphosphate aldolase class-II)	GO:0030388(biological_process:fructose 1,6-bisphosphate metabolic process); GO:0008270(molecular_function:zinc ion binding); GO:0004332(molecular_function:fructose-bisphosphate aldolase activity); GO:0006096(biological_process:glycolytic process)	GO:0005488;GO:0009987;GO:0003824;GO:0008152	WP_002263577.1(fructose-bisphosphate aldolase [Streptococcus mutans])	sp|P0A4S1|ALF_STRPN(Fructose-bisphosphate aldolase OS=Streptococcus pneumoniae serotype 4 (strain ATCC BAA-334 / TIGR4) OX=170187 GN=fba PE=3 SV=1)	ref_gene
SMU_RS00525	812	396	544	1688	1738	1402	102.09	37.1	50.88	142.66	133.26	125.35	63.3567	133.757	2.13401	1.09357	0.00224049	0.00884501	yes	up	SMU_RS00525	PTS sugar transporter subunit IIB	NC_004350.2	101780	102271	+	COG3444(G:Carbohydrate transport and metabolism)	COG3444(Phosphotransferase system, mannose/fructose/N-acetylgalactosamine-specific component IIB)	METABOLISM							PF03830.17(PTSIIB_sorb:PTS system sorbose subfamily IIB component)	GO:0009401(biological_process:phosphoenolpyruvate-dependent sugar phosphotransferase system); GO:0005737(cellular_component:cytoplasm); GO:0016301(molecular_function:kinase activity); GO:0008982(molecular_function:protein-N(PI)-phosphohistidine-sugar phosphotransferase activity)	GO:0005215;GO:0003824;GO:0051179;GO:0110165	ESS19402.1(putative sorbose PTS system, IIB component [Streptococcus mutans PKUSS-LG01])	sp|Q9RGG4|PTRB_LACCA(PTS system sorbose-specific EIIB component OS=Lactobacillus casei OX=1582 GN=sorB PE=1 SV=1)	ref_gene
SMU_RS00530	847	592	707	2123	1975	1670	111.94	58.32	69.5	188.6	159.16	156.88	79.92	168.213	2.1325	1.09255	4.09772e-05	0.000312451	yes	up	SMU_RS00530	PTS sugar transporter subunit IIC	NC_004350.2	102284	103081	+	COG3715(G:Carbohydrate transport and metabolism)	COG3715(Phosphotransferase system, mannose/fructose/N-acetylgalactosamine-specific IIC component)	METABOLISM	K02795	manY	mannose PTS system EIIC component	map00520(Amino sugar and nucleotide sugar metabolism); map02060(Phosphotransferase system (PTS)); map00051(Fructose and mannose metabolism)	Metabolism;Environmental Information Processing;Metabolism	Carbohydrate metabolism;Membrane transport;Carbohydrate metabolism	PF03609.16(EII-Sor:PTS system sorbose-specific iic component)	GO:0009401(biological_process:phosphoenolpyruvate-dependent sugar phosphotransferase system); GO:0016021(cellular_component:integral component of membrane); GO:0005886(cellular_component:plasma membrane)	GO:0110165;GO:0051179	WP_002263579.1(PTS sugar transporter subunit IIC [Streptococcus mutans])	sp|P69803|PTNC_ECO57(PTS system mannose-specific EIIC component OS=Escherichia coli O157:H7 OX=83334 GN=manY PE=3 SV=1)	ref_gene
SMU_RS00535	1103	943	1017	3090	2218	1937	140.05	89.22	96.05	263.72	171.73	174.88	108.44	203.443	1.90215	0.927631	0.000353373	0.00192573	no	up	SMU_RS00535	PTS system mannose/fructose/sorbose family transporter subunit IID	NC_004350.2	103071	103892	+	COG3716(G:Carbohydrate transport and metabolism)	COG3716(Phosphotransferase system, mannose/fructose/N-acetylgalactosamine-specific IID component)	METABOLISM	K02796	manZ	mannose PTS system EIID component	map00520(Amino sugar and nucleotide sugar metabolism); map02060(Phosphotransferase system (PTS)); map00051(Fructose and mannose metabolism)	Metabolism;Environmental Information Processing;Metabolism	Carbohydrate metabolism;Membrane transport;Carbohydrate metabolism	PF03613.16(EIID-AGA:PTS system mannose/fructose/sorbose family IID component)	GO:0009401(biological_process:phosphoenolpyruvate-dependent sugar phosphotransferase system); GO:0016021(cellular_component:integral component of membrane); GO:0005886(cellular_component:plasma membrane)	GO:0110165;GO:0051179	WP_011074476.1(PTS system mannose/fructose/sorbose family transporter subunit IID [Streptococcus mutans])	sp|P42911|PTPD_ECOLI(N-acetylgalactosamine permease IID component OS=Escherichia coli (strain K12) OX=83333 GN=agaD PE=3 SV=1)	ref_gene
SMU_RS00540	508	414	475	1269	865	691	187.56	114.89	130.36	314.45	193.96	178.75	144.27	229.053	1.6232	0.698842	0.0173205	0.0472628	no	up	SMU_RS00540	PTS N-acetylglucosamine transporter subunit IIBC	NC_004350.2	103889	104305	+	COG2893(G:Carbohydrate transport and metabolism)	COG2893(Phosphotransferase system, mannose/fructose-specific component IIA)	METABOLISM	K19506	gfrA	fructoselysine/glucoselysine PTS system EIIA component [EC:2.7.1.-]	map02060(Phosphotransferase system (PTS))	Environmental Information Processing	Membrane transport	PF03610.18(EIIA-man:PTS system fructose IIA component)	GO:0009401(biological_process:phosphoenolpyruvate-dependent sugar phosphotransferase system); GO:0016740(molecular_function:transferase activity); GO:0016021(cellular_component:integral component of membrane)	GO:0003824;GO:0110165;GO:0051179	WP_011074477.1(PTS N-acetylglucosamine transporter subunit IIBC [Streptococcus mutans])		ref_gene
SMU_RS00545	2896	2578	2631	6811	3758	3560	113.15	74.74	76.46	178.85	89.66	99.48	88.1167	122.663	1.4069	0.492523	0.112406	0.206769	no	up	SMU_RS00545	alpha-glucosidase	NC_004350.2	104305	106500	+	COG1501(G:Carbohydrate transport and metabolism)	COG1501(Alpha-glucosidase/xylosidase, GH31 family)	METABOLISM							PF01055.28(Glyco_hydro_31:Glycosyl hydrolases family 31)	GO:0005975(biological_process:carbohydrate metabolic process); GO:0004553(molecular_function:hydrolase activity, hydrolyzing O-glycosyl compounds)	GO:0003824;GO:0008152	WP_002263582.1(alpha-glucosidase [Streptococcus mutans])	sp|Q9P999|XYLS_SACS2(Alpha-xylosidase OS=Saccharolobus solfataricus (strain ATCC 35092 / DSM 1617 / JCM 11322 / P2) OX=273057 GN=xylS PE=1 SV=1)	ref_gene
SMU_RS00550	2779.49	3441	3146.3	5317.04	3358.85	2515.53	130.33	119.77	109.73	167.56	96.16	84.32	119.943	116.013	0.980347	-0.0286355	0.916489	0.952766	no	down	SMU_RS00550	LacI family DNA-binding transcriptional regulator	NC_004350.2	106501	107499	+	COG1609(K:Transcription)	COG1609(DNA-binding transcriptional regulator, LacI/PurR family)	INFORMATION STORAGE AND PROCESSING	K03484	scrR	LacI family transcriptional regulator, sucrose operon repressor				PF00532.23(Peripla_BP_1:Periplasmic binding proteins and sugar binding domain of LacI family); PF00356.23(LacI:Bacterial regulatory proteins, lacI family); PF13377.8(Peripla_BP_3:Periplasmic binding protein-like domain); PF13407.8(Peripla_BP_4:Periplasmic binding protein domain); PF01381.24(HTH_3:Helix-turn-helix)	GO:0006355(biological_process:regulation of transcription, DNA-templated); GO:0003677(molecular_function:DNA binding); GO:0008643(biological_process:carbohydrate transport)	GO:0005488;GO:0065007;GO:0051179	WP_002263583.1(LacI family DNA-binding transcriptional regulator [Streptococcus mutans])	sp|Q04939|SACR_LACLL(Sucrose operon repressor OS=Lactococcus lactis subsp. lactis OX=1360 GN=sacR PE=4 SV=1)	ref_gene
SMU_RS00575	266	223	333	402	494	414	22.14	13.8	20.61	22.49	25.09	24.57	18.85	24.05	1.29262	0.370303	0.0888028	0.173364	no	up	SMU_RS00575	MFS transporter	NC_004350.2	109582	110682	+										PF05977.15(MFS_3:Transmembrane secretion effector)	GO:0016021(cellular_component:integral component of membrane); GO:0005886(cellular_component:plasma membrane)	GO:0110165	AAN57891.1(conserved hypothetical protein; possible permease (efflux protein) [Streptococcus mutans UA159])		ref_gene
SMU_RS00580	377	578	555	496	594	478	43.91	50.15	48.09	38.83	42.2	39.62	47.3833	40.2167	0.861577	-0.214948	0.0504935	0.110385	no	down	SMU_RS00580	Rgg/GadR/MutR family transcriptional regulator	NC_004350.2	111684	110824	-	COG1396(K:Transcription)	COG1396(Transcriptional regulator, contains XRE-family HTH domain)	INFORMATION STORAGE AND PROCESSING							PF12844.9(HTH_19:Helix-turn-helix domain); PF01381.24(HTH_3:Helix-turn-helix)	GO:0003677(molecular_function:DNA binding)	GO:0005488	WP_002263840.1(Rgg/GadR/MutR family transcriptional regulator [Streptococcus mutans])	sp|P49330|RGG_STRGC(HTH-type transcriptional regulator rgg OS=Streptococcus gordonii (strain Challis / ATCC 35105 / BCRC 15272 / CH1 / DL1 / V288) OX=467705 GN=rgg PE=4 SV=1)	ref_gene
SMU_RS00585	523	882	801	1026	1176	1111	68.19	85.71	77.69	89.92	93.5	102.98	77.1967	95.4667	1.25548	0.328236	0.00685788	0.0219058	no	up	SMU_RS00585	MurR/RpiR family transcriptional regulator	NC_004350.2	112694	111945	-	COG1737(K:Transcription)	COG1737(DNA-binding transcriptional regulator, MurR/RpiR family, contains HTH and SIS domains)	INFORMATION STORAGE AND PROCESSING							PF01380.24(SIS:SIS domain); PF01418.19(HTH_6:Helix-turn-helix domain, rpiR family)	GO:0097367(molecular_function:carbohydrate derivative binding); GO:0003700(molecular_function:transcription factor activity, sequence-specific DNA binding); GO:1901135(biological_process:carbohydrate derivative metabolic process)	GO:0005488;GO:0008152;GO:0140110	DAA01805.1(TPA_exp: RpiR-like protein [Streptococcus mutans UA159])	sp|Q9WYG1|Y326_THEMA(Uncharacterized HTH-type transcriptional regulator TM_0326 OS=Thermotoga maritima (strain ATCC 43589 / DSM 3109 / JCM 10099 / NBRC 100826 / MSB8) OX=243274 GN=TM_0326 PE=4 SV=1)	ref_gene
SMU_RS00590	43	193	66	252	62	77	4.54	15.16	5.18	17.88	3.99	5.79	8.29333	9.22	1.1365	0.184597	0.775183	0.851756	no	up	pfkB	1-phosphofructokinase	NC_004350.2	112823	113755	+	COG1105(G:Carbohydrate transport and metabolism)	COG1105(1-phosphofructokinase or 6-phosphofructokinase II)	METABOLISM	K00882	fruK	1-phosphofructokinase [EC:2.7.1.56]	map02060(Phosphotransferase system (PTS)); map00051(Fructose and mannose metabolism)	Environmental Information Processing;Metabolism	Membrane transport;Carbohydrate metabolism	PF00294.26(PfkB:pfkB family carbohydrate kinase)	GO:0008662(molecular_function:1-phosphofructokinase activity); GO:2001059(biological_process:D-tagatose 6-phosphate catabolic process); GO:0009024(molecular_function:tagatose-6-phosphate kinase activity); GO:0005524(molecular_function:ATP binding); GO:0005988(biological_process:lactose metabolic process)	GO:0005488;GO:0009987;GO:0003824;GO:0008152	WP_002263695.1(1-phosphofructokinase [Streptococcus mutans])	sp|O31714|K1PF_BACSU(1-phosphofructokinase OS=Bacillus subtilis (strain 168) OX=224308 GN=fruK PE=3 SV=1)	ref_gene
SMU_RS00595	70	271	194	325	98	75	4.51	12.97	9.3	14.07	3.85	3.45	8.92667	7.12333	0.81409	-0.296739	0.615083	0.731983	no	down	SMU_RS00595	fructose-specific PTS transporter subunit EIIC	NC_004350.2	113760	115160	+	COG1299(G:Carbohydrate transport and metabolism)	COG1299(Phosphotransferase system, fructose-specific IIC component)	METABOLISM	K02770	fruA	fructose PTS system EIIBC or EIIC component [EC:2.7.1.202]	map02060(Phosphotransferase system (PTS)); map00051(Fructose and mannose metabolism)	Environmental Information Processing;Metabolism	Membrane transport;Carbohydrate metabolism	PF02302.19(PTS_IIB:PTS system, Lactose/Cellobiose specific IIB subunit); PF02378.20(PTS_EIIC:Phosphotransferase system, EIIC)	GO:0022877(molecular_function:protein-N(PI)-phosphohistidine-fructose phosphotransferase system transporter activity); GO:0009401(biological_process:phosphoenolpyruvate-dependent sugar phosphotransferase system); GO:0016021(cellular_component:integral component of membrane); GO:0005351(molecular_function:sugar:proton symporter activity); GO:0005886(cellular_component:plasma membrane)	GO:0005215;GO:0003824;GO:0051179;GO:0110165	WP_002271183.1(fructose-specific PTS transporter subunit EIIC [Streptococcus mutans])	sp|P71012|PTF3A_BACSU(PTS system fructose-specific EIIABC component OS=Bacillus subtilis (strain 168) OX=224308 GN=fruA PE=1 SV=2)	ref_gene
SMU_RS00600	23	42	40	54	20	2	6.96	9.54	9	10.98	3.68	0.43	8.5	5.03	0.606121	-0.722322	0.393754	0.528732	no	down	SMU_RS00600	fructose PTS transporter subunit IIA	NC_004350.2	115175	115627	+	COG1762(G:Carbohydrate transport and metabolism); COG1762(T:Signal transduction mechanisms)	COG1762(Phosphotransferase system mannitol/fructose-specific IIA domain (Ntr-type)); COG1762(Phosphotransferase system mannitol/fructose-specific IIA domain (Ntr-type))	METABOLISM;CELLULAR PROCESSES AND SIGNALING	K02768	fruB	fructose PTS system EIIA component [EC:2.7.1.202]	map02060(Phosphotransferase system (PTS)); map00051(Fructose and mannose metabolism)	Environmental Information Processing;Metabolism	Membrane transport;Carbohydrate metabolism	PF00359.24(PTS_EIIA_2:Phosphoenolpyruvate-dependent sugar phosphotransferase system, EIIA 2)	GO:0009401(biological_process:phosphoenolpyruvate-dependent sugar phosphotransferase system); GO:0016021(cellular_component:integral component of membrane); GO:0008982(molecular_function:protein-N(PI)-phosphohistidine-sugar phosphotransferase activity)	GO:0005215;GO:0003824;GO:0110165;GO:0051179	WP_002263697.1(fructose PTS transporter subunit IIA [Streptococcus mutans])	sp|P71012|PTF3A_BACSU(PTS system fructose-specific EIIABC component OS=Bacillus subtilis (strain 168) OX=224308 GN=fruA PE=1 SV=2)	ref_gene
SMU_RS00605	70	175	133	263	60	49	6.93	12.9	9.8	17.51	3.63	3.46	9.87667	8.2	0.846061	-0.241166	0.698697	0.796885	no	down	lacD	tagatose-bisphosphate aldolase	NC_004350.2	115645	116634	+	COG3684(G:Carbohydrate transport and metabolism); COG3684(P:Inorganic ion transport and metabolism)	COG3684(Tagatose-1,6-bisphosphate/sulfofructosephosphate aldolase); COG3684(Tagatose-1,6-bisphosphate/sulfofructosephosphate aldolase)	METABOLISM;METABOLISM	K01635	lacD	tagatose 1,6-diphosphate aldolase [EC:4.1.2.40]	map02024(Quorum sensing); map00052(Galactose metabolism)	Cellular Processes;Metabolism	Cellular community - prokaryotes;Carbohydrate metabolism	PF01791.11(DeoC:DeoC/LacD family aldolase); PF09863.11(DUF2090:Uncharacterized protein conserved in bacteria (DUF2090))	GO:2001059(biological_process:D-tagatose 6-phosphate catabolic process); GO:0009025(molecular_function:tagatose-bisphosphate aldolase activity); GO:0009024(molecular_function:tagatose-6-phosphate kinase activity); GO:0019512(biological_process:lactose catabolic process via tagatose-6-phosphate)	GO:0009987;GO:0003824;GO:0008152	WP_002265910.1(tagatose-bisphosphate aldolase [Streptococcus mutans])	sp|Q8DWE5|LACD2_STRMU(Tagatose 1,6-diphosphate aldolase 2 OS=Streptococcus mutans serotype c (strain ATCC 700610 / UA159) OX=210007 GN=lacD2 PE=1 SV=1)	ref_gene
SMU_RS00610	451	761	649	643	740	649	16.82	21.06	18.01	16.12	16.86	17.32	18.63	16.7667	0.910035	-0.136007	0.257377	0.387191	no	down	SMU_RS00610	hypothetical protein	NC_004350.2	118090	116735	-											GO:0016021(cellular_component:integral component of membrane)	GO:0110165	WP_002263379.1(hypothetical protein [Streptococcus mutans])		ref_gene
SMU_RS00615	1040	1490	1475	1800	2066	1989	93.59	99.74	98.73	108.87	113.44	127.58	97.3533	116.63	1.21408	0.279869	0.00396847	0.0138713	no	up	fghA	S-formylglutathione hydrolase	NC_004350.2	119547	118705	-	COG0627(V:Defense mechanisms)	COG0627(S-formylglutathione hydrolase FrmB)	CELLULAR PROCESSES AND SIGNALING	K01070	frmB	S-formylglutathione hydrolase [EC:3.1.2.12]	map00680(Methane metabolism)	Metabolism	Energy metabolism	PF00756.22(Esterase:Putative esterase); PF12146.10(Hydrolase_4:Serine aminopeptidase, S33); PF00326.23(Peptidase_S9:Prolyl oligopeptidase family); PF10503.11(Esterase_PHB:Esterase PHB depolymerase)	GO:0018738(molecular_function:S-formylglutathione hydrolase activity); GO:0052689(molecular_function:carboxylic ester hydrolase activity); GO:0046294(biological_process:formaldehyde catabolic process)	GO:0098754;GO:0009987;GO:0003824;GO:0008152	WP_002263487.1(S-formylglutathione hydrolase [Streptococcus mutans])	sp|A7ZIA3|SFGH1_ECO24(S-formylglutathione hydrolase FrmB OS=Escherichia coli O139:H28 (strain E24377A / ETEC) OX=331111 GN=frmB PE=3 SV=1)	ref_gene
SMU_RS00620	1412	1891	1800	2337	2655	2747	95.4	94.93	90.46	106.12	109.49	132.49	93.5967	116.033	1.25489	0.327566	0.00571443	0.0189912	no	up	SMU_RS00620	S-(hydroxymethyl)glutathione dehydrogenase/class III alcohol dehydrogenase	NC_004350.2	120676	119558	-	COG1062(C:Energy production and conversion)	COG1062(Zn-dependent alcohol/formaldehyde dehydrogenase)	METABOLISM	K00121	frmA	S-(hydroxymethyl)glutathione dehydrogenase / alcohol dehydrogenase [EC:1.1.1.284 1.1.1.1]	map00071(Fatty acid degradation); map00980(Metabolism of xenobiotics by cytochrome P450); map00626(Naphthalene degradation); map00625(Chloroalkane and chloroalkene degradation); map00620(Pyruvate metabolism); map00680(Methane metabolism); map00010(Glycolysis / Gluconeogenesis); map00830(Retinol metabolism); map00350(Tyrosine metabolism); map00982(Drug metabolism - cytochrome P450)	Metabolism;Metabolism;Metabolism;Metabolism;Metabolism;Metabolism;Metabolism;Metabolism;Metabolism;Metabolism	Lipid metabolism;Xenobiotics biodegradation and metabolism;Xenobiotics biodegradation and metabolism;Xenobiotics biodegradation and metabolism;Carbohydrate metabolism;Energy metabolism;Carbohydrate metabolism;Metabolism of cofactors and vitamins;Amino acid metabolism;Xenobiotics biodegradation and metabolism	PF08240.14(ADH_N:Alcohol dehydrogenase GroES-like domain); PF00107.28(ADH_zinc_N:Zinc-binding dehydrogenase); PF16912.7(Glu_dehyd_C:Glucose dehydrogenase C-terminus)	GO:0006069(biological_process:ethanol oxidation); GO:0106322(deleted:old GO); GO:0008270(molecular_function:zinc ion binding); GO:0106321(deleted:old GO)	GO:0005488;GO:0009987;GO:0003824;GO:0008152	WP_002263486.1(S-(hydroxymethyl)glutathione dehydrogenase/class III alcohol dehydrogenase [Streptococcus mutans])	sp|P39450|FRMA_PHODP(S-(hydroxymethyl)glutathione dehydrogenase OS=Photobacterium damsela subsp. piscicida OX=38294 GN=frmA PE=3 SV=1)	ref_gene
SMU_RS00625	582	875	924	1236	1343	1375	869	988.71	1010.37	1219.24	1204.38	1388.51	956.027	1270.71	1.38717	0.472148	0.00013713	0.00087018	no	up	rpmB	50S ribosomal protein L28	NC_004350.2	121103	121291	+	COG0227(J:Translation, ribosomal structure and biogenesis)	COG0227(Ribosomal protein L28)	INFORMATION STORAGE AND PROCESSING	K02902	rpmB	large subunit ribosomal protein L28	map03010(Ribosome)	Genetic Information Processing	Translation	PF00830.21(Ribosomal_L28:Ribosomal L28 family)	GO:0003735(molecular_function:structural constituent of ribosome); GO:0006412(biological_process:translation); GO:0005840(cellular_component:ribosome)	GO:0005198;GO:0110165;GO:0009987;GO:0008152	WP_002263485.1(MULTISPECIES: 50S ribosomal protein L28 [Streptococcus])	sp|Q8DWE1|RL28_STRMU(50S ribosomal protein L28 OS=Streptococcus mutans serotype c (strain ATCC 700610 / UA159) OX=210007 GN=rpmB PE=3 SV=1)	ref_gene
SMU_RS00630	88	138	105	122	118	117	5.94	6.92	5.27	5.53	4.86	5.63	6.04333	5.34	0.895253	-0.159633	0.413274	0.548038	no	down	SMU_RS00630	MATE family efflux transporter	NC_004350.2	122672	121344	-	COG0534(V:Defense mechanisms)	COG0534(Na+-driven multidrug efflux pump, DinF/NorM/MATE family)	CELLULAR PROCESSES AND SIGNALING							PF01554.20(MatE:MatE); PF14667.8(Polysacc_synt_C:Polysaccharide biosynthesis C-terminal domain); PF13440.8(Polysacc_synt_3:Polysaccharide biosynthesis protein)	GO:0015297(molecular_function:antiporter activity); GO:0016021(cellular_component:integral component of membrane); GO:0042910(molecular_function:xenobiotic transporter activity)	GO:0005215;GO:0110165	WP_002263484.1(MATE family efflux transporter [Streptococcus mutans])	sp|P54181|YPNP_BACSU(Probable multidrug resistance protein YpnP OS=Bacillus subtilis (strain 168) OX=224308 GN=ypnP PE=3 SV=1)	ref_gene
SMU_RS00635	9461	11654	12256	16155	17552	15507	126.24	115.24	121.63	144.86	143.06	148.24	121.037	145.387	1.21339	0.27904	0.000614051	0.00304769	no	up	SMU_RS00635	DNA polymerase III subunit alpha	NC_004350.2	122905	127302	+	COG2176(L:Replication, recombination and repair)	COG2176(DNA polymerase III, alpha subunit (gram-positive type))	INFORMATION STORAGE AND PROCESSING	K03763	polC	DNA polymerase III subunit alpha, Gram-positive type [EC:2.7.7.7]	map03430(Mismatch repair); map03440(Homologous recombination); map03030(DNA replication)	Genetic Information Processing;Genetic Information Processing;Genetic Information Processing	Replication and repair;Replication and repair;Replication and repair	PF07733.14(DNA_pol3_alpha:Bacterial DNA polymerase III alpha NTPase domain); PF02811.21(PHP:PHP domain); PF00929.26(RNase_T:Exonuclease); PF17657.3(DNA_pol3_finger:Bacterial DNA polymerase III alpha subunit finger domain); PF11490.10(DNA_pol3_a_NII:DNA polymerase III polC-type N-terminus II); PF14480.8(DNA_pol3_a_NI:DNA polymerase III polC-type N-terminus I); PF14579.8(HHH_6:Helix-hairpin-helix m…	GO:0003887(molecular_function:DNA-directed DNA polymerase activity); GO:0005737(cellular_component:cytoplasm); GO:0008408(molecular_function:3'-5' exonuclease activity); GO:0006261(biological_process:DNA-dependent DNA replication); GO:0003677(molecular_function:DNA binding)	GO:0005488;GO:0110165;GO:0009987;GO:0003824;GO:0008152	WP_002263483.1(DNA polymerase III subunit alpha [Streptococcus mutans])	sp|Q8DWE0|DPO3_STRMU(DNA polymerase III PolC-type OS=Streptococcus mutans serotype c (strain ATCC 700610 / UA159) OX=210007 GN=polC PE=3 SV=1)	ref_gene
SMU_RS00640	2579	3341	2510	4136	4896	4550	869.18	845.68	628.94	935.9	1002.65	1076.3	781.267	1004.95	1.31801	0.398364	0.0121895	0.0350843	no	up	SMU_RS00640	MarR family transcriptional regulator	NC_004350.2	127526	127954	+	COG1846(K:Transcription)	COG1846(DNA-binding transcriptional regulator, MarR family)	INFORMATION STORAGE AND PROCESSING	K15973	mhqR	MarR family transcriptional regulator, 2-MHQ and catechol-resistance regulon repressor				PF01047.24(MarR:MarR family); PF12802.9(MarR_2:MarR family); PF13463.8(HTH_27:Winged helix DNA-binding domain); PF13601.8(HTH_34:Winged helix DNA-binding domain); PF13412.8(HTH_24:Winged helix-turn-helix DNA-binding)	GO:0003700(molecular_function:transcription factor activity, sequence-specific DNA binding)	GO:0140110	WP_002263482.1(MarR family transcriptional regulator [Streptococcus mutans])	sp|O34949|YKOM_BACSU(Uncharacterized HTH-type transcriptional regulator YkoM OS=Bacillus subtilis (strain 168) OX=224308 GN=ykoM PE=4 SV=1)	ref_gene
SMU_RS00645	2602	3720	2633	4038	4500	4464	375.89	400.8	282.94	392.12	396.31	458.01	353.21	415.48	1.1961	0.258337	0.111745	0.206222	no	up	SMU_RS00645	NAD(P)H-dependent oxidoreductase	NC_004350.2	128033	128587	+	COG0431(C:Energy production and conversion)	COG0431(NAD(P)H-dependent FMN reductase)	METABOLISM							PF03358.17(FMN_red:NADPH-dependent FMN reductase); PF02525.19(Flavodoxin_2:Flavodoxin-like fold)	GO:0016491(molecular_function:oxidoreductase activity)	GO:0003824	WP_002263481.1(NAD(P)H-dependent oxidoreductase [Streptococcus mutans])	sp|Q8H9D2|NQR_SOLTU(NAD(P)H:quinone oxidoreductase OS=Solanum tuberosum OX=4113 PE=2 SV=1)	ref_gene
SMU_RS00650	1837	2181	2701	6117	6607	8028	154.55	136.45	169.02	345.9	339.18	481.62	153.34	388.9	2.56516	1.35905	5.83197e-14	2.0808e-12	yes	up	SMU_RS00650	thiamine pyrophosphate-dependent dehydrogenase E1 component subunit alpha	NC_004350.2	128963	129958	+	COG1071(C:Energy production and conversion)	COG1071(TPP-dependent pyruvate or acetoin dehydrogenase subunit alpha)	METABOLISM	K00161	pdhA	pyruvate dehydrogenase E1 component alpha subunit [EC:1.2.4.1]	map00620(Pyruvate metabolism); map00010(Glycolysis / Gluconeogenesis); map04922(Glucagon signaling pathway); map00020(Citrate cycle (TCA cycle)); map05230(Central carbon metabolism in cancer); map05415(Diabetic cardiomyopathy); map04066(HIF-1 signaling pathway)	Metabolism;Metabolism;Organismal Systems;Metabolism;Human Diseases;Human Diseases;Environmental Information Processing	Carbohydrate metabolism;Carbohydrate metabolism;Endocrine system;Carbohydrate metabolism;Cancer: overview;Cardiovascular disease;Signal transduction	PF00676.22(E1_dh:Dehydrogenase E1 component); PF02775.23(TPP_enzyme_C:Thiamine pyrophosphate enzyme, C-terminal TPP binding domain); PF00456.23(Transketolase_N:Transketolase, thiamine diphosphate binding domain)	GO:0016624(molecular_function:oxidoreductase activity, acting on the aldehyde or oxo group of donors, disulfide as acceptor)	GO:0003824	WP_011074480.1(thiamine pyrophosphate-dependent dehydrogenase E1 component subunit alpha [Streptococcus mutans])	sp|O31404|ACOA_BACSU(Acetoin:2,6-dichlorophenolindophenol oxidoreductase subunit alpha OS=Bacillus subtilis (strain 168) OX=224308 GN=acoA PE=2 SV=2)	ref_gene
SMU_RS00655	681	867	1082	2379	2607	3189	66.45	62.95	78.53	156.03	155.19	221.69	69.31	177.637	2.59404	1.3752	3.25771e-13	1.06212e-11	yes	up	SMU_RS00655	alpha-ketoacid dehydrogenase subunit beta	NC_004350.2	130108	131103	+	COG0022(C:Energy production and conversion)	COG0022(Pyruvate/2-oxoglutarate/acetoin dehydrogenase complex, dehydrogenase (E1) component, beta subunit)	METABOLISM	K00162	pdhB	pyruvate dehydrogenase E1 component beta subunit [EC:1.2.4.1]	map00620(Pyruvate metabolism); map00010(Glycolysis / Gluconeogenesis); map04922(Glucagon signaling pathway); map00020(Citrate cycle (TCA cycle)); map05230(Central carbon metabolism in cancer); map05415(Diabetic cardiomyopathy); map04066(HIF-1 signaling pathway)	Metabolism;Metabolism;Organismal Systems;Metabolism;Human Diseases;Human Diseases;Environmental Information Processing	Carbohydrate metabolism;Carbohydrate metabolism;Endocrine system;Carbohydrate metabolism;Cancer: overview;Cardiovascular disease;Signal transduction	PF02779.26(Transket_pyr:Transketolase, pyrimidine binding domain); PF02780.22(Transketolase_C:Transketolase, C-terminal domain)	GO:0003824(molecular_function:catalytic activity)	GO:0003824	WP_002263479.1(alpha-ketoacid dehydrogenase subunit beta [Streptococcus mutans])	sp|Q9R9N4|ODPB_RHIME(Pyruvate dehydrogenase E1 component subunit beta OS=Rhizobium meliloti (strain 1021) OX=266834 GN=pdhB PE=3 SV=2)	ref_gene
SMU_RS00660	1285.9	2069.76	2254.63	5416.07	5237.11	6069.88	78.97	94.42	102.99	223.54	196.32	266.21	92.1267	228.69	2.51191	1.32879	1.82346e-16	7.66259e-15	yes	up	SMU_RS00660	dihydrolipoamide acetyltransferase	NC_004350.2	131203	132570	+	COG0508(C:Energy production and conversion)	COG0508(Pyruvate/2-oxoglutarate dehydrogenase complex, dihydrolipoamide acyltransferase (E2) component)	METABOLISM	K00627	aceF	pyruvate dehydrogenase E2 component (dihydrolipoamide acetyltransferase) [EC:2.3.1.12]	map00020(Citrate cycle (TCA cycle)); map00010(Glycolysis / Gluconeogenesis); map00620(Pyruvate metabolism)	Metabolism;Metabolism;Metabolism	Carbohydrate metabolism;Carbohydrate metabolism;Carbohydrate metabolism	PF00198.25(2-oxoacid_dh:2-oxoacid dehydrogenases acyltransferase (catalytic domain)); PF02817.19(E3_binding:e3 binding domain); PF00364.24(Biotin_lipoyl:Biotin-requiring enzyme)	GO:0016746(molecular_function:transferase activity, transferring acyl groups)	GO:0003824	WP_002309917.1(dihydrolipoamide acetyltransferase [Streptococcus mutans])	sp|O31550|ACOC_BACSU(Dihydrolipoyllysine-residue acetyltransferase component of acetoin cleaving system OS=Bacillus subtilis (strain 168) OX=224308 GN=acoC PE=3 SV=1)	ref_gene
SMU_RS00665	1869.1	3819.24	3518.37	8156.93	7385.89	8327.12	85.73	130.02	120.03	251.44	206.83	273.04	111.927	243.77	2.20658	1.14181	1.63202e-09	3.21474e-08	yes	up	lpdA	dihydrolipoyl dehydrogenase	NC_004350.2	132644	134389	+	COG0508(C:Energy production and conversion)	COG0508(Pyruvate/2-oxoglutarate dehydrogenase complex, dihydrolipoamide acyltransferase (E2) component)	METABOLISM	K00382	lpd	dihydrolipoamide dehydrogenase [EC:1.8.1.4]	map00630(Glyoxylate and dicarboxylate metabolism); map00310(Lysine degradation); map00640(Propanoate metabolism); map00620(Pyruvate metabolism); map00010(Glycolysis / Gluconeogenesis); map00260(Glycine, serine and threonine metabolism); map00020(Citrate cycle (TCA cycle)); map00280(Valine, leucine and isoleucine degradation); map00380(Tryptophan metabolism)	Metabolism;Metabolism;Metabolism;Metabolism;Metabolism;Metabolism;Metabolism;Metabolism;Metabolism	Carbohydrate metabolism;Amino acid metabolism;Carbohydrate metabolism;Carbohydrate metabolism;Carbohydrate metabolism;Amino acid metabolism;Carbohydrate metabolism;Amino acid metabolism;Amino acid metabolism	PF07992.16(Pyr_redox_2:Pyridine nucleotide-disulphide oxidoreductase); PF02852.24(Pyr_redox_dim:Pyridine nucleotide-disulphide oxidoreductase, dimerisation domain); PF00364.24(Biotin_lipoyl:Biotin-requiring enzyme); PF00070.29(Pyr_redox:Pyridine nucleotide-disulphide oxidoreductase); PF13738.8(Pyr_redox_3:Pyridine nucleotide-disulphide oxidoreductase); PF01134.24(GIDA:Glucose inhibited division p…	GO:0045454(biological_process:cell redox homeostasis); GO:0050660(molecular_function:flavin adenine dinucleotide binding); GO:0004148(molecular_function:dihydrolipoyl dehydrogenase activity)	GO:0005488;GO:0065007;GO:0009987;GO:0003824	WP_002309918.1(dihydrolipoyl dehydrogenase [Streptococcus mutans])	sp|P18925|DLDH_AZOVI(Dihydrolipoyl dehydrogenase OS=Azotobacter vinelandii OX=354 PE=1 SV=1)	ref_gene
SMU_RS00670	1178	2664	2359	5848	4989	5609	117.3	197.42	174.73	391.42	303.08	397.88	163.15	364.127	2.268	1.18142	4.51501e-08	7.11491e-07	yes	up	SMU_RS00670	lipoate--protein ligase	NC_004350.2	134495	135484	+	COG0095(H:Coenzyme transport and metabolism)	COG0095(Lipoate-protein ligase A)	METABOLISM	K03800	lplA	lipoate---protein ligase [EC:6.3.1.20]	map00785(Lipoic acid metabolism)	Metabolism	Metabolism of cofactors and vitamins	PF10437.11(Lip_prot_lig_C:Bacterial lipoate protein ligase C-terminus); PF03099.21(BPL_LplA_LipB:Biotin/lipoate A/B protein ligase family)	GO:0016979(molecular_function:lipoate-protein ligase activity); GO:0009249(biological_process:protein lipoylation); GO:0005524(molecular_function:ATP binding)	GO:0005488;GO:0009987;GO:0003824;GO:0008152	WP_002263588.1(lipoate--protein ligase [Streptococcus mutans])	sp|O07608|LPLJ_BACSU(Lipoate-protein ligase LplJ OS=Bacillus subtilis (strain 168) OX=224308 GN=lplJ PE=1 SV=1)	ref_gene
SMU_RS00675	584	795	1002	2383	2314	2490	37.84	38.27	48.29	103.78	91.52	115.2	41.4667	103.5	2.52411	1.33577	8.14575e-18	3.8509e-16	yes	up	SMU_RS00675	amidohydrolase	NC_004350.2	135749	136885	+	COG1473(R:General function prediction only)	COG1473(Metal-dependent amidase/aminoacylase/carboxypeptidase)	POORLY CHARACTERIZED							PF01546.30(Peptidase_M20:Peptidase family M20/M25/M40); PF07687.16(M20_dimer:Peptidase dimerisation domain)	GO:0016787(molecular_function:hydrolase activity)	GO:0003824	WP_002263589.1(amidohydrolase [Streptococcus mutans])	sp|O34980|YTNL_BACSU(Uncharacterized hydrolase YtnL OS=Bacillus subtilis (strain 168) OX=224308 GN=ytnL PE=3 SV=1)	ref_gene
SMU_RS00680	157	321	238	297	273	255	10.17	15.45	11.47	12.93	10.8	11.8	12.3633	11.8433	0.969499	-0.0446887	0.82048	0.886081	no	down	SMU_RS00680	MFS transporter	NC_004350.2	138402	137008	-	COG2814(G:Carbohydrate transport and metabolism)	COG2814(Predicted arabinose efflux permease AraJ, MFS family)	METABOLISM							PF07690.18(MFS_1:Major Facilitator Superfamily)	GO:0022857(molecular_function:transmembrane transporter activity); GO:0016021(cellular_component:integral component of membrane); GO:0005886(cellular_component:plasma membrane)	GO:0005215;GO:0110165	WP_002263590.1(MFS transporter [Streptococcus mutans])	sp|P96712|BMR3_BACSU(Multidrug resistance protein 3 OS=Bacillus subtilis (strain 168) OX=224308 GN=bmr3 PE=1 SV=1)	ref_gene
SMU_RS00685	363	677	497	529	547	441	45.79	63.64	46.63	44.85	42.08	39.56	52.02	42.1633	0.824386	-0.278609	0.0956657	0.18422	no	down	SMU_RS00685	TetR/AcrR family transcriptional regulator	NC_004350.2	138583	139206	+	COG1309(K:Transcription)	COG1309(DNA-binding protein, AcrR family, includes nucleoid occlusion protein SlmA)	INFORMATION STORAGE AND PROCESSING							PF00440.25(TetR_N:Bacterial regulatory proteins, tetR family)	GO:0003677(molecular_function:DNA binding)	GO:0005488	WP_002265721.1(TetR/AcrR family transcriptional regulator [Streptococcus mutans])	sp|P40950|YUXN_BACSU(Uncharacterized HTH-type transcriptional regulator YuxN OS=Bacillus subtilis (strain 168) OX=224308 GN=yuxN PE=4 SV=2)	ref_gene
SMU_RS00690	2479	2528	2941	2846	3669	2932	202.84	153.8	178.99	156.52	183.19	171.1	178.543	170.27	0.965515	-0.0506295	0.739991	0.826046	no	down	mleR	LysR family transcriptional regulator MleR	NC_004350.2	140364	139471	-	COG0583(K:Transcription)	COG0583(DNA-binding transcriptional regulator, LysR family)	INFORMATION STORAGE AND PROCESSING							PF03466.22(LysR_substrate:LysR substrate binding domain); PF00126.29(HTH_1:Bacterial regulatory helix-turn-helix protein, lysR family)	GO:0003700(molecular_function:transcription factor activity, sequence-specific DNA binding)	GO:0140110	WP_002263592.1(LysR family transcriptional regulator MleR [Streptococcus mutans])	sp|P16400|MLER_LACLA(Malolactic fermentation system transcriptional activator OS=Lactococcus lactis subsp. lactis (strain IL1403) OX=272623 GN=mleR PE=3 SV=1)	ref_gene
SMU_RS00695	345	666	441	598	693	464	80.42	116.21	76.47	93.68	98.33	76.38	91.0333	89.4633	1.0057	0.00819537	0.968231	0.982595	no	up	SMU_RS00695	helix-turn-helix domain-containing protein	NC_004350.2	140907	140554	-	COG1476(K:Transcription)	COG1476(DNA-binding transcriptional regulator, XRE-family HTH domain)	INFORMATION STORAGE AND PROCESSING							PF01381.24(HTH_3:Helix-turn-helix); PF13560.8(HTH_31:Helix-turn-helix domain); PF12844.9(HTH_19:Helix-turn-helix domain); PF13443.8(HTH_26:Cro/C1-type HTH DNA-binding domain); PF13413.8(HTH_25:Helix-turn-helix domain)	GO:0003677(molecular_function:DNA binding)	GO:0005488	WP_002267509.1(helix-turn-helix domain-containing protein [Streptococcus mutans])	sp|P23939|CEBA_BACAM(BamHI control element OS=Bacillus amyloliquefaciens OX=1390 PE=4 SV=1)	ref_gene
SMU_RS00700	13801	23168	17094	6903	7450	6379	746.44	930.48	687.68	250.93	245.99	246.52	788.2	247.813	0.318799	-1.64928	2.88013e-35	4.9512e-33	yes	down	SMU_RS00700	NAD-dependent malic enzyme	NC_004350.2	141022	142644	+	COG0281(C:Energy production and conversion)	COG0281(Malic enzyme)	METABOLISM	K22212	mleA	malolactic enzyme [EC:4.1.1.101]	map00620(Pyruvate metabolism)	Metabolism	Carbohydrate metabolism	PF03949.17(Malic_M:Malic enzyme, NAD binding domain); PF00390.21(malic:Malic enzyme, N-terminal domain)	GO:0051287(molecular_function:NAD binding); GO:0004471(molecular_function:malate dehydrogenase (decarboxylating) (NAD+) activity); GO:0046872(molecular_function:metal ion binding)	GO:0003824;GO:0005488	AJD54590.1(malate dehydrogenase [Streptococcus mutans UA159-FR])	sp|Q48662|MLES_LACLA(Malolactic enzyme OS=Lactococcus lactis subsp. lactis (strain IL1403) OX=272623 GN=mleS PE=3 SV=2)	ref_gene
SMU_RS00705	3805	5715	4934	1912	1994	1729	332	370.88	320.23	112.13	106.16	107.56	341.037	108.617	0.323147	-1.62974	2.0119e-72	4.75562e-70	yes	down	SMU_RS00705	AEC family transporter	NC_004350.2	142800	143744	+	COG0679(R:General function prediction only)	COG0679(Predicted permease, AEC (auxin efflux carrier) family)	POORLY CHARACTERIZED	K24180	mleP	malate permease and related proteins				PF03547.20(Mem_trans:Membrane transport protein); PF01758.18(SBF:Sodium Bile acid symporter family)	GO:0016021(cellular_component:integral component of membrane); GO:0055085(biological_process:transmembrane transport)	GO:0009987;GO:0051179;GO:0110165	AJD54591.1(malate permease [Streptococcus mutans UA159-FR])	sp|O27435|Y1382_METTH(Uncharacterized transporter MTH_1382 OS=Methanothermobacter thermautotrophicus (strain ATCC 29096 / DSM 1053 / JCM 10044 / NBRC 100330 / Delta H) OX=187420 GN=MTH_1382 PE=3 SV=1)	ref_gene
SMU_RS00710	5192	7559	6592	2537	2767	2351	364.11	393.95	343.86	119.58	118.43	117.68	367.307	118.563	0.327251	-1.61153	3.4529e-83	1.08824e-80	yes	down	SMU_RS00710	oxalate decarboxylase family bicupin	NC_004350.2	143865	145049	+	COG2140(G:Carbohydrate transport and metabolism)	COG2140(Oxalate decarboxylase/archaeal phosphoglucose isomerase, cupin superfamily)	METABOLISM	K01569	oxdD	oxalate decarboxylase [EC:4.1.1.2]	map00630(Glyoxylate and dicarboxylate metabolism)	Metabolism	Carbohydrate metabolism	PF00190.24(Cupin_1:Cupin); PF07883.13(Cupin_2:Cupin domain)	GO:0046872(molecular_function:metal ion binding); GO:0033609(biological_process:oxalate metabolic process)	GO:0009987;GO:0005488;GO:0008152	WP_002263596.1(oxalate decarboxylase family bicupin [Streptococcus mutans])	sp|O34714|OXDC_BACSU(Oxalate decarboxylase OxdC OS=Bacillus subtilis (strain 168) OX=224308 GN=oxdC PE=1 SV=1)	ref_gene
SMU_RS00715	6016	8930	7971	3001	3233	2710	405.4	447.14	399.54	135.92	132.97	130.37	417.36	133.087	0.323278	-1.62915	8.86955e-93	4.19308e-90	yes	down	SMU_RS00715	NAD(P)/FAD-dependent oxidoreductase	NC_004350.2	145067	146428	+	COG1249(C:Energy production and conversion)	COG1249(Dihydrolipoamide dehydrogenase (E3) component of pyruvate/2-oxoglutarate dehydrogenase complex or glutathione oxidoreductase)	METABOLISM	K00383	gor	glutathione reductase (NADPH) [EC:1.8.1.7]	map04918(Thyroid hormone synthesis); map00480(Glutathione metabolism); map05415(Diabetic cardiomyopathy)	Organismal Systems;Metabolism;Human Diseases	Endocrine system;Metabolism of other amino acids;Cardiovascular disease	PF07992.16(Pyr_redox_2:Pyridine nucleotide-disulphide oxidoreductase); PF00070.29(Pyr_redox:Pyridine nucleotide-disulphide oxidoreductase); PF02852.24(Pyr_redox_dim:Pyridine nucleotide-disulphide oxidoreductase, dimerisation domain); PF13738.8(Pyr_redox_3:Pyridine nucleotide-disulphide oxidoreductase); PF13450.8(NAD_binding_8:NAD(P)-binding Rossmann-like domain); PF03486.16(HI0933_like:HI0933-lik…	GO:0045454(biological_process:cell redox homeostasis); GO:0050660(molecular_function:flavin adenine dinucleotide binding); GO:0016491(molecular_function:oxidoreductase activity)	GO:0003824;GO:0009987;GO:0005488;GO:0065007	WP_002263597.1(NAD(P)/FAD-dependent oxidoreductase [Streptococcus mutans])	sp|P48639|GSHR_BURCE(Glutathione reductase OS=Burkholderia cepacia OX=292 GN=gor PE=3 SV=1)	ref_gene
SMU_RS00720	3832	5203	5007	1853	2067	1611	584	591.61	567.64	189.83	192.02	174.28	581.083	185.377	0.324589	-1.62332	3.05427e-80	8.2509e-78	yes	down	SMU_RS00720	DUF1275 domain-containing protein	NC_004350.2	146412	147131	+	COG3619(S:Function unknown)	COG3619(Uncharacterized membrane protein YoaK, UPF0700 family)	POORLY CHARACTERIZED							PF06912.13(DUF1275:Protein of unknown function (DUF1275))			WP_002263598.1(DUF1275 domain-containing protein [Streptococcus mutans])		ref_gene
SMU_RS00725	3642	5959	5855	5516	6136	6017	527.11	643.23	630.36	536.64	541.4	618.49	600.233	565.51	0.957983	-0.061928	0.595507	0.714533	no	down	def	peptide deformylase	NC_004350.2	147909	147295	-	COG0242(J:Translation, ribosomal structure and biogenesis)	COG0242(Peptide deformylase)	INFORMATION STORAGE AND PROCESSING	K01462	def	peptide deformylase [EC:3.5.1.88]				PF01327.23(Pep_deformylase:Polypeptide deformylase)	GO:0046872(molecular_function:metal ion binding); GO:0006412(biological_process:translation); GO:0042586(molecular_function:peptide deformylase activity)	GO:0005488;GO:0009987;GO:0003824;GO:0008152	AJD54595.1(peptide deformylase [Streptococcus mutans UA159-FR])	sp|Q8DWC2|DEF_STRMU(Peptide deformylase OS=Streptococcus mutans serotype c (strain ATCC 700610 / UA159) OX=210007 GN=def PE=1 SV=1)	ref_gene
SMU_RS00730	1742	2831	2873	3621	4173	3756	245.26	297.22	300.89	342.69	358.2	375.67	281.123	358.853	1.29753	0.375773	0.000739083	0.00353824	no	up	SMU_RS00730	cyclic nucleotide-binding domain-containing protein	NC_004350.2	148631	147984	-	COG0664(T:Signal transduction mechanisms)	COG0664(cAMP-binding domain of CRP or a regulatory subunit of cAMP-dependent protein kinases)	CELLULAR PROCESSES AND SIGNALING							PF00027.31(cNMP_binding:Cyclic nucleotide-binding domain); PF13545.8(HTH_Crp_2:Crp-like helix-turn-helix domain)	GO:0006355(biological_process:regulation of transcription, DNA-templated); GO:0003677(molecular_function:DNA binding)	GO:0005488;GO:0065007	WP_179959789.1(cyclic nucleotide-binding domain-containing protein [Streptococcus mutans])	sp|P0A9F0|YEIL_ECO57(Regulatory protein YeiL OS=Escherichia coli O157:H7 OX=83334 GN=yeiL PE=3 SV=1)	ref_gene
SMU_RS00735	2119	2802	3264	3805	3903	3235	143.29	140.79	164.17	172.94	161.09	156.17	149.417	163.4	1.10772	0.147594	0.190046	0.312773	no	up	SMU_RS00735	MFS transporter	NC_004350.2	148736	149920	+	COG2807(P:Inorganic ion transport and metabolism)	COG2807(Cyanate permease)	METABOLISM							PF07690.18(MFS_1:Major Facilitator Superfamily)	GO:0022857(molecular_function:transmembrane transporter activity); GO:0016021(cellular_component:integral component of membrane); GO:0005886(cellular_component:plasma membrane)	GO:0005215;GO:0110165	WP_002263893.1(MFS transporter [Streptococcus mutans])		ref_gene
SMU_RS00740	312717	304282	190819	49868	50250	31549	9759.4	7043.7	4429.38	1045.93	957.7	704.59	7077.49	902.74	0.12898	-2.95478	2.05641e-22	1.25441e-20	yes	down	adhE	bifunctional acetaldehyde-CoA/alcohol dehydrogenase	NC_004350.2	150120	152789	+	COG1012(I:Lipid transport and metabolism)	COG1012(Acyl-CoA reductase or other NAD-dependent aldehyde dehydrogenase)	METABOLISM	K04072	adhE	acetaldehyde dehydrogenase / alcohol dehydrogenase [EC:1.2.1.10 1.1.1.1]	map00350(Tyrosine metabolism); map05146(Amoebiasis); map00650(Butanoate metabolism); map00626(Naphthalene degradation); map00625(Chloroalkane and chloroalkene degradation); map00620(Pyruvate metabolism); map00010(Glycolysis / Gluconeogenesis); map00071(Fatty acid degradation)	Metabolism;Human Diseases;Metabolism;Metabolism;Metabolism;Metabolism;Metabolism;Metabolism	Amino acid metabolism;Infectious disease: parasitic;Carbohydrate metabolism;Xenobiotics biodegradation and metabolism;Xenobiotics biodegradation and metabolism;Carbohydrate metabolism;Carbohydrate metabolism;Lipid metabolism	PF00465.21(Fe-ADH:Iron-containing alcohol dehydrogenase); PF00171.24(Aldedh:Aldehyde dehydrogenase family); PF13685.8(Fe-ADH_2:Iron-containing alcohol dehydrogenase)	GO:0006066(biological_process:alcohol metabolic process); GO:0015976(biological_process:carbon utilization); GO:0046872(molecular_function:metal ion binding); GO:0008774(molecular_function:acetaldehyde dehydrogenase (acetylating) activity); GO:0004022(molecular_function:alcohol dehydrogenase (NAD) activity)	GO:0005488;GO:0003824;GO:0015976;GO:0008152	WP_002263602.1(bifunctional acetaldehyde-CoA/alcohol dehydrogenase [Streptococcus mutans])	sp|Q24803|ADH2_ENTHI(Aldehyde-alcohol dehydrogenase 2 OS=Entamoeba histolytica OX=5759 GN=ADH2 PE=1 SV=1)	ref_gene
SMU_RS00750	240	501	477	347	233	167	290.03	458.02	423.59	277.98	169.43	137.27	390.547	194.893	0.519582	-0.944575	0.00177697	0.00736015	no	down	SMU_RS00750	Blp family class II bacteriocin	NC_004350.2	153813	154016	+				K20321	nlmA	mutacin IV	map02024(Quorum sensing)	Cellular Processes	Cellular community - prokaryotes	PF10439.11(Bacteriocin_IIc:Bacteriocin class II with double-glycine leader peptide); PF03047.16(ComC:COMC family)	GO:0042742(biological_process:defense response to bacterium)	GO:0002376;GO:0050896;GO:0044419	WP_002263727.1(Blp family class II bacteriocin [Streptococcus mutans])		ref_gene
SMU_RS00755	148	319	251	196	132	125	78.97	128.28	99.34	70.01	42.67	46.35	102.197	53.01	0.534682	-0.903248	0.000823651	0.00386482	no	down	SMU_RS00755	bacteriocin class II family protein	NC_004350.2	154046	154261	+				K20322	nlmB	mutacin IV	map02024(Quorum sensing)	Cellular Processes	Cellular community - prokaryotes	PF10439.11(Bacteriocin_IIc:Bacteriocin class II with double-glycine leader peptide)	GO:0042742(biological_process:defense response to bacterium)	GO:0002376;GO:0050896;GO:0044419	WP_002263728.1(bacteriocin class II family protein [Streptococcus mutans])		ref_gene
SMU_RS00760	52	69	86	66	50	49	17.82	17.76	21.91	15.19	10.41	11.78	19.1633	12.46	0.663447	-0.591948	0.0265437	0.0668364	no	down	SMU_RS00760	hypothetical protein	NC_004350.2	154456	154875	+											GO:0016021(cellular_component:integral component of membrane)	GO:0110165	WP_002263729.1(hypothetical protein [Streptococcus mutans])		ref_gene
SMU_RS00765	638	732	874	848	593	438	57.35	48.94	58.43	51.23	32.52	28.06	54.9067	37.27	0.688576	-0.538311	0.0335272	0.0799495	no	down	SMU_RS00765	winged helix-turn-helix transcriptional regulator	NC_004350.2	155527	155835	+	COG1733(K:Transcription)	COG1733(DNA-binding transcriptional regulator, HxlR family)	INFORMATION STORAGE AND PROCESSING							PF01638.19(HxlR:HxlR-like helix-turn-helix); PF03551.16(PadR:Transcriptional regulator PadR-like family)			WP_002280740.1(winged helix-turn-helix transcriptional regulator [Streptococcus mutans])	sp|O34533|YTCD_BACSU(Uncharacterized HTH-type transcriptional regulator YtcD OS=Bacillus subtilis (strain 168) OX=224308 GN=ytcD PE=1 SV=1)	ref_gene
SMU_RS00770	14824	21190	21220	28708	32455	28006	8262.53	8904.07	8770.5	10708.5	10955.3	10836.9	8645.7	10833.6	1.29177	0.369351	9.0024e-10	1.81101e-08	no	up	rpsO	30S ribosomal protein S15	NC_004350.2	156212	156481	+	COG0184(J:Translation, ribosomal structure and biogenesis)	COG0184(Ribosomal protein S15P/S13E)	INFORMATION STORAGE AND PROCESSING	K02956	rpsO	small subunit ribosomal protein S15	map03010(Ribosome)	Genetic Information Processing	Translation	PF00312.24(Ribosomal_S15:Ribosomal protein S15)	GO:0003735(molecular_function:structural constituent of ribosome); GO:0006412(biological_process:translation); GO:0005840(cellular_component:ribosome); GO:0019843(molecular_function:rRNA binding)	GO:0005488;GO:0005198;GO:0110165;GO:0009987;GO:0008152	WP_002263008.1(30S ribosomal protein S15 [Streptococcus mutans])	sp|Q8DWB3|RS15_STRMU(30S ribosomal protein S15 OS=Streptococcus mutans serotype c (strain ATCC 700610 / UA159) OX=210007 GN=rpsO PE=3 SV=1)	ref_gene
SMU_RS00775	12236	15638	15425	19358	20795	18276	347.85	329.7	326.15	369.84	361.03	371.87	334.567	367.58	1.11084	0.151645	0.0377505	0.0881311	no	up	pnp	polyribonucleotide nucleotidyltransferase	NC_004350.2	157228	159420	+	COG1185(J:Translation, ribosomal structure and biogenesis)	COG1185(Polyribonucleotide nucleotidyltransferase (polynucleotide phosphorylase))	INFORMATION STORAGE AND PROCESSING	K00962	pnp	polyribonucleotide nucleotidyltransferase [EC:2.7.7.8]	map03018(RNA degradation)	Genetic Information Processing	Folding, sorting and degradation	PF01138.23(RNase_PH:3' exoribonuclease family, domain 1); PF03725.17(RNase_PH_C:3' exoribonuclease family, domain 2); PF00575.25(S1:S1 RNA binding domain); PF03726.16(PNPase:Polyribonucleotide nucleotidyltransferase, RNA binding domain); PF00013.31(KH_1:KH domain); PF17092.7(PCB_OB:Penicillin-binding protein OB-like domain)	GO:0005737(cellular_component:cytoplasm); GO:0000287(molecular_function:magnesium ion binding); GO:0004654(molecular_function:polyribonucleotide nucleotidyltransferase activity); GO:0003723(molecular_function:RNA binding); GO:0006402(biological_process:mRNA catabolic process); GO:0006396(biological_process:RNA processing)	GO:0005488;GO:0065007;GO:0110165;GO:0009987;GO:0003824;GO:0008152	WP_002263007.1(polyribonucleotide nucleotidyltransferase [Streptococcus mutans])	sp|Q8DWB2|PNP_STRMU(Polyribonucleotide nucleotidyltransferase OS=Streptococcus mutans serotype c (strain ATCC 700610 / UA159) OX=210007 GN=pnp PE=1 SV=1)	ref_gene
SMU_RS00780	1165	1525	1264	1796	1955	1591	170.52	166.49	137.62	176.71	174.44	165.37	158.21	172.173	1.10728	0.147018	0.23554	0.364192	no	up	SMU_RS00780	SseB family protein	NC_004350.2	159410	160150	+										PF07179.14(SseB:SseB protein N-terminal domain)			WP_002263006.1(SseB family protein [Streptococcus mutans])		ref_gene
SMU_RS00785	2164	3075	2844	3501	3953	3230	402.36	427.21	393.37	437.57	447.78	425.39	407.647	436.913	1.09203	0.127013	0.0889281	0.173364	no	up	cysE	serine O-acetyltransferase	NC_004350.2	160161	160778	+	COG1045(E:Amino acid transport and metabolism)	COG1045(Serine acetyltransferase)	METABOLISM	K00640	cysE	serine O-acetyltransferase [EC:2.3.1.30]	map00270(Cysteine and methionine metabolism); map00920(Sulfur metabolism); map05111(Biofilm formation - Vibrio cholerae)	Metabolism;Metabolism;Cellular Processes	Amino acid metabolism;Energy metabolism;Cellular community - prokaryotes	PF00132.26(Hexapep:Bacterial transferase hexapeptide (six repeats))	GO:0005737(cellular_component:cytoplasm); GO:0006535(biological_process:cysteine biosynthetic process from serine); GO:0009001(molecular_function:serine O-acetyltransferase activity)	GO:0110165;GO:0009987;GO:0003824;GO:0008152	AAN57933.1(putative serine acetyltransferase; serine O-acetyltransferase [Streptococcus mutans UA159])	sp|Q65PC9|CYSE_BACLD(Serine acetyltransferase OS=Bacillus licheniformis (strain ATCC 14580 / DSM 13 / JCM 2505 / NBRC 12200 / NCIMB 9375 / NRRL NRS-1264 / Gibson 46) OX=279010 GN=cysE PE=3 SV=1)	ref_gene
SMU_RS00790	2736	4221	3473	4369	4978	4193	175.96	201.68	166.14	188.85	195.42	192.55	181.26	192.273	1.07538	0.104847	0.294515	0.427092	no	up	cysS	cysteine--tRNA ligase	NC_004350.2	160852	162195	+	COG0215(J:Translation, ribosomal structure and biogenesis)	COG0215(Cysteinyl-tRNA synthetase)	INFORMATION STORAGE AND PROCESSING	K01883	cysS	cysteinyl-tRNA synthetase [EC:6.1.1.16]	map00970(Aminoacyl-tRNA biosynthesis)	Genetic Information Processing	Translation	PF01406.21(tRNA-synt_1e:tRNA synthetases class I (C) catalytic domain); PF09190.13(DALR_2:DALR domain); PF09334.13(tRNA-synt_1g:tRNA synthetases class I (M)); PF01921.20(tRNA-synt_1f:tRNA synthetases class I (K)); PF00133.24(tRNA-synt_1:tRNA synthetases class I (I, L, M and V))	GO:0005737(cellular_component:cytoplasm); GO:0006423(biological_process:cysteinyl-tRNA aminoacylation); GO:0004817(molecular_function:cysteine-tRNA ligase activity); GO:0005524(molecular_function:ATP binding); GO:0008270(molecular_function:zinc ion binding)	GO:0110165;GO:0009987;GO:0003824;GO:0008152;GO:0005488	WP_002263004.1(cysteine--tRNA ligase [Streptococcus mutans])	sp|Q8DWA9|SYC_STRMU(Cysteine--tRNA ligase OS=Streptococcus mutans serotype c (strain ATCC 700610 / UA159) OX=210007 GN=cysS PE=3 SV=1)	ref_gene
SMU_RS00795	767	1222	1025	1272	1456	1172	275.7	330.08	273.88	306.9	317.89	295.31	293.22	306.7	1.07334	0.102104	0.347281	0.48005	no	up	SMU_RS00795	Mini-ribonuclease 3	NC_004350.2	162188	162607	+	COG1939(J:Translation, ribosomal structure and biogenesis)	COG1939(23S rRNA maturation mini-RNase III)	INFORMATION STORAGE AND PROCESSING	K11145		ribonuclease III family protein [EC:3.1.26.-]				PF00636.28(Ribonuclease_3:Ribonuclease III domain)	GO:0004525(molecular_function:ribonuclease III activity); GO:0005737(cellular_component:cytoplasm); GO:0006364(biological_process:rRNA processing); GO:0019843(molecular_function:rRNA binding)	GO:0005488;GO:0110165;GO:0009987;GO:0003824;GO:0008152	WP_002263003.1(Mini-ribonuclease 3 [Streptococcus mutans])	sp|Q8DQS7|MRNC_STRR6(Mini-ribonuclease 3 OS=Streptococcus pneumoniae (strain ATCC BAA-255 / R6) OX=171101 GN=mrnC PE=3 SV=1)	ref_gene
SMU_RS00800	1078	2078	1393	1335	1360	1192	100.02	143.45	96.14	83.26	76.99	78.82	113.203	79.69	0.71548	-0.483016	0.0061427	0.0201314	no	down	SMU_RS00800	DUF2268 domain-containing protein	NC_004350.2	162786	163691	+	COG5504(R:General function prediction only)	COG5504(Predicted Zn-dependent protease YjaZ, DUF2268 family)	POORLY CHARACTERIZED							PF10026.11(DUF2268:Predicted Zn-dependent protease (DUF2268))	GO:0008233(molecular_function:peptidase activity)	GO:0003824	WP_002263002.1(DUF2268 domain-containing protein [Streptococcus mutans])	sp|O34458|YJFC_BACSU(Uncharacterized protein YjfC OS=Bacillus subtilis (strain 168) OX=224308 GN=yjfC PE=4 SV=2)	ref_gene
SMU_RS00805	1048	1751	1389	1618	1613	1249	34.99	43.36	34.49	36.3	32.88	29.84	37.6133	33.0067	0.889197	-0.169425	0.240304	0.368351	no	down	SMU_RS00805	MerR family transcriptional regulator	NC_004350.2	163670	164407	+	COG0789(K:Transcription)	COG0789(DNA-binding transcriptional regulator, MerR family)	INFORMATION STORAGE AND PROCESSING							PF07739.15(TipAS:TipAS antibiotic-recognition domain); PF13411.8(MerR_1:MerR HTH family regulatory protein); PF00376.25(MerR:MerR family regulatory protein); PF09278.13(MerR-DNA-bind:MerR, DNA binding)	GO:0006355(biological_process:regulation of transcription, DNA-templated); GO:0003677(molecular_function:DNA binding)	GO:0005488;GO:0065007	WP_002263001.1(MerR family transcriptional regulator [Streptococcus mutans])	sp|P71039|MTA_BACSU(HTH-type transcriptional activator mta OS=Bacillus subtilis (strain 168) OX=224308 GN=mta PE=1 SV=1)	ref_gene
SMU_RS00810	797	1484	1336	1593	1645	1523	18.57	25.64	23.16	24.95	23.41	25.41	22.4567	24.59	1.10753	0.14735	0.291638	0.424875	no	up	SMU_RS00810	BtrH N-terminal domain-containing protein	NC_004350.2	165435	164443	-	COG4990(R:General function prediction only)	COG4990(Predicted cysteine peptidase, C39 family)	POORLY CHARACTERIZED							PF16169.7(DUF4872:Domain of unknown function (DUF4872)); PF14399.8(BtrH_N:Butirosin biosynthesis protein H, N-terminal); PF13529.8(Peptidase_C39_2:Peptidase_C39 like family)			WP_002263000.1(BtrH N-terminal domain-containing protein [Streptococcus mutans])		ref_gene
SMU_RS00815	197	363	416	460	481	423	41.14	56.7	64.63	64.57	61.17	62.48	54.1567	62.74	1.17884	0.237368	0.20499	0.331165	no	up	SMU_RS00815	PadR family transcriptional regulator	NC_004350.2	166178	165624	-	COG1695(K:Transcription)	COG1695(DNA-binding transcriptional regulator, PadR family)	INFORMATION STORAGE AND PROCESSING							PF03551.16(PadR:Transcriptional regulator PadR-like family); PF09857.11(YjhX_toxin:Putative toxin of bacterial toxin-antitoxin pair)			WP_002262999.1(PadR family transcriptional regulator [Streptococcus mutans])		ref_gene
SMU_RS00820	1374	1664	1593	2331	2719	2338	190.68	172.18	164.45	217.45	230.06	230.53	175.77	226.013	1.30698	0.386239	0.000222457	0.00130641	no	up	rlmB	23S rRNA (guanosine(2251)-2'-O)-methyltransferase RlmB	NC_004350.2	166491	167237	+	COG0566(J:Translation, ribosomal structure and biogenesis)	COG0566(tRNA G18 (ribose-2'-O)-methylase SpoU)	INFORMATION STORAGE AND PROCESSING	K03218	rlmB	23S rRNA (guanosine2251-2'-O)-methyltransferase [EC:2.1.1.185]				PF00588.21(SpoU_methylase:SpoU rRNA Methylase family); PF08032.14(SpoU_sub_bind:RNA 2'-O ribose methyltransferase substrate binding)	GO:0008173(molecular_function:RNA methyltransferase activity); GO:0003723(molecular_function:RNA binding); GO:0006396(biological_process:RNA processing)	GO:0005488;GO:0009987;GO:0003824;GO:0008152	WP_002262998.1(23S rRNA (guanosine(2251)-2'-O)-methyltransferase RlmB [Streptococcus mutans])	sp|Q06753|YACO_BACSU(Putative TrmH family tRNA/rRNA methyltransferase YacO OS=Bacillus subtilis (strain 168) OX=224308 GN=yacO PE=3 SV=2)	ref_gene
SMU_RS00825	2121	3034	2757	3513	4344	3786	250.82	267.26	242.52	279.25	313.3	318.54	253.533	303.697	1.21649	0.282725	0.00255653	0.00976646	no	up	SMU_RS00825	DegV family protein	NC_004350.2	167261	168121	+	COG1307(I:Lipid transport and metabolism)	COG1307(Fatty acid-binding protein DegV (function unknown))	METABOLISM							PF02645.18(DegV:Uncharacterised protein, DegV family COG1307)	GO:0008289(molecular_function:lipid binding)	GO:0005488	WP_002262997.1(DegV family protein [Streptococcus mutans])	sp|Q5X9X0|Y1658_STRP6(DegV domain-containing protein M6_Spy1658 OS=Streptococcus pyogenes serotype M6 (strain ATCC BAA-946 / MGAS10394) OX=286636 GN=M6_Spy1658 PE=3 SV=1)	ref_gene
SMU_RS00830	1436	1890	1176	2131	2665	2319	346.02	341.02	210.79	345.08	390.85	394.42	299.277	376.783	1.28594	0.362827	0.0888602	0.173364	no	up	SMU_RS00830	hypothetical protein	NC_004350.2	168253	168768	+											GO:0016021(cellular_component:integral component of membrane)	GO:0110165	WP_002262996.1(hypothetical protein [Streptococcus mutans])		ref_gene
SMU_RS00835	179	301	196	371	434	361	58.14	73.4	47.34	80.92	85.67	82.35	59.6267	82.98	1.4281	0.514093	0.00541451	0.0181862	no	up	SMU_RS00835	hypothetical protein	NC_004350.2	168768	169214	+											GO:0016021(cellular_component:integral component of membrane)	GO:0110165	WP_002262995.1(hypothetical protein [Streptococcus mutans])		ref_gene
SMU_RS00840	424	616	441	787	944	809	109.18	118.85	84.47	136.18	147.91	146.9	104.167	143.663	1.41101	0.49673	0.0015408	0.00654753	no	up	SMU_RS00840	helix-turn-helix transcriptional regulator	NC_004350.2	169211	169405	+	COG1476(K:Transcription)	COG1476(DNA-binding transcriptional regulator, XRE-family HTH domain)	INFORMATION STORAGE AND PROCESSING	K07729		putative transcriptional regulator				PF01381.24(HTH_3:Helix-turn-helix); PF12844.9(HTH_19:Helix-turn-helix domain); PF13560.8(HTH_31:Helix-turn-helix domain); PF07022.15(Phage_CI_repr:Bacteriophage CI repressor helix-turn-helix domain); PF13443.8(HTH_26:Cro/C1-type HTH DNA-binding domain); PF13413.8(HTH_25:Helix-turn-helix domain)	GO:0003677(molecular_function:DNA binding)	GO:0005488	WP_002262994.1(MULTISPECIES: helix-turn-helix transcriptional regulator [Streptococcus])	sp|C0H3X9|YGZD_BACSU(Uncharacterized HTH-type transcriptional regulator YgzD OS=Bacillus subtilis (strain 168) OX=224308 GN=ygzD PE=4 SV=1)	ref_gene
SMU_RS00845	17755	19047	24595	26843	30045	25440	4101.95	3293.94	4226.88	4167.96	4225.64	4151.2	3874.26	4181.6	1.09907	0.136288	0.324582	0.459694	no	up	rplM	50S ribosomal protein L13	NC_004350.2	169798	170244	+	COG0102(J:Translation, ribosomal structure and biogenesis)	COG0102(Ribosomal protein L13)	INFORMATION STORAGE AND PROCESSING	K02871	rplM	large subunit ribosomal protein L13	map03010(Ribosome)	Genetic Information Processing	Translation	PF00572.20(Ribosomal_L13:Ribosomal protein L13)	GO:0003735(molecular_function:structural constituent of ribosome); GO:0006412(biological_process:translation); GO:0005840(cellular_component:ribosome)	GO:0005198;GO:0110165;GO:0009987;GO:0008152	WP_002262993.1(50S ribosomal protein L13 [Streptococcus mutans])	sp|Q03EE8|RL13_PEDPA(50S ribosomal protein L13 OS=Pediococcus pentosaceus (strain ATCC 25745 / CCUG 21536 / LMG 10740 / 183-1w) OX=278197 GN=rplM PE=3 SV=1)	ref_gene
SMU_RS00850	10385	11851	14175	16832	18692	16874	4297.01	3689.13	4357.46	4671.19	4693.62	4880.24	4114.53	4748.35	1.18306	0.242518	0.0360832	0.0847618	no	up	rpsI	30S ribosomal protein S9	NC_004350.2	170269	170661	+	COG0103(J:Translation, ribosomal structure and biogenesis)	COG0103(Ribosomal protein S9)	INFORMATION STORAGE AND PROCESSING	K02996	rpsI	small subunit ribosomal protein S9	map03010(Ribosome)	Genetic Information Processing	Translation	PF00380.21(Ribosomal_S9:Ribosomal protein S9/S16)	GO:0003735(molecular_function:structural constituent of ribosome); GO:0006412(biological_process:translation); GO:0005840(cellular_component:ribosome)	GO:0005198;GO:0110165;GO:0009987;GO:0008152	WP_002262992.1(30S ribosomal protein S9 [Streptococcus mutans])	sp|Q8DW97|RS9_STRMU(30S ribosomal protein S9 OS=Streptococcus mutans serotype c (strain ATCC 700610 / UA159) OX=210007 GN=rpsI PE=3 SV=1)	ref_gene
SMU_RS00855	155	321	201	263	343	349	106.93	167.17	102.63	121.17	143.06	166.25	125.577	143.493	1.1851	0.245008	0.305001	0.438266	no	up	SMU_RS00855	AbrB/MazE/SpoVT family DNA-binding domain-containing protein	NC_004350.2	170983	171228	+	COG2336(V:Defense mechanisms)	COG2336(Antitoxin component MazE of the MazEF toxin-antitoxin module)	CELLULAR PROCESSES AND SIGNALING	K07172	mazE	antitoxin MazE				PF04014.20(MazE_antitoxin:Antidote-toxin recognition MazE, bacterial antitoxin)	GO:0003677(molecular_function:DNA binding)	GO:0005488	WP_002262990.1(AbrB/MazE/SpoVT family DNA-binding domain-containing protein [Streptococcus mutans])	sp|P0AE73|MAZE_ECO57(Antitoxin MazE OS=Escherichia coli O157:H7 OX=83334 GN=mazE PE=3 SV=1)	ref_gene
SMU_RS00860	352	723	402	654	701	706	197.45	305.76	167.2	245.5	238.12	274.89	223.47	252.837	1.17114	0.227913	0.325205	0.459957	no	up	SMU_RS00860	type II toxin-antitoxin system PemK/MazF family toxin	NC_004350.2	171222	171554	+	COG2337(V:Defense mechanisms)	COG2337(mRNA-degrading endonuclease MazF, toxin component of the MazEF toxin-antitoxin module)	CELLULAR PROCESSES AND SIGNALING	K07171	mazF	mRNA interferase MazF [EC:3.1.-.-]				PF02452.19(PemK_toxin:PemK-like, MazF-like toxin of type II toxin-antitoxin system)	GO:0003677(molecular_function:DNA binding)	GO:0005488	WP_002262989.1(type II toxin-antitoxin system PemK/MazF family toxin [Streptococcus mutans])	sp|P13976|PEMK_ECOLX(Endoribonuclease PemK OS=Escherichia coli OX=562 GN=pemK PE=1 SV=1)	ref_gene
SMU_RS00865	1287	2424	1632	1798	1994	1599	143.45	201.18	135.31	134.7	135.56	126.86	159.98	132.373	0.841896	-0.248287	0.14819	0.255683	no	down	SMU_RS00865	nucleotidyltransferase domain-containing protein	NC_004350.2	172543	171752	-	COG1708(R:General function prediction only)	COG1708(Predicted nucleotidyltransferase, MJ0604 family)	POORLY CHARACTERIZED							PF18765.3(Polbeta:Polymerase beta, Nucleotidyltransferase); PF01909.25(NTP_transf_2:Nucleotidyltransferase domain); PF13228.8(DUF4037:Domain of unknown function (DUF4037))	GO:0016779(molecular_function:nucleotidyltransferase activity)	GO:0003824	WP_002262988.1(nucleotidyltransferase domain-containing protein [Streptococcus mutans])		ref_gene
SMU_RS00875	649	975	904	1071	1279	1178	46.65	52.09	48.34	51.75	56.11	60.43	49.0267	56.0967	1.15885	0.212691	0.0393864	0.0911625	no	up	SMU_RS00875	PTS sugar transporter subunit IIC	NC_004350.2	173245	174465	+	COG1455(G:Carbohydrate transport and metabolism)	COG1455(Phosphotransferase system cellobiose-specific component IIC)	METABOLISM								GO:0009401(biological_process:phosphoenolpyruvate-dependent sugar phosphotransferase system); GO:0016021(cellular_component:integral component of membrane); GO:0008982(molecular_function:protein-N(PI)-phosphohistidine-sugar phosphotransferase activity)	GO:0005215;GO:0003824;GO:0110165;GO:0051179	WP_002262024.1(PTS sugar transporter subunit IIC [Streptococcus mutans])	sp|Q9CJ32|CELB_LACLA(PTS system cellobiose-specific EIIC component OS=Lactococcus lactis subsp. lactis (strain IL1403) OX=272623 GN=celB PE=2 SV=1)	ref_gene
SMU_RS00880	622	949	713	854	959	948	63.24	71.81	53.92	58.36	59.48	68.65	62.99	62.1633	1.00163	0.00234462	0.987198	0.991392	no	up	SMU_RS00880	alpha/beta hydrolase	NC_004350.2	174443	175291	+	COG4814(S:Function unknown)	COG4814(Uncharacterized conserved protein with an alpha/beta hydrolase fold)	POORLY CHARACTERIZED							PF06028.13(DUF915:Alpha/beta hydrolase of unknown function (DUF915)); PF07819.15(PGAP1:PGAP1-like protein); PF02089.17(Palm_thioest:Palmitoyl protein thioesterase)	GO:0016787(molecular_function:hydrolase activity)	GO:0003824	WP_002262025.1(alpha/beta hydrolase [Streptococcus mutans])		ref_gene
SMU_RS00885	4671	9016	5056	4602	4785	3676	900.75	1299.47	725.29	596.52	562.09	501.88	975.17	553.497	0.580175	-0.785439	0.000364632	0.0019757	no	down	SMU_RS00885	NAD(P)H-dependent oxidoreductase	NC_004350.2	175433	176035	+	COG0431(C:Energy production and conversion)	COG0431(NAD(P)H-dependent FMN reductase)	METABOLISM							PF03358.17(FMN_red:NADPH-dependent FMN reductase); PF02525.19(Flavodoxin_2:Flavodoxin-like fold)	GO:0016491(molecular_function:oxidoreductase activity)	GO:0003824	WP_002262026.1(NAD(P)H-dependent oxidoreductase [Streptococcus mutans])	sp|Q8DW88|URDA_STRMU(Urocanate reductase OS=Streptococcus mutans serotype c (strain ATCC 700610 / UA159) OX=210007 GN=urdA PE=1 SV=1)	ref_gene
SMU_RS00890	14206	31721	19461	10327	10391	7710	500.33	828.84	509.8	244.44	223.48	194.27	612.99	220.73	0.365736	-1.45113	9.68097e-11	2.21353e-09	yes	down	SMU_RS00890	flavocytochrome c	NC_004350.2	176037	178448	+	COG0431(C:Energy production and conversion)	COG0431(NAD(P)H-dependent FMN reductase)	METABOLISM	K17363	urdA	urocanate reductase [EC:1.3.99.33]	map00340(Histidine metabolism)	Metabolism	Amino acid metabolism	PF00890.26(FAD_binding_2:FAD binding domain); PF03358.17(FMN_red:NADPH-dependent FMN reductase); PF01266.26(DAO:FAD dependent oxidoreductase); PF12831.9(FAD_oxidored:FAD dependent oxidoreductase); PF04205.16(FMN_bind:FMN-binding domain); PF03486.16(HI0933_like:HI0933-like protein); PF07992.16(Pyr_redox_2:Pyridine nucleotide-disulphide oxidoreductase); PF01946.19(Thi4:Thi4 family); PF13450.8(NAD_b…	GO:0016020(cellular_component:membrane); GO:0000104(molecular_function:succinate dehydrogenase activity); GO:0010181(molecular_function:FMN binding)	GO:0003824;GO:0005488;GO:0110165	WP_002262027.1(flavocytochrome c [Streptococcus mutans])	sp|Q8DW88|URDA_STRMU(Urocanate reductase OS=Streptococcus mutans serotype c (strain ATCC 700610 / UA159) OX=210007 GN=urdA PE=1 SV=1)	ref_gene
SMU_RS00895	2261	4038	3329	3347	4004	3036	172.95	229.62	189.41	172.08	186.92	165.69	197.327	174.897	0.899908	-0.152151	0.258541	0.388324	no	down	mvk	mevalonate kinase	NC_004350.2	178654	179652	+	COG1577(I:Lipid transport and metabolism)	COG1577(Mevalonate kinase)	METABOLISM	K00869	mvaK1	mevalonate kinase [EC:2.7.1.36]	map04146(Peroxisome); map00900(Terpenoid backbone biosynthesis)	Cellular Processes;Metabolism	Transport and catabolism;Metabolism of terpenoids and polyketides	PF08544.15(GHMP_kinases_C:GHMP kinases C terminal); PF00288.28(GHMP_kinases_N:GHMP kinases N terminal domain)	GO:0005737(cellular_component:cytoplasm); GO:0008299(biological_process:isoprenoid biosynthetic process); GO:0004496(molecular_function:mevalonate kinase activity); GO:0005524(molecular_function:ATP binding)	GO:0005488;GO:0110165;GO:0009987;GO:0003824;GO:0008152	WP_002262028.1(mevalonate kinase [Streptococcus mutans])	sp|C6A3T5|MVK_THESM(Mevalonate kinase OS=Thermococcus sibiricus (strain DSM 12597 / MM 739) OX=604354 GN=mvk PE=3 SV=1)	ref_gene
SMU_RS00900	9637	7953	7540	7095	11542	8767	1437.65	885.05	836.73	711.49	1049.62	928.6	1053.14	896.57	0.862942	-0.212664	0.419817	0.553223	no	down	SMU_RS00900	metal ABC transporter ATP-binding protein	NC_004350.2	179874	180596	+	COG1121(P:Inorganic ion transport and metabolism)	COG1121(ABC-type Mn2+/Zn2+ transport system, ATPase component)	METABOLISM	K10830	psaB	manganese/zinc transport system ATP-binding protein [EC:7.2.2.5]	map02010(ABC transporters)	Environmental Information Processing	Membrane transport	PF00005.29(ABC_tran:ABC transporter); PF13476.8(AAA_23:AAA domain); PF13304.8(AAA_21:AAA domain, putative AbiEii toxin, Type IV TA system)	GO:0042626(molecular_function:ATPase activity, coupled to transmembrane movement of substances); GO:0005524(molecular_function:ATP binding)	GO:0005488;GO:0140657;GO:0005215	WP_002262029.1(metal ABC transporter ATP-binding protein [Streptococcus mutans])	sp|P42360|MTSC_STRGN(Manganese import ATP-binding protein ScaC OS=Streptococcus gordonii OX=1302 GN=scaC PE=1 SV=1)	ref_gene
SMU_RS00905	2027	3470	1751	1644	2582	2307	250	318.87	160.64	136.29	194.2	202.37	243.17	177.62	0.743135	-0.428304	0.1175	0.214057	no	down	SMU_RS00905	metal ABC transporter permease	NC_004350.2	180593	181432	+	COG1108(P:Inorganic ion transport and metabolism)	COG1108(ABC-type Mn2+/Zn2+ transport system, permease component)	METABOLISM	K19972	psaC	manganese/zinc transport system permease protein	map02010(ABC transporters)	Environmental Information Processing	Membrane transport	PF00950.19(ABC-3:ABC 3 transport family); PF01032.20(FecCD:FecCD transport family)	GO:0043190(cellular_component:ATP-binding cassette (ABC) transporter complex); GO:0042626(molecular_function:ATPase activity, coupled to transmembrane movement of substances); GO:0005887(cellular_component:integral component of plasma membrane)	GO:0005215;GO:0110165;GO:0140657;GO:0032991	WP_002262030.1(metal ABC transporter permease [Streptococcus mutans])	sp|P42361|MTSB_STRGN(Manganese import system permease protein ScaB OS=Streptococcus gordonii OX=1302 GN=scaB PE=3 SV=1)	ref_gene
SMU_RS00910	2280	5839	2286	1946	2515	2781	190.16	362.15	141.82	109.09	128	165.41	231.377	134.167	0.589965	-0.7613	0.0241841	0.0619676	no	down	SMU_RS00910	metal ABC transporter substrate-binding protein	NC_004350.2	181479	182399	+	COG0803(P:Inorganic ion transport and metabolism)	COG0803(ABC-type Zn uptake system ZnuABC, Zn-binding component ZnuA)	METABOLISM	K19971	psaA	manganese/zinc transport system substrate-binding protein	map02010(ABC transporters)	Environmental Information Processing	Membrane transport	PF01297.19(ZnuA:Zinc-uptake complex component A periplasmic)	GO:0007155(biological_process:cell adhesion); GO:0046872(molecular_function:metal ion binding); GO:0030001(biological_process:metal ion transport); GO:0005886(cellular_component:plasma membrane)	GO:0009987;GO:0005488;GO:0022610;GO:0051179;GO:0110165	WP_002262031.1(metal ABC transporter substrate-binding protein [Streptococcus mutans])	sp|Q9KIJ3|MTSA_STRMU(Metal ABC transporter substrate-binding lipoprotein OS=Streptococcus mutans serotype c (strain ATCC 700610 / UA159) OX=210007 GN=sloC PE=3 SV=2)	ref_gene
SMU_RS00915	2995	6418	3658	2866	3478	3170	433.47	692.78	393.82	278.83	306.87	325.85	506.69	303.85	0.611551	-0.709455	0.00147791	0.00630864	no	down	sloR	metal-dependent transcriptional regulator SloR	NC_004350.2	182584	183237	+	COG1321(K:Transcription)	COG1321(Mn-dependent transcriptional regulator MntR, DtxR family)	INFORMATION STORAGE AND PROCESSING	K03709	troR	DtxR family transcriptional regulator, Mn-dependent transcriptional regulator				PF02742.17(Fe_dep_repr_C:Iron dependent repressor, metal binding and dimerisation domain); PF01325.21(Fe_dep_repress:Iron dependent repressor, N-terminal DNA binding domain); PF13412.8(HTH_24:Winged helix-turn-helix DNA-binding); PF01047.24(MarR:MarR family); PF04023.16(FeoA:FeoA domain); PF08279.14(HTH_11:HTH domain)	GO:0003700(molecular_function:transcription factor activity, sequence-specific DNA binding); GO:0046983(molecular_function:protein dimerization activity); GO:0046914(molecular_function:transition metal ion binding); GO:0003677(molecular_function:DNA binding)	GO:0005488;GO:0140110	WP_002262032.1(metal-dependent transcriptional regulator SloR [Streptococcus mutans])	sp|P0DJL7|DTXR_CORDI(Diphtheria toxin repressor OS=Corynebacterium diphtheriae (strain ATCC 700971 / NCTC 13129 / Biotype gravis) OX=257309 GN=dtxR PE=1 SV=1)	ref_gene
SMU_RS00920	2753	3540	3759	5205	5956	5634	267.95	256.39	272.14	340.51	353.66	390.68	265.493	361.617	1.38066	0.465363	6.10343e-07	7.90519e-06	no	up	dusB	tRNA dihydrouridine synthase DusB	NC_004350.2	184394	183417	-	COG0042(J:Translation, ribosomal structure and biogenesis)	COG0042(tRNA-dihydrouridine synthase)	INFORMATION STORAGE AND PROCESSING							PF01207.19(Dus:Dihydrouridine synthase (Dus)); PF00977.23(His_biosynth:Histidine biosynthesis protein)	GO:0017150(molecular_function:tRNA dihydrouridine synthase activity); GO:0050660(molecular_function:flavin adenine dinucleotide binding); GO:0003723(molecular_function:RNA binding)	GO:0003824;GO:0005488	WP_002262033.1(tRNA dihydrouridine synthase DusB [Streptococcus mutans])	sp|P37567|DUS1_BACSU(Probable tRNA-dihydrouridine synthase 1 OS=Bacillus subtilis (strain 168) OX=224308 GN=dus1 PE=3 SV=1)	ref_gene
SMU_RS00925	2350	2778	3321	5114	5415	5412	275.38	242.48	289.48	402.82	387.01	451.25	269.113	413.693	1.55853	0.640188	2.18746e-07	3.06407e-06	no	up	hslO	Hsp33 family molecular chaperone HslO	NC_004350.2	185253	184381	-	COG1281(O:Posttranslational modification, protein turnover, chaperones)	COG1281(Redox-regulated molecular chaperone, HSP33 family)	CELLULAR PROCESSES AND SIGNALING	K04083	hslO	molecular chaperone Hsp33				PF01430.21(HSP33:Hsp33 protein)	GO:0005737(cellular_component:cytoplasm); GO:0006457(biological_process:protein folding); GO:0051082(molecular_function:unfolded protein binding)	GO:0009987;GO:0005488;GO:0110165	AAN57963.1(putative 33 kD chaperonin (heat shock protein 33) (HSP-33) [Streptococcus mutans UA159])	sp|Q8CWZ3|HSLO_STRMU(33 kDa chaperonin OS=Streptococcus mutans serotype c (strain ATCC 700610 / UA159) OX=210007 GN=hslO PE=3 SV=2)	ref_gene
SMU_RS01010	13	10	12	25	12	16	1.07	0.61	0.73	1.38	0.6	0.94	0.803333	0.973333	1.23646	0.306217	0.57236	0.692471	no	up	SMU_RS01010	site-specific integrase	NC_004350.2	193183	192029	-	COG4974(L:Replication, recombination and repair)	COG4974(Site-specific recombinase XerD)	INFORMATION STORAGE AND PROCESSING							PF00589.24(Phage_integrase:Phage integrase family); PF14657.8(Arm-DNA-bind_4:Arm DNA-binding domain)	GO:0006310(biological_process:DNA recombination); GO:0015074(biological_process:DNA integration); GO:0003677(molecular_function:DNA binding)	GO:0005488;GO:0009987;GO:0008152	WP_002310774.1(site-specific integrase [Streptococcus mutans])	sp|P20709|VINT_BPL54(Integrase OS=Staphylococcus phage L54a OX=10727 GN=int PE=3 SV=1)	ref_gene
SMU_RS01015	0	2	2	0	1	0	0	4.04	3.87	0	1.59	0	2.63667	0.53	0.238727	-2.06656	0.375566	0.5096	no	down	SMU_RS01015	DUF3173 domain-containing protein	NC_004350.2	193384	193199	-										PF11372.10(DUF3173:Domain of unknown function (DUF3173))			WP_002310781.1(DUF3173 domain-containing protein [Streptococcus mutans])		ref_gene
SMU_RS01020	0	1	0	0	3	1	0	0.62	0	0	1.49	0.56	0.206667	0.683333	2.95177	1.56158	0.526666	0.655215	no	up	SMU_RS01020	DUF3850 domain-containing protein	NC_004350.2	193639	193388	-	COG1475(D:Cell cycle control, cell division, chromosome partitioning)	COG1475(Chromosome segregation protein Spo0J, contains ParB-like nuclease domain)	CELLULAR PROCESSES AND SIGNALING							PF12961.9(DUF3850:Domain of unknown function (DUF3850))			AJD54637.1(hypothetical protein SMUFR_0162 [Streptococcus mutans UA159-FR])	sp|P21318|YR7D_ECOLX(Uncharacterized protein ORFD in retron EC67 OS=Escherichia coli OX=562 PE=4 SV=1)	ref_gene
SMU_RS01025	3	6	0	8	6	4	3.13	4.74	0	5.55	3.77	2.85	2.62333	4.05667	1.63814	0.712058	0.501655	0.634534	no	up	SMU_RS01025	hypothetical protein	NC_004350.2	193935	193675	-													WP_002310784.1(hypothetical protein [Streptococcus mutans])		ref_gene
SMU_RS01030	23	60	39	96	56	44	1.99	3.86	2.51	5.58	2.95	2.71	2.78667	3.74667	1.36344	0.447249	0.284814	0.417184	no	up	SMU_RS01030	phage tail-type lysozyme domain-containing protein	NC_004350.2	195050	193953	-	COG3942(M:Cell wall/membrane/envelope biogenesis)	COG3942(Surface antigen)	CELLULAR PROCESSES AND SIGNALING							PF18013.3(Phage_lysozyme2:Phage tail lysozyme); PF05257.18(CHAP:CHAP domain); PF10979.10(DUF2786:Protein of unknown function (DUF2786))			WP_002310786.1(phage tail-type lysozyme domain-containing protein [Streptococcus mutans])	sp|Q2G222|Y2979_STAA8(N-acetylmuramoyl-L-alanine amidase domain-containing protein SAOUHSC_02979 OS=Staphylococcus aureus (strain NCTC 8325 / PS 47) OX=93061 GN=SAOUHSC_02979 PE=1 SV=1)	ref_gene
SMU_RS01035	46	73	58	129	103	56	1.61	1.9	1.51	3.03	2.2	1.4	1.67333	2.21	1.34375	0.426268	0.209536	0.33515	no	up	SMU_RS01035	hypothetical protein	NC_004350.2	197498	195072	-											GO:0016021(cellular_component:integral component of membrane)	GO:0110165	WP_002310787.1(hypothetical protein [Streptococcus mutans])		ref_gene
SMU_RS01040	76	93	83	164	109	78	2.53	2.29	2.05	3.66	2.21	1.86	2.29	2.57667	1.14205	0.191626	0.543142	0.666721	no	up	SMU_RS01040	ATP-binding protein	NC_004350.2	200041	197498	-	COG3451(U:Intracellular trafficking, secretion, and vesicular transport)	COG3451(Type IV secretory pathway, VirB4 component)	CELLULAR PROCESSES AND SIGNALING							PF12846.9(AAA_10:AAA-like domain)			WP_002310789.1(ATP-binding protein [Streptococcus mutans])	sp|P96642|YDDE_BACSU(Uncharacterized protein YddE OS=Bacillus subtilis (strain 168) OX=224308 GN=yddE PE=4 SV=1)	ref_gene
SMU_RS01045	3	13	4	17	12	4	1.13	3.67	1.12	4.29	2.74	1.05	1.97333	2.69333	1.39833	0.4837	0.556565	0.678571	no	up	SMU_RS01045	conjugal transfer protein	NC_004350.2	200441	200061	-										PF12648.9(TcpE:TcpE family)	GO:0016021(cellular_component:integral component of membrane)	GO:0110165	WP_002310791.1(conjugal transfer protein [Streptococcus mutans])		ref_gene
SMU_RS01050	1	0	3	3	3	0	1.51	0	3.32	3	2.72	0	1.61	1.90667	1.21394	0.279699	0.8715	0.922314	no	up	SMU_RS01050	hypothetical protein	NC_004350.2	200697	200470	-											GO:0016021(cellular_component:integral component of membrane)	GO:0110165	WP_002268348.1(hypothetical protein [Streptococcus mutans])		ref_gene
SMU_RS01055	9	36	13	62	21	17	0.91	2.7	0.97	4.2	1.29	1.22	1.52667	2.23667	1.48901	0.574357	0.406066	0.5419	no	up	SMU_RS01055	conjugal transfer protein	NC_004350.2	201690	200710	-										PF12642.9(TpcC:Conjugative transposon protein TcpC)	GO:0016021(cellular_component:integral component of membrane)	GO:0110165	WP_002310793.1(conjugal transfer protein [Streptococcus mutans])		ref_gene
SMU_RS01060	16	35	14	57	45	21	2.76	4.5	1.79	6.6	4.73	2.57	3.01667	4.63333	1.56893	0.649784	0.208717	0.334478	no	up	SMU_RS01060	hypothetical protein	NC_004350.2	202179	201706	-													WP_002310795.1(hypothetical protein [Streptococcus mutans])		ref_gene
SMU_RS01065	47	77	54	115	116	60	28.15	34.78	23.97	46.06	42.05	24.9	28.9667	37.67	1.34548	0.42812	0.172794	0.289163	no	up	SMU_RS01065	hypothetical protein	NC_004350.2	202765	202493	-													WP_002268352.1(hypothetical protein [Streptococcus mutans])		ref_gene
SMU_RS01070	1	12	3	17	10	10	0.4	3.57	0.88	4.52	2.4	2.77	1.61667	3.23	2.02035	1.01461	0.229466	0.357398	no	up	SMU_RS01070	hypothetical protein	NC_004350.2	203269	202868	-													WP_002310800.1(hypothetical protein [Streptococcus mutans])		ref_gene
SMU_RS01075	33	41	46	65	44	34	2.32	2.15	2.41	3.08	1.89	1.71	2.29333	2.22667	0.984833	-0.0220491	0.948276	0.969291	no	down	SMU_RS01075	replication initiation factor domain-containing protein	NC_004350.2	204464	203232	-	COG2946(L:Replication, recombination and repair)	COG2946(DNA relaxase NicK)	INFORMATION STORAGE AND PROCESSING	K07467	nicK	putative DNA relaxase				PF02486.21(Rep_trans:Replication initiation factor); PF18106.3(Rol_Rep_N:Rolling Circle replication initiation protein N-terminal domain); PF01381.24(HTH_3:Helix-turn-helix); PF12844.9(HTH_19:Helix-turn-helix domain)	GO:0003916(molecular_function:DNA topoisomerase activity); GO:0006270(biological_process:DNA replication initiation); GO:0003677(molecular_function:DNA binding)	GO:0005488;GO:0009987;GO:0003824;GO:0008152	WP_002310801.1(replication initiation factor domain-containing protein [Streptococcus mutans])	sp|P96635|NICK_BACSU(Putative DNA relaxase NicK OS=Bacillus subtilis (strain 168) OX=224308 GN=nicK PE=3 SV=1)	ref_gene
SMU_RS01080	58	108	84	155	87	76	2.97	4.11	3.2	5.34	2.72	2.78	3.42667	3.61333	1.06836	0.0953969	0.779629	0.854654	no	up	SMU_RS01080	transposase	NC_004350.2	206423	204699	-	COG1674(D:Cell cycle control, cell division, chromosome partitioning)	COG1674(DNA segregation ATPase FtsK/SpoIIIE or related protein)	CELLULAR PROCESSES AND SIGNALING							PF01580.20(FtsK_SpoIIIE:FtsK/SpoIIIE family)	GO:0016021(cellular_component:integral component of membrane); GO:0005524(molecular_function:ATP binding); GO:0003677(molecular_function:DNA binding)	GO:0005488;GO:0110165	WP_011074490.1(transposase [Streptococcus mutans])	sp|P96634|YDCQ_BACSU(Ftsk domain-containing protein YdcQ OS=Bacillus subtilis (strain 168) OX=224308 GN=ydcQ PE=4 SV=1)	ref_gene
SMU_RS01085	9	15	9	23	9	6	3	3.75	2.23	5.14	1.82	1.4	2.99333	2.78667	0.956055	-0.0648339	0.923525	0.956924	no	down	SMU_RS01085	YdcP family protein	NC_004350.2	206864	206439	-										PF06125.13(DUF961:Bacterial protein of unknown function (DUF961))			WP_002277748.1(YdcP family protein [Streptococcus mutans])		ref_gene
SMU_RS01090	8	24	12	64	24	18	4.6	10.42	5.12	24.65	8.36	7.19	6.71333	13.4	2.05376	1.03827	0.103967	0.194954	no	up	SMU_RS01090	hypothetical protein	NC_004350.2	207199	206888	-													WP_002303506.1(hypothetical protein [Streptococcus mutans])		ref_gene
SMU_RS01095	11	15	17	40	17	10	3.62	3.7	4.16	8.83	3.4	2.31	3.82667	4.84667	1.29491	0.372853	0.540728	0.664834	no	up	SMU_RS01095	hypothetical protein	NC_004350.2	207862	207419	-											GO:0016021(cellular_component:integral component of membrane)	GO:0110165	WP_002310804.1(hypothetical protein [Streptococcus mutans])		ref_gene
SMU_RS01100	2	5	5	5	5	3	4.44	8.4	8.07	7.28	6.64	4.46	6.97	6.12667	0.908693	-0.138135	0.870496	0.922314	no	down	SMU_RS01100	hypothetical protein	NC_004350.2	208327	208136	-											GO:0016021(cellular_component:integral component of membrane)	GO:0110165	WP_002280853.1(hypothetical protein [Streptococcus mutans])		ref_gene
SMU_RS01105	2	1	6	9	8	8	1.09	0.41	2.42	3.27	2.63	3.02	1.30667	2.97333	2.31336	1.20999	0.156748	0.267519	no	up	SMU_RS01105	hypothetical protein	NC_004350.2	208663	208355	-													WP_002268361.1(hypothetical protein [Streptococcus mutans])		ref_gene
SMU_RS01110	0	0	2	2	0	0	0	0	10.78	9.72	0	0	3.59333	3.24	0.895866	-0.158646	0.961391	0.978466	no	down	SMU_RS01110	hypothetical protein	NC_004350.2	208815	208672	-													WP_002310805.1(hypothetical protein [Streptococcus mutans])		ref_gene
SMU_RS01115	7	3	3	21	10	8	3.93	1.27	1.25	7.88	3.4	3.11	2.15	4.79667	2.36994	1.24485	0.117027	0.213403	no	up	SMU_RS01115	hypothetical protein	NC_004350.2	209290	208952	-													AJD54655.1(hypothetical protein SMUFR_0180 [Streptococcus mutans UA159-FR])		ref_gene
SMU_RS01120	36	50	90	96	61	50	8.78	9.13	16.33	15.74	9.06	8.61	11.4133	11.1367	0.990941	-0.0131282	0.973412	0.983202	no	down	SMU_RS01120	hypothetical protein	NC_004350.2	209913	209386	-											GO:0016021(cellular_component:integral component of membrane)	GO:0110165	WP_002310807.1(hypothetical protein [Streptococcus mutans])		ref_gene
SMU_RS01125	115	187	230	217	230	174	22.8	27.71	33.92	28.91	27.77	24.41	28.1433	27.03	0.976421	-0.0344243	0.86407	0.919878	no	down	SMU_RS01125	helix-turn-helix domain-containing protein	NC_004350.2	210660	211013	+	COG1396(K:Transcription)	COG1396(Transcriptional regulator, contains XRE-family HTH domain)	INFORMATION STORAGE AND PROCESSING							PF01381.24(HTH_3:Helix-turn-helix); PF12844.9(HTH_19:Helix-turn-helix domain); PF13560.8(HTH_31:Helix-turn-helix domain)	GO:0003677(molecular_function:DNA binding)	GO:0005488	WP_002268365.1(helix-turn-helix domain-containing protein [Streptococcus mutans])	sp|O31943|YONR_BACSU(SPbeta prophage-derived uncharacterized HTH-type transcriptional regulator YonR OS=Bacillus subtilis (strain 168) OX=224308 GN=yonR PE=4 SV=1)	ref_gene
SMU_RS01130	1537	1619	2255	1841	2196	1687	106.25	83.17	115.95	85.54	92.66	83.25	101.79	87.15	0.866528	-0.206682	0.211144	0.337225	no	down	SMU_RS01130	ImmA/IrrE family metallo-endopeptidase	NC_004350.2	211020	211451	+										PF06114.15(Peptidase_M78:IrrE N-terminal-like domain)			WP_002268366.1(ImmA/IrrE family metallo-endopeptidase [Streptococcus mutans])		ref_gene
SMU_RS01135	4386	8987	7010	8278	6773	6369	15920.7	24633.3	18299	19488.4	14623	15254	19617.7	16455.1	0.888744	-0.17016	0.37912	0.512816	no	down	SMU_RS01135	type I toxin-antitoxin system Fst family toxin	NC_004350.2	211675	211577	-										PF13955.8(Fst_toxin:Toxin Fst, type I toxin-antitoxin system)			WP_002268367.1(type I toxin-antitoxin system Fst family toxin [Streptococcus mutans])		ref_gene
SMU_RS01140	1040	1375	1239	1558	2041	1652	259.33	256.83	229.82	261.08	309.73	290.63	248.66	287.147	1.1798	0.238542	0.0419422	0.0959042	no	up	SMU_RS01140	hypothetical protein	NC_004350.2	212222	211770	-											GO:0016021(cellular_component:integral component of membrane)	GO:0110165	WP_002310809.1(hypothetical protein [Streptococcus mutans])		ref_gene
SMU_RS01145	1673	1579	2133	2509	2850	2632	129.64	90.96	122.94	130.67	134.77	145.5	114.513	136.98	1.2098	0.274763	0.111819	0.206222	no	up	SMU_RS01145	site-specific integrase	NC_004350.2	213197	212568	-	COG4974(L:Replication, recombination and repair)	COG4974(Site-specific recombinase XerD)	INFORMATION STORAGE AND PROCESSING							PF00589.24(Phage_integrase:Phage integrase family)			WP_088723682.1(site-specific integrase [Streptococcus mutans])	sp|P96629|INT_BACSU(ICEBs1 integrase OS=Bacillus subtilis (strain 168) OX=224308 GN=int PE=3 SV=1)	ref_gene
SMU_RS01150	140	83	123	125	209	192	342.85	153.73	218.53	200.35	305.91	313.75	238.37	273.337	1.20367	0.267441	0.451463	0.588364	no	up	SMU_RS01150	hypothetical protein	NC_004350.2	213704	213510	-	COG4974(L:Replication, recombination and repair)	COG4974(Site-specific recombinase XerD)	INFORMATION STORAGE AND PROCESSING							PF14657.8(Arm-DNA-bind_4:Arm DNA-binding domain)			WP_100206204.1(hypothetical protein [Streptococcus mutans])		ref_gene
SMU_RS01170	3398	3818	3898	5228	6593	5579	725.13	609.47	618.8	749.87	856.76	841.81	651.133	816.147	1.27658	0.352282	0.0059043	0.0194852	no	up	SMU_RS01170	isoprenylcysteine carboxylmethyltransferase family protein	NC_004350.2	216404	215841	-	COG2020(O:Posttranslational modification, protein turnover, chaperones)	COG2020(Protein-S-isoprenylcysteine O-methyltransferase Ste14)	CELLULAR PROCESSES AND SIGNALING							PF04191.15(PEMT:Phospholipid methyltransferase); PF04140.16(ICMT:Isoprenylcysteine carboxyl methyltransferase (ICMT) family); PF01222.19(ERG4_ERG24:Ergosterol biosynthesis ERG4/ERG24 family)	GO:0008168(molecular_function:methyltransferase activity); GO:0016627(molecular_function:oxidoreductase activity, acting on the CH-CH group of donors); GO:0032259(biological_process:methylation); GO:0016021(cellular_component:integral component of membrane); GO:0006629(biological_process:lipid metabolic process)	GO:0003824;GO:0110165;GO:0008152	WP_002262765.1(isoprenylcysteine carboxylmethyltransferase family protein [Streptococcus mutans])	sp|A2XX73|ICMT_ORYSI(Probable protein-S-isoprenylcysteine O-methyltransferase OS=Oryza sativa subsp. indica OX=39946 GN=ICMT PE=3 SV=2)	ref_gene
SMU_RS01175	1098	1527	1516	1639	1845	1615	256.7	267.25	263.64	257.52	262.57	266.63	262.53	262.24	1.01915	0.0273593	0.706926	0.801918	no	up	SMU_RS01175	Asp23/Gls24 family envelope stress response protein	NC_004350.2	216789	217154	+	COG1302(S:Function unknown)	COG1302(Uncharacterized conserved protein YloU, alkaline shock protein (Asp23) family)	POORLY CHARACTERIZED							PF03780.15(Asp23:Asp23 family, cell envelope-related function)			WP_002262764.1(Asp23/Gls24 family envelope stress response protein [Streptococcus mutans])	sp|Q5XA14|Y1614_STRP6(Uncharacterized protein Spy1614 OS=Streptococcus pyogenes serotype M6 (strain ATCC BAA-946 / MGAS10394) OX=286636 GN=M6_Spy1614 PE=1 SV=1)	ref_gene
SMU_RS01180	9102	13242	12874	13869	14818	13070	484.52	523.41	509.74	496.19	481.55	497.15	505.89	491.63	0.984102	-0.0231209	0.70227	0.798613	no	down	SMU_RS01180	DAK2 domain-containing protein	NC_004350.2	217154	218821	+	COG1461(R:General function prediction only)	COG1461(Predicted kinase related to dihydroxyacetone kinase)	POORLY CHARACTERIZED	K07030	fakA	fatty acid kinase [EC:2.7.2.18]				PF13684.8(Dak1_2:Dihydroxyacetone kinase family); PF02734.19(Dak2:DAK2 domain)	GO:0004371(molecular_function:glycerone kinase activity); GO:0006071(biological_process:glycerol metabolic process)	GO:0003824;GO:0008152;GO:0009987	WP_002262763.1(DAK2 domain-containing protein [Streptococcus mutans])	sp|Q7A5Z4|Y1069_STAAN(Uncharacterized protein SA1069 OS=Staphylococcus aureus (strain N315) OX=158879 GN=SA1069 PE=1 SV=1)	ref_gene
SMU_RS01185	20173	18278	20931	23438	26767	22474	1018.61	685.21	786.11	795.4	825.15	811.03	829.977	810.527	0.986394	-0.0197636	0.911242	0.948875	no	down	SMU_RS01185	acetolactate synthase large subunit	NC_004350.2	218987	220690	+	COG0028(E:Amino acid transport and metabolism); COG0028(H:Coenzyme transport and metabolism)	COG0028(Acetolactate synthase large subunit or other thiamine pyrophosphate-requiring enzyme); COG0028(Acetolactate synthase large subunit or other thiamine pyrophosphate-requiring enzyme)	METABOLISM;METABOLISM	K01652	ilvB	acetolactate synthase I/II/III large subunit [EC:2.2.1.6]	map00660(C5-Branched dibasic acid metabolism); map00290(Valine, leucine and isoleucine biosynthesis); map00770(Pantothenate and CoA biosynthesis); map00650(Butanoate metabolism)	Metabolism;Metabolism;Metabolism;Metabolism	Carbohydrate metabolism;Amino acid metabolism;Metabolism of cofactors and vitamins;Carbohydrate metabolism	PF02776.20(TPP_enzyme_N:Thiamine pyrophosphate enzyme, N-terminal TPP binding domain); PF00205.24(TPP_enzyme_M:Thiamine pyrophosphate enzyme, central domain); PF02775.23(TPP_enzyme_C:Thiamine pyrophosphate enzyme, C-terminal TPP binding domain)	GO:0050660(molecular_function:flavin adenine dinucleotide binding); GO:0000287(molecular_function:magnesium ion binding); GO:0030976(molecular_function:thiamine pyrophosphate binding); GO:0009099(biological_process:valine biosynthetic process); GO:0009097(biological_process:isoleucine biosynthetic process); GO:0003984(molecular_function:acetolactate synthase activity)	GO:0005488;GO:0009987;GO:0003824;GO:0008152	WP_002262762.1(acetolactate synthase large subunit [Streptococcus mutans])	sp|Q02137|ILVB_LACLA(Acetolactate synthase large subunit OS=Lactococcus lactis subsp. lactis (strain IL1403) OX=272623 GN=ilvB PE=3 SV=2)	ref_gene
SMU_RS01190	5895	4826	5809	6476	8010	6739	1469.98	901.42	1077.5	1085.2	1215.55	1185.55	1149.63	1162.1	1.02851	0.0405557	0.846594	0.905278	no	up	ilvN	acetolactate synthase small subunit	NC_004350.2	220683	221165	+	COG0440(E:Amino acid transport and metabolism)	COG0440(Acetolactate synthase, small subunit)	METABOLISM	K01653	ilvH	acetolactate synthase I/III small subunit [EC:2.2.1.6]	map00660(C5-Branched dibasic acid metabolism); map00290(Valine, leucine and isoleucine biosynthesis); map00770(Pantothenate and CoA biosynthesis); map00650(Butanoate metabolism)	Metabolism;Metabolism;Metabolism;Metabolism	Carbohydrate metabolism;Amino acid metabolism;Metabolism of cofactors and vitamins;Carbohydrate metabolism	PF10369.11(ALS_ss_C:Small subunit of acetolactate synthase); PF01842.27(ACT:ACT domain); PF13710.8(ACT_5:ACT domain); PF13291.8(ACT_4:ACT domain)	GO:1990610(molecular_function:acetolactate synthase regulator activity); GO:0009097(biological_process:isoleucine biosynthetic process); GO:0003984(molecular_function:acetolactate synthase activity); GO:0009099(biological_process:valine biosynthetic process)	GO:0098772;GO:0009987;GO:0003824;GO:0008152	WP_002262761.1(MULTISPECIES: acetolactate synthase small subunit [Streptococcus])	sp|P37252|ILVH_BACSU(Acetolactate synthase small subunit OS=Bacillus subtilis (strain 168) OX=224308 GN=ilvH PE=3 SV=3)	ref_gene
SMU_RS01195	28808	29334	27844	36255	40637	33147	2496.74	1890.85	1795.01	2111.98	2149.02	2048.23	2060.87	2103.08	1.03317	0.047083	0.77293	0.85163	no	up	ilvC	ketol-acid reductoisomerase	NC_004350.2	221232	222254	+	COG0059(E:Amino acid transport and metabolism); COG0059(H:Coenzyme transport and metabolism)	COG0059(Ketol-acid reductoisomerase); COG0059(Ketol-acid reductoisomerase)	METABOLISM;METABOLISM	K00053	ilvC	ketol-acid reductoisomerase [EC:1.1.1.86]	map00770(Pantothenate and CoA biosynthesis); map00290(Valine, leucine and isoleucine biosynthesis)	Metabolism;Metabolism	Metabolism of cofactors and vitamins;Amino acid metabolism	PF07991.14(IlvN:Acetohydroxy acid isomeroreductase, NADPH-binding domain); PF01450.21(IlvC:Acetohydroxy acid isomeroreductase, catalytic domain); PF03807.19(F420_oxidored:NADP oxidoreductase coenzyme F420-dependent); PF02826.21(2-Hacid_dh_C:D-isomer specific 2-hydroxyacid dehydrogenase, NAD binding domain); PF03446.17(NAD_binding_2:NAD binding domain of 6-phosphogluconate dehydrogenase); PF00670.…	GO:0050661(molecular_function:NADP binding); GO:0016853(molecular_function:isomerase activity); GO:0000287(molecular_function:magnesium ion binding); GO:0004455(molecular_function:ketol-acid reductoisomerase activity); GO:0009099(biological_process:valine biosynthetic process); GO:0009097(biological_process:isoleucine biosynthetic process)	GO:0005488;GO:0009987;GO:0003824;GO:0008152	WP_002262760.1(ketol-acid reductoisomerase [Streptococcus mutans])	sp|Q8DW43|ILVC_STRMU(Ketol-acid reductoisomerase (NADP(+)) OS=Streptococcus mutans serotype c (strain ATCC 700610 / UA159) OX=210007 GN=ilvC PE=3 SV=1)	ref_gene
SMU_RS01200	5338	5156	6540	6978	8075	7051	372.33	267.26	339.31	327.14	343.77	351.05	326.3	340.653	1.05559	0.0780512	0.624043	0.738002	no	up	ilvA	threonine ammonia-lyase IlvA	NC_004350.2	222495	223745	+	COG1171(E:Amino acid transport and metabolism)	COG1171(Threonine deaminase)	METABOLISM	K01754	ilvA	threonine dehydratase [EC:4.3.1.19]	map00260(Glycine, serine and threonine metabolism); map00290(Valine, leucine and isoleucine biosynthesis)	Metabolism;Metabolism	Amino acid metabolism;Amino acid metabolism	PF00291.27(PALP:Pyridoxal-phosphate dependent enzyme); PF00585.20(Thr_dehydrat_C:C-terminal regulatory domain of Threonine dehydratase)	GO:0008652(biological_process:cellular amino acid biosynthetic process); GO:0004794(molecular_function:L-threonine ammonia-lyase activity); GO:0030170(molecular_function:pyridoxal phosphate binding); GO:0009097(biological_process:isoleucine biosynthetic process)	GO:0005488;GO:0009987;GO:0003824;GO:0008152	WP_002262759.1(threonine ammonia-lyase IlvA [Streptococcus mutans])	sp|Q02145|ILVA_LACLA(L-threonine dehydratase biosynthetic IlvA OS=Lactococcus lactis subsp. lactis (strain IL1403) OX=272623 GN=ilvA PE=3 SV=3)	ref_gene
SMU_RS01205	6017	10346	8660	9306	10304	9311	641.15	820.73	686.41	666.54	669.76	706.44	716.097	680.913	0.966077	-0.0497897	0.65851	0.767247	no	down	SMU_RS01205	SPFH domain-containing protein	NC_004350.2	223800	224687	+	COG0330(O:Posttranslational modification, protein turnover, chaperones)	COG0330(Regulator of protease activity HflC, stomatin/prohibitin superfamily)	CELLULAR PROCESSES AND SIGNALING							PF01145.27(Band_7:SPFH domain / Band 7 family)			WP_002262758.1(SPFH domain-containing protein [Streptococcus mutans])	sp|Q6K550|HIRL2_ORYSJ(Hypersensitive-induced response protein-like protein 2 OS=Oryza sativa subsp. japonica OX=39947 GN=HIRL2 PE=3 SV=1)	ref_gene
SMU_RS01210	835	1083	1057	1271	1494	1283	136.64	132.29	128.67	139.81	149	148.92	132.533	145.91	1.12077	0.164486	0.0651823	0.133832	no	up	SMU_RS01210	TetR/AcrR family transcriptional regulator	NC_004350.2	225451	224810	-	COG1309(K:Transcription)	COG1309(DNA-binding protein, AcrR family, includes nucleoid occlusion protein SlmA)	INFORMATION STORAGE AND PROCESSING							PF00440.25(TetR_N:Bacterial regulatory proteins, tetR family)	GO:0003677(molecular_function:DNA binding)	GO:0005488	WP_002262757.1(TetR/AcrR family transcriptional regulator [Streptococcus mutans])	sp|P32398|YHGD_BACSU(Uncharacterized HTH-type transcriptional regulator YhgD OS=Bacillus subtilis (strain 168) OX=224308 GN=yhgD PE=4 SV=1)	ref_gene
SMU_RS01215	397	353	411	282	438	342	29.84	19.72	22.98	14.25	20.09	18.34	24.18	17.56	0.7357	-0.44281	0.0516908	0.112556	no	down	SMU_RS01215	ABC transporter permease	NC_004350.2	226700	225477	-	COG0842(V:Defense mechanisms)	COG0842(ABC-type multidrug transport system, permease component)	CELLULAR PROCESSES AND SIGNALING	K01992		ABC-2 type transport system permease protein				PF12698.9(ABC2_membrane_3:ABC-2 family transporter protein); PF01061.26(ABC2_membrane:ABC-2 type transporter); PF12679.9(ABC2_membrane_2:ABC-2 family transporter protein)	GO:0043190(cellular_component:ATP-binding cassette (ABC) transporter complex); GO:0055085(biological_process:transmembrane transport)	GO:0009987;GO:0051179;GO:0032991	WP_011074494.1(ABC transporter permease [Streptococcus mutans])	sp|Q8T674|ABCGK_DICDI(ABC transporter G family member 20 OS=Dictyostelium discoideum OX=44689 GN=abcG20 PE=3 SV=1)	ref_gene
SMU_RS01220	577	462	561	297	408	385	82.43	49.22	59.62	28.52	35.54	39.07	63.7567	34.3767	0.546669	-0.87126	0.000379701	0.00203403	no	down	SMU_RS01220	ABC transporter ATP-binding protein	NC_004350.2	227416	226697	-	COG1131(V:Defense mechanisms)	COG1131(ABC-type multidrug transport system, ATPase component)	CELLULAR PROCESSES AND SIGNALING	K01990		ABC-2 type transport system ATP-binding protein				PF00005.29(ABC_tran:ABC transporter); PF13304.8(AAA_21:AAA domain, putative AbiEii toxin, Type IV TA system); PF03193.18(RsgA_GTPase:RsgA GTPase)	GO:0042626(molecular_function:ATPase activity, coupled to transmembrane movement of substances); GO:0005524(molecular_function:ATP binding)	GO:0005488;GO:0140657;GO:0005215	WP_002262755.1(ABC transporter ATP-binding protein [Streptococcus mutans])	sp|P94440|LNRL_BACSU(Linearmycin resistance ATP-binding protein LnrL OS=Bacillus subtilis (strain 168) OX=224308 GN=lnrL PE=1 SV=2)	ref_gene
SMU_RS01225	56	66	67	78	79	55	8.74	7.69	7.78	8.18	7.52	6.09	8.07	7.26333	0.92023	-0.119934	0.620809	0.735558	no	down	SMU_RS01225	VanZ family protein	NC_004350.2	228202	227612	-	COG4767(V:Defense mechanisms)	COG4767(Glycopeptide antibiotics resistance protein)	CELLULAR PROCESSES AND SIGNALING							PF04892.14(VanZ:VanZ like family)	GO:0016021(cellular_component:integral component of membrane)	GO:0110165	WP_002262754.1(VanZ family protein [Streptococcus mutans])		ref_gene
SMU_RS01230	2335	4072	3555	2967	3199	2316	275.71	358.14	312.24	235.49	230.37	194.57	315.363	220.143	0.710142	-0.49382	0.000517402	0.00263542	no	down	SMU_RS01230	amino acid ABC transporter ATP-binding protein	NC_004350.2	229245	228505	-	COG1126(E:Amino acid transport and metabolism)	COG1126(ABC-type polar amino acid transport system, ATPase component)	METABOLISM	K17076	lysY	putative lysine transport system ATP-binding protein	map02010(ABC transporters)	Environmental Information Processing	Membrane transport	PF00005.29(ABC_tran:ABC transporter); PF02463.21(SMC_N:RecF/RecN/SMC N terminal domain); PF13304.8(AAA_21:AAA domain, putative AbiEii toxin, Type IV TA system); PF00503.22(G-alpha:G-protein alpha subunit); PF13555.8(AAA_29:P-loop containing region of AAA domain)	GO:0015424(molecular_function:amino acid-transporting ATPase activity); GO:0042626(molecular_function:ATPase activity, coupled to transmembrane movement of substances); GO:0005524(molecular_function:ATP binding)	GO:0005488;GO:0140657;GO:0005215	WP_002310810.1(amino acid ABC transporter ATP-binding protein [Streptococcus mutans])	sp|P54537|ARTM_BACSU(Arginine transport ATP-binding protein ArtM OS=Bacillus subtilis (strain 168) OX=224308 GN=artM PE=1 SV=1)	ref_gene
SMU_RS01235	4719	8030	7797	6429	5884	4359	269.52	340.61	331.23	246.78	205.15	177.85	313.787	209.927	0.678832	-0.558874	0.000976751	0.00447224	no	down	SMU_RS01235	ABC transporter substrate-binding protein/permease	NC_004350.2	230798	229245	-	COG0765(E:Amino acid transport and metabolism)	COG0765(ABC-type amino acid transport system, permease component)	METABOLISM	K17073	lysX1	putative lysine transport system substrate-binding protein	map02010(ABC transporters)	Environmental Information Processing	Membrane transport	PF00497.22(SBP_bac_3:Bacterial extracellular solute-binding proteins, family 3); PF00528.24(BPD_transp_1:Binding-protein-dependent transport system inner membrane component); PF10613.11(Lig_chan-Glu_bd:Ligated ion channel L-glutamate- and glycine-binding site)	GO:0043190(cellular_component:ATP-binding cassette (ABC) transporter complex); GO:0022857(molecular_function:transmembrane transporter activity); GO:0006865(biological_process:amino acid transport)	GO:0005215;GO:0032991;GO:0051179	WP_002262752.1(ABC transporter substrate-binding protein/permease [Streptococcus mutans])	sp|P54536|ARTQ_BACSU(Arginine transport system permease protein ArtQ OS=Bacillus subtilis (strain 168) OX=224308 GN=artQ PE=1 SV=1)	ref_gene
SMU_RS01240	2586	4516	3466	3927	4010	3248	113.83	147.53	113.47	116.17	107.77	102.22	124.943	108.72	0.882236	-0.180764	0.197311	0.322327	no	down	SMU_RS01240	DUF2207 domain-containing protein	NC_004350.2	230950	232851	+	COG4907(S:Function unknown)	COG4907(Uncharacterized membrane protein)	POORLY CHARACTERIZED							PF09972.11(DUF2207:Predicted membrane protein (DUF2207))			WP_002262751.1(DUF2207 domain-containing protein [Streptococcus mutans])		ref_gene
SMU_RS01245	1039	1755	1391	1514	1509	1278	112.73	141.77	112.26	110.41	99.87	98.72	122.253	103	0.856124	-0.224108	0.0880919	0.172624	no	down	SMU_RS01245	undecaprenyl-diphosphate phosphatase	NC_004350.2	232909	233754	+	COG1968(I:Lipid transport and metabolism)	COG1968(Undecaprenyl pyrophosphate phosphatase)	METABOLISM	K06153	bacA	undecaprenyl-diphosphatase [EC:3.6.1.27]	map00550(Peptidoglycan biosynthesis)	Metabolism	Glycan biosynthesis and metabolism	PF02673.20(BacA:Bacitracin resistance protein BacA)	GO:0016311(biological_process:dephosphorylation); GO:0016021(cellular_component:integral component of membrane); GO:0050380(molecular_function:undecaprenyl-diphosphatase activity); GO:0071555(biological_process:cell wall organization); GO:0008360(biological_process:regulation of cell shape); GO:0046677(biological_process:response to antibiotic); GO:0009252(biological_process:peptidoglycan biosynt…	GO:0065007;GO:0110165;GO:0009987;GO:0003824;GO:0008152;GO:0050896	WP_002262750.1(MULTISPECIES: undecaprenyl-diphosphate phosphatase [Streptococcus])	sp|Q8CWZ1|UPPP_STRMU(Undecaprenyl-diphosphatase OS=Streptococcus mutans serotype c (strain ATCC 700610 / UA159) OX=210007 GN=uppP PE=3 SV=1)	ref_gene
SMU_RS01250	2879	4817	3984	4531	5032	4523	426.21	531.94	438.74	450.9	454.13	475.46	465.63	460.163	1.00575	0.00826735	0.939528	0.964521	no	up	mecA	adaptor protein MecA	NC_004350.2	233844	234566	+	COG4862(K:Transcription); COG4862(T:Signal transduction mechanisms); COG4862(N:Cell motility)	COG4862(Negative regulator MecA of genetic competence, sporulation and motility); COG4862(Negative regulator MecA of genetic competence, sporulation and motility); COG4862(Negative regulator MecA of genetic competence, sporulation and motility)	INFORMATION STORAGE AND PROCESSING;CELLULAR PROCESSES AND SIGNALING;CELLULAR PROCESSES AND SIGNALING	K16511	mecA1_2	adapter protein MecA 1/2				PF05389.14(MecA:Negative regulator of genetic competence (MecA))	GO:0030674(molecular_function:protein binding, bridging)	GO:0060090	WP_002262749.1(adaptor protein MecA [Streptococcus mutans])	sp|Q8DW33|MECA_STRMU(Adapter protein MecA OS=Streptococcus mutans serotype c (strain ATCC 700610 / UA159) OX=210007 GN=mecA PE=3 SV=1)	ref_gene
SMU_RS01255	3870	5542	5179	5513	6281	6083	294.87	313.9	293.52	282.33	292.06	330.69	300.763	301.693	1.01629	0.0233063	0.799982	0.869906	no	up	rgpG	rhamnose-glucose polysaccharide biosynthesis protein RgpB	NC_004350.2	234572	235732	+	COG0472(M:Cell wall/membrane/envelope biogenesis)	COG0472(UDP-N-acetylmuramyl pentapeptide phosphotransferase/UDP-N-acetylglucosamine-1-phosphate transferase)	CELLULAR PROCESSES AND SIGNALING	K02851	wecA	UDP-GlcNAc:undecaprenyl-phosphate/decaprenyl-phosphate GlcNAc-1-phosphate transferase [EC:2.7.8.33 2.7.8.35]	map00572(Arabinogalactan biosynthesis - Mycobacterium); map00542(O-Antigen repeat unit biosynthesis)	Metabolism;Metabolism	Glycan biosynthesis and metabolism;Glycan biosynthesis and metabolism	PF00953.23(Glycos_transf_4:Glycosyl transferase family 4)	GO:0071555(biological_process:cell wall organization); GO:0008963(molecular_function:phospho-N-acetylmuramoyl-pentapeptide-transferase activity); GO:0016021(cellular_component:integral component of membrane); GO:0016757(molecular_function:transferase activity, transferring glycosyl groups)	GO:0003824;GO:0009987;GO:0110165	WP_002262748.1(rhamnose-glucose polysaccharide biosynthesis protein RgpB [Streptococcus mutans])	sp|O34753|TAGO_BACSU(Probable undecaprenyl-phosphate N-acetylglucosaminyl 1-phosphate transferase OS=Bacillus subtilis (strain 168) OX=224308 GN=tagO PE=1 SV=1)	ref_gene
SMU_RS01260	3156	4293	4116	4815	4966	5280	434.87	441.04	421.89	445.98	417.21	516.95	432.6	460.047	1.07995	0.110959	0.309273	0.443393	no	up	sufC	Fe-S cluster assembly ATPase SufC	NC_004350.2	235806	236576	+	COG0396(O:Posttranslational modification, protein turnover, chaperones)	COG0396(Fe-S cluster assembly ATPase SufC)	CELLULAR PROCESSES AND SIGNALING	K09013	sufC	Fe-S cluster assembly ATP-binding protein				PF00005.29(ABC_tran:ABC transporter); PF02463.21(SMC_N:RecF/RecN/SMC N terminal domain); PF13304.8(AAA_21:AAA domain, putative AbiEii toxin, Type IV TA system)	GO:0042626(molecular_function:ATPase activity, coupled to transmembrane movement of substances); GO:0005524(molecular_function:ATP binding); GO:0005886(cellular_component:plasma membrane)	GO:0005488;GO:0140657;GO:0005215;GO:0110165	WP_002262747.1(Fe-S cluster assembly ATPase SufC [Streptococcus mutans])	sp|P0CZ42|Y208_STRP3(Probable ABC transporter ATP-binding protein SpyM3_0208 OS=Streptococcus pyogenes serotype M3 (strain ATCC BAA-595 / MGAS315) OX=198466 GN=SpyM3_0208 PE=3 SV=1)	ref_gene
SMU_RS01265	2901	4176	3906	4142	4476	4633	206.62	221.05	206.93	198.28	194.57	235.51	211.533	209.453	1.00274	0.00394118	0.970202	0.983202	no	up	sufD	Fe-S cluster assembly protein SufD	NC_004350.2	236614	237876	+	COG0719(O:Posttranslational modification, protein turnover, chaperones)	COG0719(Fe-S cluster assembly scaffold protein SufB)	CELLULAR PROCESSES AND SIGNALING	K09015	sufD	Fe-S cluster assembly protein SufD				PF01458.19(SUFBD:SUF system FeS cluster assembly, SufBD); PF19295.1(SufBD_N:SufBD protein N-terminal region)	GO:0016226(biological_process:iron-sulfur cluster assembly)	GO:0009987;GO:0008152	WP_002262746.1(Fe-S cluster assembly protein SufD [Streptococcus mutans])	sp|O32165|SUFD_BACSU(FeS cluster assembly protein SufD OS=Bacillus subtilis (strain 168) OX=224308 GN=sufD PE=3 SV=1)	ref_gene
SMU_RS01270	4529	6688	6300	6358	6834	6267	343.39	376.95	355.31	324.01	316.22	339.03	358.55	326.42	0.922681	-0.116097	0.09086	0.176584	no	down	SMU_RS01270	cysteine desulfurase	NC_004350.2	237881	239110	+	COG0520(E:Amino acid transport and metabolism)	COG0520(Selenocysteine lyase/Cysteine desulfurase)	METABOLISM	K11717	sufS	cysteine desulfurase / selenocysteine lyase [EC:2.8.1.7 4.4.1.16]	map00450(Selenocompound metabolism)	Metabolism	Metabolism of other amino acids	PF00266.21(Aminotran_5:Aminotransferase class-V); PF00155.23(Aminotran_1_2:Aminotransferase class I and II); PF01212.23(Beta_elim_lyase:Beta-eliminating lyase); PF01053.22(Cys_Met_Meta_PP:Cys/Met metabolism PLP-dependent enzyme); PF01041.19(DegT_DnrJ_EryC1:DegT/DnrJ/EryC1/StrS aminotransferase family)	GO:0006534(biological_process:cysteine metabolic process); GO:0008483(molecular_function:transaminase activity); GO:0031071(molecular_function:cysteine desulfurase activity); GO:0030170(molecular_function:pyridoxal phosphate binding)	GO:0005488;GO:0009987;GO:0003824;GO:0008152	WP_002262745.1(cysteine desulfurase [Streptococcus mutans])	sp|Q9K7A0|CSD_BACHD(Probable cysteine desulfurase OS=Bacillus halodurans (strain ATCC BAA-125 / DSM 18197 / FERM 7344 / JCM 9153 / C-125) OX=272558 GN=csd PE=3 SV=2)	ref_gene
SMU_RS01275	654	939	934	992	963	965	223.21	240.72	237	227.3	199.7	231.11	233.643	219.37	0.961088	-0.0572592	0.58327	0.702524	no	down	SMU_RS01275	SUF system NifU family Fe-S cluster assembly protein	NC_004350.2	239097	239531	+	COG0822(O:Posttranslational modification, protein turnover, chaperones)	COG0822(Fe-S cluster assembly scaffold protein IscU, NifU family)	CELLULAR PROCESSES AND SIGNALING	K04488	iscU	nitrogen fixation protein NifU and related proteins				PF01592.18(NifU_N:NifU-like N terminal domain)	GO:0005506(molecular_function:iron ion binding); GO:0051536(molecular_function:iron-sulfur cluster binding); GO:0016226(biological_process:iron-sulfur cluster assembly)	GO:0009987;GO:0008152;GO:0005488	WP_002262744.1(SUF system NifU family Fe-S cluster assembly protein [Streptococcus mutans])	sp|Q9A1G2|ISCU_STRP1(Iron-sulfur cluster assembly scaffold protein IscU OS=Streptococcus pyogenes serotype M1 OX=301447 GN=iscU PE=1 SV=1)	ref_gene
SMU_RS01280	6792	9130	9081	8728	9518	8372	430.04	429.45	427.67	371.42	367.85	378.52	429.053	372.597	0.879547	-0.185168	0.00142896	0.00612733	no	down	sufB	Fe-S cluster assembly protein SufB	NC_004350.2	239552	240967	+	COG0719(O:Posttranslational modification, protein turnover, chaperones)	COG0719(Fe-S cluster assembly scaffold protein SufB)	CELLULAR PROCESSES AND SIGNALING	K09014	sufB	Fe-S cluster assembly protein SufB				PF01458.19(SUFBD:SUF system FeS cluster assembly, SufBD); PF19295.1(SufBD_N:SufBD protein N-terminal region)	GO:0016226(biological_process:iron-sulfur cluster assembly)	GO:0009987;GO:0008152	WP_002262743.1(Fe-S cluster assembly protein SufB [Streptococcus mutans])	sp|O32162|SUFB_BACSU(FeS cluster assembly protein SufB OS=Bacillus subtilis (strain 168) OX=224308 GN=sufB PE=3 SV=1)	ref_gene
SMU_RS01285	5572	10927	6151	5772	6079	5002	167.68	243.9	137.68	116.74	111.72	107.73	183.087	112.063	0.620813	-0.687769	0.00133272	0.00579827	no	down	SMU_RS01285	hypothetical protein	NC_004350.2	241259	242032	+													WP_002262742.1(hypothetical protein [Streptococcus mutans])		ref_gene
SMU_RS01290	1642	2264	2475	2390	2740	2242	63.23	64.69	70.89	61.85	64.43	61.75	66.27	62.6767	0.95695	-0.0634843	0.485811	0.619049	no	down	pbp3	D-alanyl-D-alanine carboxypeptidase PBP3	NC_004350.2	243531	242290	-	COG1686(M:Cell wall/membrane/envelope biogenesis)	COG1686(D-alanyl-D-alanine carboxypeptidase)	CELLULAR PROCESSES AND SIGNALING	K07258	dacC	serine-type D-Ala-D-Ala carboxypeptidase (penicillin-binding protein 5/6) [EC:3.4.16.4]	map00550(Peptidoglycan biosynthesis)	Metabolism	Glycan biosynthesis and metabolism	PF00768.22(Peptidase_S11:D-alanyl-D-alanine carboxypeptidase); PF07943.15(PBP5_C:Penicillin-binding protein 5, C-terminal domain); PF13354.8(Beta-lactamase2:Beta-lactamase enzyme family)	GO:0071555(biological_process:cell wall organization); GO:0008360(biological_process:regulation of cell shape); GO:0009252(biological_process:peptidoglycan biosynthetic process); GO:0009002(molecular_function:serine-type D-Ala-D-Ala carboxypeptidase activity)	GO:0065007;GO:0009987;GO:0003824;GO:0008152	WP_002262741.1(D-alanyl-D-alanine carboxypeptidase PBP3 [Streptococcus mutans])	sp|Q05523|DACA_GEOSE(D-alanyl-D-alanine carboxypeptidase DacA OS=Geobacillus stearothermophilus OX=1422 GN=dacA PE=1 SV=1)	ref_gene
SMU_RS01295	18544	32904	23236	22592	23599	18284	999.48	1316.9	931.52	818.39	776.49	704.15	1082.63	766.343	0.718355	-0.477231	0.00285234	0.0105347	no	down	SMU_RS01295	peptide ABC transporter substrate-binding protein	NC_004350.2	243822	245471	+	COG4166(E:Amino acid transport and metabolism)	COG4166(ABC-type oligopeptide transport system, periplasmic component)	METABOLISM	K15580	oppA	oligopeptide transport system substrate-binding protein	map02024(Quorum sensing); map02010(ABC transporters); map01501(beta-Lactam resistance)	Cellular Processes;Environmental Information Processing;Human Diseases	Cellular community - prokaryotes;Membrane transport;Drug resistance: antimicrobial	PF00496.24(SBP_bac_5:Bacterial extracellular solute-binding proteins, family 5 Middle)	GO:0043190(cellular_component:ATP-binding cassette (ABC) transporter complex); GO:0055085(biological_process:transmembrane transport)	GO:0009987;GO:0051179;GO:0032991	WP_002262740.1(peptide ABC transporter substrate-binding protein [Streptococcus mutans])	sp|A2RI74|DPPA_LACLM(Dipeptide-binding protein OS=Lactococcus lactis subsp. cremoris (strain MG1363) OX=416870 GN=dppA PE=1 SV=1)	ref_gene
SMU_RS01300	2059	2889	2595	2838	3017	2391	200.65	209.5	188.11	185.9	179.37	166.01	199.42	177.093	0.901574	-0.149483	0.122496	0.220399	no	down	SMU_RS01300	ABC transporter permease	NC_004350.2	245577	246491	+	COG0601(E:Amino acid transport and metabolism); COG0601(P:Inorganic ion transport and metabolism)	COG0601(ABC-type dipeptide/oligopeptide/nickel transport system, permease component); COG0601(ABC-type dipeptide/oligopeptide/nickel transport system, permease component)	METABOLISM;METABOLISM	K15581	oppB	oligopeptide transport system permease protein	map02024(Quorum sensing); map02010(ABC transporters); map01501(beta-Lactam resistance)	Cellular Processes;Environmental Information Processing;Human Diseases	Cellular community - prokaryotes;Membrane transport;Drug resistance: antimicrobial	PF00528.24(BPD_transp_1:Binding-protein-dependent transport system inner membrane component); PF19300.1(BPD_transp_1_N:Binding-prot-dependent transport system membrane comp, N-term)	GO:0016021(cellular_component:integral component of membrane); GO:0055085(biological_process:transmembrane transport); GO:0005886(cellular_component:plasma membrane)	GO:0009987;GO:0051179;GO:0110165	WP_002262739.1(ABC transporter permease [Streptococcus mutans])	sp|A2RI75|DPPB_LACLM(Dipeptide transport system permease protein DppB OS=Lactococcus lactis subsp. cremoris (strain MG1363) OX=416870 GN=dppB PE=1 SV=1)	ref_gene
SMU_RS01305	2478	3315	3029	3263	3379	2567	231.31	230.22	210.31	204.73	192.44	170.77	223.947	189.313	0.85802	-0.220916	0.0570756	0.121406	no	down	SMU_RS01305	ABC transporter permease	NC_004350.2	246502	247533	+	COG1173(E:Amino acid transport and metabolism); COG1173(P:Inorganic ion transport and metabolism)	COG1173(ABC-type dipeptide/oligopeptide/nickel transport system, permease component); COG1173(ABC-type dipeptide/oligopeptide/nickel transport system, permease component)	METABOLISM;METABOLISM	K15582	oppC	oligopeptide transport system permease protein	map02024(Quorum sensing); map02010(ABC transporters); map01501(beta-Lactam resistance)	Cellular Processes;Environmental Information Processing;Human Diseases	Cellular community - prokaryotes;Membrane transport;Drug resistance: antimicrobial	PF00528.24(BPD_transp_1:Binding-protein-dependent transport system inner membrane component); PF12911.9(OppC_N:N-terminal TM domain of oligopeptide transport permease C)	GO:0016021(cellular_component:integral component of membrane); GO:0055085(biological_process:transmembrane transport); GO:0005886(cellular_component:plasma membrane)	GO:0009987;GO:0051179;GO:0110165	WP_002262738.1(ABC transporter permease [Streptococcus mutans])	sp|A2RI76|DPPC_LACLM(Dipeptide transport system permease protein DppC OS=Lactococcus lactis subsp. cremoris (strain MG1363) OX=416870 GN=dppC PE=1 SV=1)	ref_gene
SMU_RS01310	7129	9063	8540	9001	9541	7295	649.81	614.54	579.02	551.46	530.62	473.95	614.457	518.677	0.856273	-0.223857	0.0450472	0.100335	no	down	SMU_RS01310	ABC transporter ATP-binding protein	NC_004350.2	247543	248595	+	COG0444(E:Amino acid transport and metabolism); COG0444(P:Inorganic ion transport and metabolism)	COG0444(ABC-type dipeptide/oligopeptide/nickel transport system, ATPase component); COG0444(ABC-type dipeptide/oligopeptide/nickel transport system, ATPase component)	METABOLISM;METABOLISM	K15583	oppD	oligopeptide transport system ATP-binding protein	map02024(Quorum sensing); map02010(ABC transporters); map01501(beta-Lactam resistance)	Cellular Processes;Environmental Information Processing;Human Diseases	Cellular community - prokaryotes;Membrane transport;Drug resistance: antimicrobial	PF00005.29(ABC_tran:ABC transporter); PF08352.14(oligo_HPY:Oligopeptide/dipeptide transporter, C-terminal region); PF13304.8(AAA_21:AAA domain, putative AbiEii toxin, Type IV TA system); PF02463.21(SMC_N:RecF/RecN/SMC N terminal domain)	GO:0015833(biological_process:peptide transport); GO:0005524(molecular_function:ATP binding)	GO:0005488;GO:0051179	WP_002262737.1(ABC transporter ATP-binding protein [Streptococcus mutans])	sp|A2RI77|DPPD_LACLM(Dipeptide transport ATP-binding protein DppD OS=Lactococcus lactis subsp. cremoris (strain MG1363) OX=416870 GN=dppD PE=1 SV=1)	ref_gene
SMU_RS01315	4448	5626	5457	5772	6232	4765	481.91	453.82	439.79	420.35	411.86	367.55	458.507	399.92	0.885418	-0.17557	0.0979533	0.187101	no	down	SMU_RS01315	ATP-binding cassette domain-containing protein	NC_004350.2	248588	249514	+	COG1123(O:Posttranslational modification, protein turnover, chaperones)	COG1123(ABC-type glutathione transport system ATPase component, contains duplicated ATPase domain)	CELLULAR PROCESSES AND SIGNALING	K10823	oppF	oligopeptide transport system ATP-binding protein	map02024(Quorum sensing); map02010(ABC transporters); map01501(beta-Lactam resistance)	Cellular Processes;Environmental Information Processing;Human Diseases	Cellular community - prokaryotes;Membrane transport;Drug resistance: antimicrobial	PF00005.29(ABC_tran:ABC transporter); PF08352.14(oligo_HPY:Oligopeptide/dipeptide transporter, C-terminal region); PF02463.21(SMC_N:RecF/RecN/SMC N terminal domain)	GO:0015031(biological_process:protein transport); GO:0042626(molecular_function:ATPase activity, coupled to transmembrane movement of substances); GO:0015833(biological_process:peptide transport); GO:0005524(molecular_function:ATP binding); GO:0005886(cellular_component:plasma membrane)	GO:0005488;GO:0140657;GO:0005215;GO:0051179;GO:0110165	WP_002262736.1(ATP-binding cassette domain-containing protein [Streptococcus mutans])	sp|P72479|OPPF_STRMU(Oligopeptide transport ATP-binding protein OppF OS=Streptococcus mutans serotype c (strain ATCC 700610 / UA159) OX=210007 GN=oppF PE=3 SV=2)	ref_gene
SMU_RS01320	1102	1237	1342	1896	2240	2241	78.85	65.78	71.43	91.18	97.82	114.44	72.02	101.147	1.42126	0.50717	0.000310541	0.00173738	no	up	SMU_RS01320	nitroreductase family protein	NC_004350.2	250170	250772	+	COG3560(R:General function prediction only)	COG3560(Fatty acid repression mutant protein (predicted oxidoreductase))	POORLY CHARACTERIZED	K07078		uncharacterized protein				PF00881.26(Nitroreductase:Nitroreductase family)	GO:0034599(biological_process:cellular response to oxidative stress); GO:0016657(molecular_function:oxidoreductase activity, acting on NAD(P)H, nitrogenous group as acceptor); GO:0000166(molecular_function:nucleotide binding)	GO:0005488;GO:0009987;GO:0003824;GO:0050896	WP_002262735.1(nitroreductase family protein [Streptococcus mutans])	sp|Q96VH4|HBN1_YEAST(Putative nitroreductase HBN1 OS=Saccharomyces cerevisiae (strain ATCC 204508 / S288c) OX=559292 GN=HBN1 PE=1 SV=1)	ref_gene
SMU_RS01325	148	201	139	222	256	214	11.25	11.36	7.86	11.35	11.88	11.61	10.1567	11.6133	1.16227	0.216951	0.26296	0.393046	no	up	SMU_RS01325	LuxR C-terminal-related transcriptional regulator	NC_004350.2	251945	250989	-	COG2197(T:Signal transduction mechanisms); COG2197(K:Transcription)	COG2197(DNA-binding response regulator, NarL/FixJ family, contains REC and HTH domains); COG2197(DNA-binding response regulator, NarL/FixJ family, contains REC and HTH domains)	CELLULAR PROCESSES AND SIGNALING;INFORMATION STORAGE AND PROCESSING							PF00196.21(GerE:Bacterial regulatory proteins, luxR family); PF08281.14(Sigma70_r4_2:Sigma-70, region 4)	GO:0006355(biological_process:regulation of transcription, DNA-templated); GO:0016021(cellular_component:integral component of membrane); GO:0003677(molecular_function:DNA binding)	GO:0005488;GO:0065007;GO:0110165	WP_002262734.1(LuxR C-terminal-related transcriptional regulator [Streptococcus mutans])		ref_gene
SMU_RS01330	36	21	19	178	117	55	3.45	1.5	1.36	11.47	6.84	3.76	2.10333	7.35667	3.58703	1.84279	0.000576299	0.00289067	yes	up	ptcA	putrescine carbamoyltransferase	NC_004350.2	252184	253203	+	COG0078(E:Amino acid transport and metabolism)	COG0078(Ornithine carbamoyltransferase)	METABOLISM	K13252	ptcA	putrescine carbamoyltransferase [EC:2.1.3.6]				PF00185.26(OTCace:Aspartate/ornithine carbamoyltransferase, Asp/Orn binding domain); PF02729.23(OTCace_N:Aspartate/ornithine carbamoyltransferase, carbamoyl-P binding domain)	GO:0005737(cellular_component:cytoplasm); GO:0016597(molecular_function:amino acid binding); GO:0033390(biological_process:putrescine biosynthetic process from arginine via N-carbamoylputrescine); GO:0050231(molecular_function:putrescine carbamoyltransferase activity)	GO:0005488;GO:0110165;GO:0009987;GO:0008152;GO:0003824	AJD54696.1(AguB [Streptococcus mutans UA159-FR])	sp|Q8DW19|PTC_STRMU(Putrescine carbamoyltransferase OS=Streptococcus mutans serotype c (strain ATCC 700610 / UA159) OX=210007 GN=ptcA PE=1 SV=1)	ref_gene
SMU_RS01335	7	19	21	47	44	34	0.47	0.95	1.06	2.13	1.81	1.64	0.826667	1.86	2.24258	1.16516	0.00364579	0.0129469	yes	up	SMU_RS01335	APC family permease	NC_004350.2	253301	254659	+	COG0531(E:Amino acid transport and metabolism)	COG0531(Serine transporter YbeC, amino acid:H+ symporter family)	METABOLISM	K20265	gadC	glutamate:GABA antiporter	map02024(Quorum sensing)	Cellular Processes	Cellular community - prokaryotes	PF13520.8(AA_permease_2:Amino acid permease); PF00324.23(AA_permease:Amino acid permease)	GO:0022857(molecular_function:transmembrane transporter activity); GO:0016021(cellular_component:integral component of membrane)	GO:0005215;GO:0110165	WP_002262732.1(APC family permease [Streptococcus mutans])	sp|Q9CEY5|AGUD_LACLA(Probable agmatine/putrescine antiporter AguD OS=Lactococcus lactis subsp. lactis (strain IL1403) OX=272623 GN=aguD PE=3 SV=1)	ref_gene
SMU_RS01340	12	11	13	38	23	28	1.04	0.71	0.83	2.2	1.21	1.72	0.86	1.71	2.03598	1.02572	0.0243465	0.0622994	no	up	aguA	agmatine deiminase	NC_004350.2	254669	255778	+	COG2957(E:Amino acid transport and metabolism)	COG2957(Agmatine/peptidylarginine deiminase)	METABOLISM	K10536	aguA	agmatine deiminase [EC:3.5.3.12]	map00330(Arginine and proline metabolism)	Metabolism	Amino acid metabolism	PF04371.17(PAD_porph:Porphyromonas-type peptidyl-arginine deiminase)	GO:0009446(biological_process:putrescine biosynthetic process); GO:0004668(molecular_function:protein-arginine deiminase activity); GO:0047632(molecular_function:agmatine deiminase activity)	GO:0003824;GO:0009987;GO:0008152	WP_002262731.1(agmatine deiminase [Streptococcus mutans])	sp|Q8DW17|AGUA_STRMU(Putative agmatine deiminase OS=Streptococcus mutans serotype c (strain ATCC 700610 / UA159) OX=210007 GN=aguA PE=1 SV=1)	ref_gene
SMU_RS01345	9	12	18	33	22	12	0.94	0.94	1.4	2.33	1.41	0.9	1.09333	1.54667	1.42757	0.513558	0.338299	0.471405	no	up	arcC	carbamate kinase	NC_004350.2	255810	256760	+	COG0549(E:Amino acid transport and metabolism)	COG0549(Carbamate kinase)	METABOLISM	K00926	arcC	carbamate kinase [EC:2.7.2.2]	map00220(Arginine biosynthesis); map00910(Nitrogen metabolism); map00230(Purine metabolism)	Metabolism;Metabolism;Metabolism	Amino acid metabolism;Energy metabolism;Nucleotide metabolism	PF00696.30(AA_kinase:Amino acid kinase family)	GO:0008804(molecular_function:carbamate kinase activity); GO:0035975(biological_process:carbamoyl phosphate catabolic process); GO:0006525(biological_process:arginine metabolic process)	GO:0009987;GO:0003824;GO:0008152	WP_002262730.1(carbamate kinase [Streptococcus mutans])	sp|Q8G997|ARCC_LACHI(Carbamate kinase OS=Lactobacillus hilgardii OX=1588 GN=arcC PE=3 SV=1)	ref_gene
SMU_RS01350	5200	8303	7461	8505	9223	8617	66.17	78.3	70.62	72.73	71.69	78.57	71.6967	74.33	1.04813	0.0678188	0.458852	0.594308	no	up	gshAB	bifunctional glutamate--cysteine ligase GshA/glutathione synthetase GshB	NC_004350.2	259575	257272	-	COG1181(M:Cell wall/membrane/envelope biogenesis); COG1181(R:General function prediction only)	COG1181(D-alanine-D-alanine ligase or related ATP-grasp enzyme); COG1181(D-alanine-D-alanine ligase or related ATP-grasp enzyme)	CELLULAR PROCESSES AND SIGNALING;POORLY CHARACTERIZED	K01919	gshA	glutamate--cysteine ligase [EC:6.3.2.2]	map00270(Cysteine and methionine metabolism); map00480(Glutathione metabolism)	Metabolism;Metabolism	Amino acid metabolism;Metabolism of other amino acids	PF04262.16(Glu_cys_ligase:Glutamate-cysteine ligase); PF18419.3(ATP-grasp_6:ATP-grasp-like domain); PF08443.13(RimK:RimK-like ATP-grasp domain); PF01071.21(GARS_A:Phosphoribosylglycinamide synthetase, ATP-grasp (A) domain); PF02655.16(ATP-grasp_3:ATP-grasp domain); PF07478.15(Dala_Dala_lig_C:D-ala D-ala ligase C-terminus); PF14397.8(ATPgrasp_ST:Sugar-transfer associated ATP-grasp)			WP_019319342.1(bifunctional glutamate--cysteine ligase GshA/glutathione synthetase GshB [Streptococcus mutans])	sp|Q8DW15|GSHAB_STRMU(Glutathione biosynthesis bifunctional protein GshAB OS=Streptococcus mutans serotype c (strain ATCC 700610 / UA159) OX=210007 GN=gshAB PE=3 SV=1)	ref_gene
SMU_RS01355	6626	9692	9831	10083	11045	9501	444.96	483.61	491.06	455.1	452.71	455.49	473.21	454.433	0.973056	-0.0394049	0.57509	0.694885	no	down	SMU_RS01355	adenylosuccinate synthase	NC_004350.2	259734	261023	+	COG0104(F:Nucleotide transport and metabolism)	COG0104(Adenylosuccinate synthase)	METABOLISM	K01939	purA	adenylosuccinate synthase [EC:6.3.4.4]	map00250(Alanine, aspartate and glutamate metabolism); map00230(Purine metabolism)	Metabolism;Metabolism	Amino acid metabolism;Nucleotide metabolism	PF00709.23(Adenylsucc_synt:Adenylosuccinate synthetase)	GO:0004019(molecular_function:adenylosuccinate synthase activity); GO:0005737(cellular_component:cytoplasm); GO:0000287(molecular_function:magnesium ion binding); GO:0044208(biological_process:'de novo' AMP biosynthetic process); GO:0005525(molecular_function:GTP binding)	GO:0005488;GO:0110165;GO:0009987;GO:0003824;GO:0008152	WP_002262728.1(adenylosuccinate synthase [Streptococcus mutans])	sp|Q8DW14|PURA_STRMU(Adenylosuccinate synthetase OS=Streptococcus mutans serotype c (strain ATCC 700610 / UA159) OX=210007 GN=purA PE=3 SV=1)	ref_gene
SMU_RS01360	1074	1948	979	929	1041	928	62.73	84.5	42.53	36.47	37.11	38.72	63.2533	37.4333	0.600581	-0.73557	0.00255184	0.00976646	no	down	SMU_RS01360	PTS ascorbate transporter subunit IIC	NC_004350.2	261355	262812	+	COG3037(G:Carbohydrate transport and metabolism)	COG3037(Ascorbate-specific PTS system IIC component UlaA)	METABOLISM	K03475	ulaA	ascorbate PTS system EIIC component	map02060(Phosphotransferase system (PTS)); map00053(Ascorbate and aldarate metabolism)	Environmental Information Processing;Metabolism	Membrane transport;Carbohydrate metabolism	PF03611.16(EIIC-GAT:PTS system sugar-specific permease component)	GO:0009401(biological_process:phosphoenolpyruvate-dependent sugar phosphotransferase system); GO:0016021(cellular_component:integral component of membrane); GO:0005886(cellular_component:plasma membrane)	GO:0110165;GO:0051179	WP_002262727.1(PTS ascorbate transporter subunit IIC [Streptococcus mutans])	sp|Q8FAJ3|ULAA_ECOL6(Ascorbate-specific PTS system EIIC component OS=Escherichia coli O6:H1 (strain CFT073 / ATCC 700928 / UPEC) OX=199310 GN=ulaA PE=3 SV=1)	ref_gene
SMU_RS01365	725	911	891	988	910	858	611.24	580.38	554.77	554.98	463.09	496.82	582.13	504.963	0.899034	-0.153553	0.196051	0.32098	no	down	SMU_RS01365	PTS sugar transporter subunit IIB	NC_004350.2	262880	263161	+	COG3414(G:Carbohydrate transport and metabolism)	COG3414(Phosphotransferase system, galactitol-specific IIB component)	METABOLISM	K02822	ulaB	ascorbate PTS system EIIB component [EC:2.7.1.194]	map02060(Phosphotransferase system (PTS)); map00053(Ascorbate and aldarate metabolism)	Environmental Information Processing;Metabolism	Membrane transport;Carbohydrate metabolism	PF02302.19(PTS_IIB:PTS system, Lactose/Cellobiose specific IIB subunit)	GO:0009401(biological_process:phosphoenolpyruvate-dependent sugar phosphotransferase system); GO:0008982(molecular_function:protein-N(PI)-phosphohistidine-sugar phosphotransferase activity)	GO:0005215;GO:0003824;GO:0051179	WP_002262726.1(MULTISPECIES: PTS sugar transporter subunit IIB [Streptococcus])	sp|Q9EXD8|ULAB_MYCPN(Ascorbate-specific PTS system EIIB component OS=Mycoplasma pneumoniae (strain ATCC 29342 / M129) OX=272634 GN=ulaB PE=1 SV=1)	ref_gene
SMU_RS01370	864	1097	1178	1106	1142	969	180.92	171.8	183.5	155.67	145.63	143.51	178.74	148.27	0.845502	-0.242121	0.0134729	0.0381967	no	down	SMU_RS01370	PTS sugar transporter subunit IIA	NC_004350.2	263227	263712	+	COG1762(G:Carbohydrate transport and metabolism); COG1762(T:Signal transduction mechanisms)	COG1762(Phosphotransferase system mannitol/fructose-specific IIA domain (Ntr-type)); COG1762(Phosphotransferase system mannitol/fructose-specific IIA domain (Ntr-type))	METABOLISM;CELLULAR PROCESSES AND SIGNALING	K02821	ulaC	ascorbate PTS system EIIA or EIIAB component [EC:2.7.1.194]	map02060(Phosphotransferase system (PTS)); map00053(Ascorbate and aldarate metabolism)	Environmental Information Processing;Metabolism	Membrane transport;Carbohydrate metabolism	PF00359.24(PTS_EIIA_2:Phosphoenolpyruvate-dependent sugar phosphotransferase system, EIIA 2)	GO:0008643(biological_process:carbohydrate transport)	GO:0051179	WP_002262725.1(PTS sugar transporter subunit IIA [Streptococcus mutans])	sp|P69821|ULAC_ECO57(Ascorbate-specific PTS system EIIA component OS=Escherichia coli O157:H7 OX=83334 GN=ulaC PE=3 SV=1)	ref_gene
SMU_RS01375	1214	1701	1651	1663	1683	1484	204.25	213.67	206.63	188.08	172.56	177.05	208.183	179.23	0.876039	-0.190933	0.0189258	0.0506206	no	down	SMU_RS01375	3-keto-L-gulonate-6-phosphate decarboxylase UlaD	NC_004350.2	263751	264416	+	COG0269(G:Carbohydrate transport and metabolism)	COG0269(3-keto-L-gulonate-6-phosphate decarboxylase)	METABOLISM	K03078	ulaD	3-dehydro-L-gulonate-6-phosphate decarboxylase [EC:4.1.1.85]	map00040(Pentose and glucuronate interconversions); map00053(Ascorbate and aldarate metabolism)	Metabolism;Metabolism	Carbohydrate metabolism;Carbohydrate metabolism	PF00215.26(OMPdecase:Orotidine 5'-phosphate decarboxylase / HUMPS family)	GO:0004590(molecular_function:orotidine-5'-phosphate decarboxylase activity); GO:0006207(biological_process:'de novo' pyrimidine nucleobase biosynthetic process); GO:0033982(molecular_function:3-dehydro-L-gulonate-6-phosphate decarboxylase activity)	GO:0009987;GO:0008152;GO:0003824	WP_002262724.1(3-keto-L-gulonate-6-phosphate decarboxylase UlaD [Streptococcus mutans])	sp|B5F3B2|ULAD_SALA4(3-keto-L-gulonate-6-phosphate decarboxylase UlaD OS=Salmonella agona (strain SL483) OX=454166 GN=ulaD PE=3 SV=1)	ref_gene
SMU_RS01380	867	1265	1120	1124	1227	1105	102.22	111.09	98.22	89.07	88.23	92.69	103.843	89.9967	0.880135	-0.184203	0.0381348	0.0888091	no	down	SMU_RS01380	L-ribulose-5-phosphate 3-epimerase	NC_004350.2	264422	265285	+	COG3623(G:Carbohydrate transport and metabolism)	COG3623(L-ribulose-5-phosphate 3-epimerase UlaE)	METABOLISM	K03079	ulaE	L-ribulose-5-phosphate 3-epimerase [EC:5.1.3.22]	map00040(Pentose and glucuronate interconversions); map00053(Ascorbate and aldarate metabolism)	Metabolism;Metabolism	Carbohydrate metabolism;Carbohydrate metabolism	PF01261.26(AP_endonuc_2:Xylose isomerase-like TIM barrel)	GO:0005975(biological_process:carbohydrate metabolic process); GO:0006281(biological_process:DNA repair); GO:0016829(molecular_function:lyase activity); GO:0008270(molecular_function:zinc ion binding); GO:0003677(molecular_function:DNA binding); GO:0016861(molecular_function:intramolecular oxidoreductase activity, interconverting aldoses and ketoses)	GO:0009987;GO:0003824;GO:0008152;GO:0050896;GO:0005488	WP_002262723.1(L-ribulose-5-phosphate 3-epimerase [Streptococcus mutans])	sp|P0C1B2|ULAE_SHIDS(Putative L-ribulose-5-phosphate 3-epimerase UlaE OS=Shigella dysenteriae serotype 1 (strain Sd197) OX=300267 GN=ulaE PE=5 SV=1)	ref_gene
SMU_RS01385	1500	2301	2314	2096	2180	1924	228.6	261.63	262.33	214.73	202.52	208.15	250.853	208.467	0.844905	-0.24314	0.00795658	0.0247247	no	down	SMU_RS01385	L-ribulose-5-phosphate 4-epimerase	NC_004350.2	265288	265998	+	COG0235(E:Amino acid transport and metabolism); COG0235(G:Carbohydrate transport and metabolism)	COG0235(5-methylthioribulose/5-deoxyribulose/Fuculose 1-phosphate aldolase (methionine salvage, sugar degradation)); COG0235(5-methylthioribulose/5-deoxyribulose/Fuculose 1-phosphate aldolase (methionine salvage, sugar degradation))	METABOLISM;METABOLISM	K03077	araD	L-ribulose-5-phosphate 4-epimerase [EC:5.1.3.4]	map00040(Pentose and glucuronate interconversions); map00053(Ascorbate and aldarate metabolism)	Metabolism;Metabolism	Carbohydrate metabolism;Carbohydrate metabolism	PF00596.23(Aldolase_II:Class II Aldolase and Adducin N-terminal domain)	GO:0008742(molecular_function:L-ribulose-phosphate 4-epimerase activity)	GO:0003824	WP_002262722.1(L-ribulose-5-phosphate 4-epimerase [Streptococcus mutans])	sp|Q9S469|ARAD_GEOSE(L-ribulose-5-phosphate 4-epimerase OS=Geobacillus stearothermophilus OX=1422 GN=araD PE=3 SV=1)	ref_gene
SMU_RS01390	3040	3443	5215	5814	6106	4637	2630.84	2251.77	3331.93	3351.19	3188.83	2754.17	2738.18	3098.06	1.16911	0.225405	0.232071	0.360207	no	up	SMU_RS01390	hypothetical protein	NC_004350.2	266388	266663	+													WP_025983783.1(hypothetical protein [Streptococcus mutans])		ref_gene
SMU_RS01395	2659	3222.73	4364	5041.82	5515.96	4244	1207.78	1102.06	1471.95	1535.08	1519.54	1344.7	1260.6	1466.44	1.19388	0.255653	0.097888	0.187101	no	up	SMU_RS01395	hypothetical protein	NC_004350.2	266877	267038	+													WP_162470319.1(hypothetical protein [Streptococcus mutans])		ref_gene
SMU_RS01400	121	221	251	215	202	210	13.53	18.4	20.87	16.15	13.77	16.71	17.6	15.5433	0.89329	-0.1628	0.43095	0.565234	no	down	SMU_RS01400	hypothetical protein	NC_004350.2	267523	267732	+											GO:0016021(cellular_component:integral component of membrane)	GO:0110165	WP_002263944.1(hypothetical protein [Streptococcus mutans])		ref_gene
SMU_RS01405	121	284	222	247	226	195	34.78	61.22	47.46	47.69	39.5	39.45	47.82	42.2133	0.902729	-0.147636	0.525128	0.655215	no	down	SMU_RS01405	hypothetical protein	NC_004350.2	267970	268248	+													WP_002264456.1(hypothetical protein [Streptococcus mutans])		ref_gene
SMU_RS01410	187	436.27	314	387.17	335.04	278	43.2	75.45	53.96	60.12	47.12	45.36	57.5367	50.8667	0.903652	-0.146161	0.540057	0.664834	no	down	SMU_RS01410	hypothetical protein	NC_004350.2	268857	269042	+													WP_168752977.1(hypothetical protein [Streptococcus mutans])		ref_gene
SMU_RS01415	73	208	152	191	210	130	54.81	117.95	84.4	95.68	95.27	67.25	85.72	86.0667	1.04092	0.0578585	0.848821	0.905925	no	up	SMU_RS01415	Blp family class II bacteriocin	NC_004350.2	269323	269541	+										PF10439.11(Bacteriocin_IIc:Bacteriocin class II with double-glycine leader peptide)	GO:0042742(biological_process:defense response to bacterium)	GO:0002376;GO:0050896;GO:0044419	WP_002278706.1(Blp family class II bacteriocin [Streptococcus mutans])		ref_gene
SMU_RS01420	400	692	622	733.02	705	599	35.7	45.95	41.3	43.98	38.4	38.11	40.9833	40.1633	0.993745	-0.00905215	0.948082	0.969291	no	down	SMU_RS01420	hypothetical protein	NC_004350.2	269566	269973	+											GO:0016021(cellular_component:integral component of membrane)	GO:0110165	WP_002263726.1(hypothetical protein [Streptococcus mutans])		ref_gene
SMU_RS01425	11449	20178	16420	16968	17514	13927	428.53	560.38	457.13	426.84	400.3	372.89	482.013	400.01	0.841277	-0.249347	0.061941	0.129713	no	down	SMU_RS01425	peptide cleavage/export ABC transporter	NC_004350.2	270628	272910	+	COG2274(V:Defense mechanisms)	COG2274(ABC-type bacteriocin/lantibiotic exporters, contain an N-terminal double-glycine peptidase domain)	CELLULAR PROCESSES AND SIGNALING	K20344	blpA	ATP-binding cassette, subfamily C, bacteriocin exporter	map02024(Quorum sensing); map02010(ABC transporters)	Cellular Processes;Environmental Information Processing	Cellular community - prokaryotes;Membrane transport	PF00664.25(ABC_membrane:ABC transporter transmembrane region); PF03412.17(Peptidase_C39:Peptidase C39 family); PF00005.29(ABC_tran:ABC transporter); PF13401.8(AAA_22:AAA domain); PF09818.11(ABC_ATPase:Predicted ATPase of the ABC class); PF13191.8(AAA_16:AAA ATPase domain)	GO:0090609(biological_process:single-species submerged biofilm formation); GO:0016021(cellular_component:integral component of membrane); GO:0005524(molecular_function:ATP binding); GO:0043214(molecular_function:bacteriocin-transporting ATPase activity); GO:0008234(molecular_function:cysteine-type peptidase activity)	GO:0005488;GO:0140657;GO:0005215;GO:0009987;GO:0051703;GO:0003824;GO:0110165	ESS18765.1(putative ABC transporter, ATP-binding protein ComA [Streptococcus mutans PKUSS-HG01])	sp|P59653|COMA_STRR6(Transport/processing ATP-binding protein ComA OS=Streptococcus pneumoniae (strain ATCC BAA-255 / R6) OX=171101 GN=comA PE=3 SV=1)	ref_gene
SMU_RS01430	3737	6164	5289	5392	5953	4412	414.14	508.65	435.99	401.65	402.4	348.04	452.927	384.03	0.862046	-0.214164	0.0817251	0.161824	no	down	SMU_RS01430	HlyD family efflux transporter periplasmic adaptor subunit	NC_004350.2	272924	273826	+	COG1566(V:Defense mechanisms)	COG1566(Multidrug resistance efflux pump EmrA)	CELLULAR PROCESSES AND SIGNALING	K20345	blpB	membrane fusion protein, peptide pheromone/bacteriocin exporter	map02024(Quorum sensing)	Cellular Processes	Cellular community - prokaryotes	PF13437.8(HlyD_3:HlyD family secretion protein)	GO:0090609(biological_process:single-species submerged biofilm formation); GO:0016021(cellular_component:integral component of membrane)	GO:0009987;GO:0110165;GO:0051703	WP_086616159.1(HlyD family efflux transporter periplasmic adaptor subunit [Streptococcus mutans])	sp|P59654|COMB_STRR6(Transport protein ComB OS=Streptococcus pneumoniae (strain ATCC BAA-255 / R6) OX=171101 GN=comB PE=3 SV=1)	ref_gene
SMU_RS01435	1490	2159	1832	2138	2347	2150	65.85	70.81	60.22	63.5	63.33	67.93	65.6267	64.92	1.00142	0.00204556	0.983018	0.989296	no	up	SMU_RS01435	transcription antiterminator	NC_004350.2	274183	275850	+	COG3711(K:Transcription)	COG3711(Transcriptional antiterminator)	INFORMATION STORAGE AND PROCESSING	K03493	bglG1	transcriptional antiterminator				PF00874.22(PRD:PRD domain); PF08279.14(HTH_11:HTH domain); PF05043.15(Mga:Mga helix-turn-helix domain)	GO:0009401(biological_process:phosphoenolpyruvate-dependent sugar phosphotransferase system); GO:0006355(biological_process:regulation of transcription, DNA-templated); GO:0008982(molecular_function:protein-N(PI)-phosphohistidine-sugar phosphotransferase activity)	GO:0065007;GO:0005215;GO:0003824;GO:0051179	WP_002263525.1(transcription antiterminator [Streptococcus mutans])		ref_gene
SMU_RS01440	1349	2437	1542	1578	1613	1456	57.36	76.9	48.77	45.09	41.88	44.27	61.01	43.7467	0.726902	-0.460168	0.0114138	0.0332055	no	down	ulaG	L-ascorbate 6-phosphate lactonase	NC_004350.2	276429	277520	+	COG2220(G:Carbohydrate transport and metabolism)	COG2220(L-ascorbate lactonase UlaG, metallo-beta-lactamase superfamily)	METABOLISM	K03476	ulaG	L-ascorbate 6-phosphate lactonase [EC:3.1.1.-]	map00053(Ascorbate and aldarate metabolism)	Metabolism	Carbohydrate metabolism	PF13483.8(Lactamase_B_3:Beta-lactamase superfamily domain); PF12706.9(Lactamase_B_2:Beta-lactamase superfamily domain)	GO:0016787(molecular_function:hydrolase activity)	GO:0003824	WP_002263526.1(L-ascorbate 6-phosphate lactonase [Streptococcus mutans])	sp|B7UQK1|ULAG_ECO27(Probable L-ascorbate-6-phosphate lactonase UlaG OS=Escherichia coli O127:H6 (strain E2348/69 / EPEC) OX=574521 GN=ulaG PE=3 SV=1)	ref_gene
SMU_RS01445	15594	26912	20672	16718	17695	14219	682.51	874.21	672.96	491.77	472.87	444.98	743.227	469.873	0.641007	-0.641588	1.54773e-06	1.80664e-05	no	down	tkt	transketolase	NC_004350.2	277894	279870	+	COG0021(G:Carbohydrate transport and metabolism)	COG0021(Transketolase)	METABOLISM	K00615	tktA	transketolase [EC:2.2.1.1]	map00030(Pentose phosphate pathway); map01051(Biosynthesis of ansamycins); map00710(Carbon fixation in photosynthetic organisms)	Metabolism;Metabolism;Metabolism	Carbohydrate metabolism;Metabolism of terpenoids and polyketides;Energy metabolism	PF00456.23(Transketolase_N:Transketolase, thiamine diphosphate binding domain); PF02779.26(Transket_pyr:Transketolase, pyrimidine binding domain); PF02780.22(Transketolase_C:Transketolase, C-terminal domain); PF02775.23(TPP_enzyme_C:Thiamine pyrophosphate enzyme, C-terminal TPP binding domain)	GO:0004802(molecular_function:transketolase activity); GO:0046872(molecular_function:metal ion binding)	GO:0003824;GO:0005488	WP_002263527.1(transketolase [Streptococcus mutans])	sp|P22976|TKT_STRPN(Probable transketolase OS=Streptococcus pneumoniae serotype 4 (strain ATCC BAA-334 / TIGR4) OX=170187 GN=tkt PE=3 SV=2)	ref_gene
SMU_RS01450	504	744	728	622	589	445	29.68	32.54	31.89	24.62	21.17	18.72	31.37	21.5033	0.694881	-0.525161	0.000299052	0.00168808	no	down	SMU_RS01450	AraC family transcriptional regulator	NC_004350.2	280430	281398	+	COG2207(K:Transcription)	COG2207(AraC-type DNA-binding domain and AraC-containing proteins)	INFORMATION STORAGE AND PROCESSING							PF12833.9(HTH_18:Helix-turn-helix domain); PF00165.25(HTH_AraC:Bacterial regulatory helix-turn-helix proteins, AraC family); PF12625.9(Arabinose_bd:Arabinose-binding domain of AraC transcription regulator, N-term)	GO:0003700(molecular_function:transcription factor activity, sequence-specific DNA binding); GO:0043565(molecular_function:sequence-specific DNA binding)	GO:0005488;GO:0140110	AAN58056.1(putative transcriptional regulator [Streptococcus mutans UA159])	sp|P72171|ORUR_PSEAE(Ornithine utilization regulator OS=Pseudomonas aeruginosa (strain ATCC 15692 / DSM 22644 / CIP 104116 / JCM 14847 / LMG 12228 / 1C / PRS 101 / PAO1) OX=208964 GN=oruR PE=4 SV=1)	ref_gene
SMU_RS01455	209	296	308	225	245	192	37.52	39.69	41.13	27.15	26.8	24.42	39.4467	26.1233	0.674255	-0.568634	2.68233e-05	0.000221498	no	down	SMU_RS01455	HXXEE domain-containing protein	NC_004350.2	281529	282041	+										PF13787.8(HXXEE:Protein of unknown function with HXXEE motif)	GO:0016021(cellular_component:integral component of membrane)	GO:0110165	WP_002263529.1(HXXEE domain-containing protein [Streptococcus mutans])		ref_gene
SMU_RS01460	218	182	299	412	535	480	66.49	41.66	67.82	84.41	99.21	102.95	58.6567	95.5233	1.66279	0.733603	0.00196656	0.00798018	no	up	SMU_RS01460	LytTR family transcriptional regulator DNA-binding domain-containing protein	NC_004350.2	282116	282568	+	COG3279(K:Transcription); COG3279(T:Signal transduction mechanisms)	COG3279(DNA-binding response regulator, LytR/AlgR family); COG3279(DNA-binding response regulator, LytR/AlgR family)	INFORMATION STORAGE AND PROCESSING;CELLULAR PROCESSES AND SIGNALING							PF04397.17(LytTR:LytTr DNA-binding domain)	GO:0003677(molecular_function:DNA binding)	GO:0005488	WP_002263530.1(LytTR family transcriptional regulator DNA-binding domain-containing protein [Streptococcus mutans])	sp|Q82Z76|LYTT_ENTFA(Sensory transduction protein LytT OS=Enterococcus faecalis (strain ATCC 700802 / V583) OX=226185 GN=lytT PE=4 SV=1)	ref_gene
SMU_RS01465	96	85	135	150	209	223	38.19	25.43	39.91	40.04	50.48	62.07	34.51	50.8633	1.51014	0.594686	0.0313429	0.0758375	no	up	SMU_RS01465	hypothetical protein	NC_004350.2	282568	282951	+											GO:0016021(cellular_component:integral component of membrane)	GO:0110165	WP_002263531.1(hypothetical protein [Streptococcus mutans])		ref_gene
SMU_RS01470	456	383	532	727	963	903	43.3	27.06	37.57	46.4	55.78	61.09	35.9767	54.4233	1.53139	0.614838	0.00548399	0.0183869	no	up	SMU_RS01470	2-dehydropantoate 2-reductase	NC_004350.2	282969	283943	+	COG1893(H:Coenzyme transport and metabolism)	COG1893(Ketopantoate reductase)	METABOLISM							PF02558.18(ApbA:Ketopantoate reductase PanE/ApbA)			WP_019317611.1(2-dehydropantoate 2-reductase [Streptococcus mutans])		ref_gene
SMU_RS01475	11436	14729	14782	17911	19856	19308	352.22	336.48	338.63	370.74	373.47	425.57	342.443	389.927	1.15071	0.202521	0.0256229	0.0650615	no	up	polA	DNA polymerase I	NC_004350.2	284102	286738	+	COG0258(L:Replication, recombination and repair)	COG0258(5'-3' exonuclease Xni/ExoIX (flap endonuclease))	INFORMATION STORAGE AND PROCESSING	K02335	polA	DNA polymerase I [EC:2.7.7.7]	map03440(Homologous recombination); map03410(Base excision repair); map03420(Nucleotide excision repair); map03030(DNA replication)	Genetic Information Processing;Genetic Information Processing;Genetic Information Processing;Genetic Information Processing	Replication and repair;Replication and repair;Replication and repair;Replication and repair	PF00476.22(DNA_pol_A:DNA polymerase family A); PF02739.18(5_3_exonuc_N:5'-3' exonuclease, N-terminal resolvase-like domain); PF01367.22(5_3_exonuc:5'-3' exonuclease, C-terminal SAM fold)	GO:0003887(molecular_function:DNA-directed DNA polymerase activity); GO:0008408(molecular_function:3'-5' exonuclease activity); GO:0006281(biological_process:DNA repair); GO:0006261(biological_process:DNA-dependent DNA replication); GO:0003677(molecular_function:DNA binding)	GO:0005488;GO:0009987;GO:0003824;GO:0008152;GO:0050896	WP_002263533.1(DNA polymerase I [Streptococcus mutans])	sp|P59199|DPO1_STRPN(DNA polymerase I OS=Streptococcus pneumoniae serotype 4 (strain ATCC BAA-334 / TIGR4) OX=170187 GN=polA PE=3 SV=1)	ref_gene
SMU_RS01480	1307	1767	1632	2046	2187	2236	453.73	460.83	421.2	476.83	461.25	544.51	445.253	494.197	1.13727	0.185575	0.0843023	0.165885	no	up	SMU_RS01480	CoA-binding protein	NC_004350.2	286831	287259	+	COG1832(R:General function prediction only)	COG1832(Predicted CoA-binding protein)	POORLY CHARACTERIZED	K06929		uncharacterized protein				PF13380.8(CoA_binding_2:CoA binding domain); PF02629.21(CoA_binding:CoA binding domain)			WP_002263534.1(CoA-binding protein [Streptococcus mutans])	sp|Q45065|YNET_BACSU(Uncharacterized protein YneT OS=Bacillus subtilis (strain 168) OX=224308 GN=yneT PE=4 SV=1)	ref_gene
SMU_RS01485	1644	2428	2108	4304	6173	5849	1295.71	1445.58	1227.95	2261.98	2938.3	3171.86	1323.08	2790.71	2.18782	1.12949	2.39248e-12	6.46311e-11	yes	up	SMU_RS01485	garvicin Q family class II bacteriocin	NC_004350.2	287670	287452	-										PF03047.16(ComC:COMC family); PF10439.11(Bacteriocin_IIc:Bacteriocin class II with double-glycine leader peptide)	GO:0030420(biological_process:establishment of competence for transformation); GO:0005186(molecular_function:pheromone activity); GO:0005576(cellular_component:extracellular region)	GO:0050896;GO:0110165;GO:0005488;GO:0009987	WP_002262918.1(garvicin Q family class II bacteriocin [Streptococcus mutans])		ref_gene
SMU_RS01490	2502	2798	3520	3707	4136	3263	110.82	91.98	115.97	110.35	111.85	103.34	106.257	108.513	1.03292	0.0467312	0.728956	0.818075	no	up	tgt	tRNA guanosine(34) transglycosylase Tgt	NC_004350.2	288082	289224	+	COG0343(J:Translation, ribosomal structure and biogenesis)	COG0343(Queuine/archaeosine tRNA-ribosyltransferase)	INFORMATION STORAGE AND PROCESSING	K00773	tgt	queuine tRNA-ribosyltransferase [EC:2.4.2.29]				PF01702.20(TGT:Queuine tRNA-ribosyltransferase)	GO:0008616(biological_process:queuosine biosynthetic process); GO:0046872(molecular_function:metal ion binding); GO:0008479(molecular_function:queuine tRNA-ribosyltransferase activity); GO:0101030(biological_process:tRNA-guanine transglycosylation)	GO:0005488;GO:0009987;GO:0003824;GO:0008152	WP_002266496.1(tRNA guanosine(34) transglycosylase Tgt [Streptococcus mutans])	sp|Q8DVZ3|TGT_STRMU(Queuine tRNA-ribosyltransferase OS=Streptococcus mutans serotype c (strain ATCC 700610 / UA159) OX=210007 GN=tgt PE=3 SV=1)	ref_gene
SMU_RS01495	952	1102	1211	1360	1445	1216	208.86	180.89	197.63	200.54	193.02	188.56	195.793	194.04	1.01046	0.0150171	0.892842	0.934864	no	up	SMU_RS01495	nucleotidyltransferase family protein	NC_004350.2	289224	289787	+	COG3575(S:Function unknown)	COG3575(Uncharacterized conserved protein)	POORLY CHARACTERIZED	K09962		uncharacterized protein				PF06042.13(NTP_transf_6:Nucleotidyltransferase)	GO:0016740(molecular_function:transferase activity)	GO:0003824	WP_002262916.1(nucleotidyltransferase family protein [Streptococcus mutans])		ref_gene
SMU_RS01500	633	906	890	1002	1044	941	37.8	40.18	39.53	40.21	38.05	40.13	39.17	39.4633	1.01989	0.0284138	0.739735	0.826046	no	up	SMU_RS01500	YdcF family protein	NC_004350.2	290214	291227	+	COG1434(M:Cell wall/membrane/envelope biogenesis)	COG1434(Lipid carrier protein ElyC involved in cell wall biogenesis, DUF218 family)	CELLULAR PROCESSES AND SIGNALING							PF02698.19(DUF218:DUF218 domain)	GO:0016021(cellular_component:integral component of membrane)	GO:0110165	WP_002262915.1(YdcF family protein [Streptococcus mutans])		ref_gene
SMU_RS01505	3746	7950	5543	4934	5375	4399	508.05	803.81	559.22	449.82	444.48	423.98	623.693	439.427	0.718158	-0.477626	0.0091081	0.027304	no	down	SMU_RS01505	MBL fold metallo-hydrolase	NC_004350.2	291304	292080	+	COG1234(J:Translation, ribosomal structure and biogenesis)	COG1234(Ribonuclease BN, tRNA processing enzyme)	INFORMATION STORAGE AND PROCESSING							PF12706.9(Lactamase_B_2:Beta-lactamase superfamily domain); PF00753.29(Lactamase_B:Metallo-beta-lactamase superfamily); PF13483.8(Lactamase_B_3:Beta-lactamase superfamily domain)	GO:0016787(molecular_function:hydrolase activity); GO:0046872(molecular_function:metal ion binding)	GO:0003824;GO:0005488	WP_002262914.1(MBL fold metallo-hydrolase [Streptococcus mutans])	sp|O07607|YHFI_BACSU(Probable metallo-hydrolase YhfI OS=Bacillus subtilis (strain 168) OX=224308 GN=yhfI PE=3 SV=1)	ref_gene
SMU_RS01510	1277	2658	1989	1710	1881	1610	377.95	590.16	437.81	339.97	338.53	335.24	468.64	337.913	0.739582	-0.435219	0.0112186	0.0327382	no	down	tadA	tRNA adenosine(34) deaminase TadA	NC_004350.2	292080	292550	+	COG0590(J:Translation, ribosomal structure and biogenesis)	COG0590(tRNA(Arg) A34 adenosine deaminase TadA)	INFORMATION STORAGE AND PROCESSING	K11991	tadA	tRNA(adenine34) deaminase [EC:3.5.4.33]				PF14437.8(MafB19-deam:MafB19-like deaminase); PF00383.25(dCMP_cyt_deam_1:Cytidine and deoxycytidylate deaminase zinc-binding region)	GO:0002100(biological_process:tRNA wobble adenosine to inosine editing); GO:0052717(molecular_function:tRNA-specific adenosine-34 deaminase activity); GO:0008270(molecular_function:zinc ion binding)	GO:0005488;GO:0009987;GO:0003824;GO:0008152	WP_002262913.1(tRNA adenosine(34) deaminase TadA [Streptococcus mutans])	sp|Q8P2R7|TADA_STRP8(tRNA-specific adenosine deaminase OS=Streptococcus pyogenes serotype M18 (strain MGAS8232) OX=186103 GN=tadA PE=3 SV=1)	ref_gene
SMU_RS01515	1840	3677	2756	2496	2700	2267	403.67	603.57	449.78	368.04	360.67	351.53	485.673	360.08	0.758	-0.399731	0.0134726	0.0381967	no	down	SMU_RS01515	hypothetical protein	NC_004350.2	292547	293110	+											GO:0016021(cellular_component:integral component of membrane)	GO:0110165	WP_002262912.1(hypothetical protein [Streptococcus mutans])		ref_gene
SMU_RS01525	15513	25387	24808	20399	20526	16589	1028.4	1250.46	1223.27	908.9	830.54	785.15	1167.38	841.53	0.731234	-0.451596	0.000149744	0.000934542	no	down	SMU_RS01525	glucose-6-phosphate isomerase	NC_004350.2	293667	295016	+	COG0166(G:Carbohydrate transport and metabolism)	COG0166(Glucose-6-phosphate isomerase)	METABOLISM	K01810	pgi	glucose-6-phosphate isomerase [EC:5.3.1.9]	map00520(Amino sugar and nucleotide sugar metabolism); map00030(Pentose phosphate pathway); map00500(Starch and sucrose metabolism); map00010(Glycolysis / Gluconeogenesis)	Metabolism;Metabolism;Metabolism;Metabolism	Carbohydrate metabolism;Carbohydrate metabolism;Carbohydrate metabolism;Carbohydrate metabolism	PF00342.21(PGI:Phosphoglucose isomerase)	GO:0005737(cellular_component:cytoplasm); GO:0004347(molecular_function:glucose-6-phosphate isomerase activity); GO:0006096(biological_process:glycolytic process); GO:0006094(biological_process:gluconeogenesis)	GO:0110165;GO:0009987;GO:0003824;GO:0008152	AJD54734.1(glucose-6-phosphate isomerase [Streptococcus mutans UA159-FR])	sp|Q9X670|G6PI_STRMU(Glucose-6-phosphate isomerase OS=Streptococcus mutans serotype c (strain ATCC 700610 / UA159) OX=210007 GN=pgi PE=3 SV=1)	ref_gene
SMU_RS01530	1081	2411	783	1552	1941	1650	120.31	199.82	64.82	116.11	131.77	130.72	128.317	126.2	1.0027	0.00388703	0.991256	0.994939	no	up	SMU_RS01530	SDR family oxidoreductase	NC_004350.2	295182	295982	+	COG1028(I:Lipid transport and metabolism)	COG1028(NAD(P)-dependent dehydrogenase, short-chain alcohol dehydrogenase family)	METABOLISM	K00068	srlD	sorbitol-6-phosphate 2-dehydrogenase [EC:1.1.1.140]	map00051(Fructose and mannose metabolism)	Metabolism	Carbohydrate metabolism	PF00106.27(adh_short:short chain dehydrogenase); PF13561.8(adh_short_C2:Enoyl-(Acyl carrier protein) reductase); PF01370.23(Epimerase:NAD dependent epimerase/dehydratase family); PF08659.12(KR:KR domain)	GO:0009010(molecular_function:sorbitol-6-phosphate 2-dehydrogenase activity); GO:0016491(molecular_function:oxidoreductase activity)	GO:0003824	WP_002262910.1(SDR family oxidoreductase [Streptococcus mutans])	sp|P37079|SORD_KLEPN(Sorbitol-6-phosphate 2-dehydrogenase OS=Klebsiella pneumoniae OX=573 GN=sorD PE=3 SV=1)	ref_gene
SMU_RS01535	597	1663	709	1053	1424	1286	27.84	57.57	24.59	33.01	40.55	42.88	36.6667	38.8133	1.07553	0.105044	0.743322	0.82882	no	up	SMU_RS01535	PTS sugar transporter subunit IIA	NC_004350.2	296004	297869	+	COG1762(G:Carbohydrate transport and metabolism); COG1762(T:Signal transduction mechanisms)	COG1762(Phosphotransferase system mannitol/fructose-specific IIA domain (Ntr-type)); COG1762(Phosphotransferase system mannitol/fructose-specific IIA domain (Ntr-type))	METABOLISM;CELLULAR PROCESSES AND SIGNALING							PF00874.22(PRD:PRD domain); PF00359.24(PTS_EIIA_2:Phosphoenolpyruvate-dependent sugar phosphotransferase system, EIIA 2); PF08279.14(HTH_11:HTH domain); PF05043.15(Mga:Mga helix-turn-helix domain); PF08280.13(HTH_Mga:M protein trans-acting positive regulator (MGA) HTH domain)	GO:0009401(biological_process:phosphoenolpyruvate-dependent sugar phosphotransferase system); GO:0006355(biological_process:regulation of transcription, DNA-templated); GO:0008982(molecular_function:protein-N(PI)-phosphohistidine-sugar phosphotransferase activity)	GO:0065007;GO:0005215;GO:0003824;GO:0051179	WP_002262909.1(PTS sugar transporter subunit IIA [Streptococcus mutans])	sp|P46321|LICR_BACSU(Probable licABCH operon regulator OS=Bacillus subtilis (strain 168) OX=224308 GN=licR PE=1 SV=1)	ref_gene
SMU_RS01540	65	198	124	131	147	125	16.9	38.58	23.99	22.89	23.26	22.92	26.49	23.0233	0.888815	-0.170046	0.576783	0.696041	no	down	SMU_RS01540	transcriptional regulator GutM	NC_004350.2	297869	298357	+	COG4578(K:Transcription)	COG4578(DNA-binding transcriptional regulator of glucitol operon)	INFORMATION STORAGE AND PROCESSING							PF06923.13(GutM:Glucitol operon activator protein (GutM))			WP_002262908.1(transcriptional regulator GutM [Streptococcus mutans])		ref_gene
SMU_RS01545	129	248	165	168	184	219	29.12	41.89	27.7	25.49	25.28	34.92	32.9033	28.5633	0.885189	-0.175942	0.457589	0.593485	no	down	SMU_RS01545	PTS glucitol/sorbitol transporter subunit IIC	NC_004350.2	298437	298979	+	COG3730(G:Carbohydrate transport and metabolism)	COG3730(Phosphotransferase system sorbitol-specific IIC component)	METABOLISM	K02783	srlA	glucitol/sorbitol PTS system EIIC component	map02060(Phosphotransferase system (PTS)); map00051(Fructose and mannose metabolism)	Environmental Information Processing;Metabolism	Membrane transport;Carbohydrate metabolism	PF03608.15(EII-GUT:PTS system enzyme II sorbitol-specific factor)	GO:0009401(biological_process:phosphoenolpyruvate-dependent sugar phosphotransferase system); GO:0016740(molecular_function:transferase activity); GO:0103111(molecular_function:D-glucosamine PTS permease activity); GO:0016021(cellular_component:integral component of membrane); GO:0008982(molecular_function:protein-N(PI)-phosphohistidine-sugar phosphotransferase activity)	GO:0110165;GO:0005215;GO:0003824;GO:0051179	AJD54738.1(PTS system sorbitol (glucitol) transporter subunit IIC2 [Streptococcus mutans UA159-FR])	sp|O32332|PTHC_CLOB8(PTS system glucitol/sorbitol-specific EIIC component OS=Clostridium beijerinckii (strain ATCC 51743 / NCIMB 8052) OX=290402 GN=srlA PE=2 SV=1)	ref_gene
SMU_RS01550	231	482	362	327	343	385	19.27	29.89	22.46	18.33	17.46	22.9	23.8733	19.5633	0.830087	-0.268665	0.193553	0.31744	no	down	SMU_RS01550	PTS glucitol/sorbitol transporter subunit IIB	NC_004350.2	299070	300080	+	COG3732(G:Carbohydrate transport and metabolism)	COG3732(Phosphotransferase system sorbitol-specific IIB component)	METABOLISM	K02782	srlE	glucitol/sorbitol PTS system EIIB component [EC:2.7.1.198]	map02060(Phosphotransferase system (PTS)); map00051(Fructose and mannose metabolism)	Environmental Information Processing;Metabolism	Membrane transport;Carbohydrate metabolism	PF03612.16(EIIBC-GUT_N:Sorbitol phosphotransferase enzyme II N-terminus); PF07663.13(EIIBC-GUT_C:Sorbitol phosphotransferase enzyme II C-terminus)	GO:0009401(biological_process:phosphoenolpyruvate-dependent sugar phosphotransferase system); GO:0016021(cellular_component:integral component of membrane); GO:0103111(molecular_function:D-glucosamine PTS permease activity); GO:0008982(molecular_function:protein-N(PI)-phosphohistidine-sugar phosphotransferase activity)	GO:0110165;GO:0005215;GO:0003824;GO:0051179	WP_002262906.1(PTS glucitol/sorbitol transporter subunit IIB [Streptococcus mutans])	sp|O32333|PTHB_CLOB8(PTS system glucitol/sorbitol-specific EIIB component OS=Clostridium beijerinckii (strain ATCC 51743 / NCIMB 8052) OX=290402 GN=srlE PE=2 SV=1)	ref_gene
SMU_RS01555	66	139	110	75	125	92	24.59	38.93	30.46	18.75	28.28	24.01	31.3267	23.68	0.775709	-0.366413	0.164932	0.27935	no	down	SMU_RS01555	PTS glucitol/sorbitol transporter subunit IIA	NC_004350.2	300122	300487	+	COG3731(G:Carbohydrate transport and metabolism)	COG3731(Phosphotransferase system sorbitol-specific IIA component)	METABOLISM	K02781	srlB	glucitol/sorbitol PTS system EIIA component [EC:2.7.1.198]	map02060(Phosphotransferase system (PTS)); map00051(Fructose and mannose metabolism)	Environmental Information Processing;Metabolism	Membrane transport;Carbohydrate metabolism	PF03829.15(PTSIIA_gutA:PTS system glucitol/sorbitol-specific IIA component)	GO:0009401(biological_process:phosphoenolpyruvate-dependent sugar phosphotransferase system); GO:0005737(cellular_component:cytoplasm); GO:0103111(molecular_function:D-glucosamine PTS permease activity); GO:0008982(molecular_function:protein-N(PI)-phosphohistidine-sugar phosphotransferase activity)	GO:0005215;GO:0003824;GO:0051179;GO:0110165	WP_002262905.1(PTS glucitol/sorbitol transporter subunit IIA [Streptococcus mutans])	sp|P05706|PTHA_ECOLI(PTS system glucitol/sorbitol-specific EIIA component OS=Escherichia coli (strain K12) OX=83333 GN=srlB PE=1 SV=1)	ref_gene
SMU_RS01560	25	53	32	16	43	35	26.35	42.25	24.84	11.2	27.31	25.19	31.1467	21.2333	0.712183	-0.489679	0.272333	0.404224	no	down	SMU_RS01560	hypothetical protein	NC_004350.2	300696	300899	+	COG0176(G:Carbohydrate transport and metabolism)	COG0176(Transaldolase/fructose-6-phosphate aldolase)	METABOLISM										WP_002262904.1(hypothetical protein [Streptococcus mutans])	sp|B8ZKS3|FSA_STRPJ(Probable fructose-6-phosphate aldolase OS=Streptococcus pneumoniae (strain ATCC 700669 / Spain 23F-1) OX=561276 GN=fsa PE=3 SV=1)	ref_gene
SMU_RS01565	2127	2804	2949	3262	3602	3030	267.87	263.14	276.26	276.14	276.63	271.35	269.09	274.707	1.03686	0.0522181	0.485422	0.61897	no	up	dapD	2%2C3%2C4%2C5-tetrahydropyridine-2%2C6-dicarboxylate N-acetyltransferase	NC_004350.2	301122	301820	+	COG2171(E:Amino acid transport and metabolism)	COG2171(Tetrahydrodipicolinate N-succinyltransferase)	METABOLISM	K00674	dapD	2,3,4,5-tetrahydropyridine-2,6-dicarboxylate N-succinyltransferase [EC:2.3.1.117]	map00300(Lysine biosynthesis)	Metabolism	Amino acid metabolism	PF00132.26(Hexapep:Bacterial transferase hexapeptide (six repeats)); PF08503.12(DapH_N:Tetrahydrodipicolinate succinyltransferase N-terminal); PF14602.8(Hexapep_2:Hexapeptide repeat of succinyl-transferase)	GO:0009089(biological_process:lysine biosynthetic process via diaminopimelate); GO:0047200(molecular_function:tetrahydrodipicolinate N-acetyltransferase activity); GO:0019877(biological_process:diaminopimelate biosynthetic process)	GO:0009987;GO:0003824;GO:0008152	WP_002265316.1(2,3,4,5-tetrahydropyridine-2,6-dicarboxylate N-acetyltransferase [Streptococcus mutans])	sp|Q8DVY7|DAPH_STRMU(2,3,4,5-tetrahydropyridine-2,6-dicarboxylate N-acetyltransferase OS=Streptococcus mutans serotype c (strain ATCC 700610 / UA159) OX=210007 GN=dapH PE=3 SV=1)	ref_gene
SMU_RS01570	3545	4474	4205	5022	5717	5078	295.36	277.19	260.6	281.23	290.65	301.71	277.717	291.197	1.06276	0.0878115	0.339318	0.471419	no	up	SMU_RS01570	N-acetyldiaminopimelate deacetylase	NC_004350.2	302577	303707	+	COG1473(R:General function prediction only)	COG1473(Metal-dependent amidase/aminoacylase/carboxypeptidase)	POORLY CHARACTERIZED	K05823	dapL	N-acetyldiaminopimelate deacetylase [EC:3.5.1.47]	map00300(Lysine biosynthesis)	Metabolism	Amino acid metabolism	PF01546.30(Peptidase_M20:Peptidase family M20/M25/M40); PF07687.16(M20_dimer:Peptidase dimerisation domain)	GO:0050118(molecular_function:N-acetyldiaminopimelate deacetylase activity); GO:0009089(biological_process:lysine biosynthetic process via diaminopimelate); GO:0019877(biological_process:diaminopimelate biosynthetic process)	GO:0009987;GO:0003824;GO:0008152	WP_002262527.1(N-acetyldiaminopimelate deacetylase [Streptococcus mutans])	sp|Q8DVY6|DAPEL_STRMU(N-acetyldiaminopimelate deacetylase OS=Streptococcus mutans serotype c (strain ATCC 700610 / UA159) OX=210007 GN=SMU_318 PE=3 SV=1)	ref_gene
SMU_RS01575	1047	1193	1454	1679	2063	1864	233.62	199.21	241.35	251.8	280.27	293.91	224.727	275.327	1.24804	0.319667	0.0182229	0.0491576	no	up	SMU_RS01575	5-formyltetrahydrofolate cyclo-ligase	NC_004350.2	304041	304577	+	COG0212(H:Coenzyme transport and metabolism)	COG0212(5-formyltetrahydrofolate cyclo-ligase)	METABOLISM	K01934		5-formyltetrahydrofolate cyclo-ligase [EC:6.3.3.2]	map00670(One carbon pool by folate)	Metabolism	Metabolism of cofactors and vitamins	PF01812.22(5-FTHF_cyc-lig:5-formyltetrahydrofolate cyclo-ligase family)	GO:0030272(molecular_function:5-formyltetrahydrofolate cyclo-ligase activity); GO:0046872(molecular_function:metal ion binding); GO:0005524(molecular_function:ATP binding)	GO:0005488;GO:0003824	WP_002268013.1(5-formyltetrahydrofolate cyclo-ligase [Streptococcus mutans])	sp|P54491|YQGN_BACSU(Uncharacterized protein YqgN OS=Bacillus subtilis (strain 168) OX=224308 GN=yqgN PE=1 SV=1)	ref_gene
SMU_RS01580	2262	2916	2944	3561	4132	3388	72.91	69.72	70.58	77.14	81.34	78.14	71.07	78.8733	1.12289	0.167218	0.034486	0.081823	no	up	SMU_RS01580	rhomboid family intramembrane serine protease	NC_004350.2	304564	305235	+	COG0705(O:Posttranslational modification, protein turnover, chaperones)	COG0705(Membrane-associated serine protease, rhomboid family)	CELLULAR PROCESSES AND SIGNALING	K19225	gluP	rhomboid protease GluP [EC:3.4.21.105]				PF01694.24(Rhomboid:Rhomboid family); PF08551.12(DUF1751:Eukaryotic integral membrane protein (DUF1751))	GO:0004252(molecular_function:serine-type endopeptidase activity); GO:0016021(cellular_component:integral component of membrane)	GO:0003824;GO:0110165	WP_002262525.1(rhomboid family intramembrane serine protease [Streptococcus mutans])	sp|P54493|GLUP_BACSU(Rhomboid protease GluP OS=Bacillus subtilis (strain 168) OX=224308 GN=gluP PE=1 SV=2)	ref_gene
SMU_RS01585	4047	5386	5666	5539	6177	5407	187.39	185.12	195.14	172.37	174.62	178.98	189.217	175.323	0.937633	-0.0929045	0.180438	0.300095	no	down	galU	UTP--glucose-1-phosphate uridylyltransferase GalU	NC_004350.2	306177	305257	-	COG1210(M:Cell wall/membrane/envelope biogenesis)	COG1210(UTP-glucose-1-phosphate uridylyltransferase)	CELLULAR PROCESSES AND SIGNALING	K00963	galU	UTP--glucose-1-phosphate uridylyltransferase [EC:2.7.7.9]	map00520(Amino sugar and nucleotide sugar metabolism); map00040(Pentose and glucuronate interconversions); map00500(Starch and sucrose metabolism); map00541(O-Antigen nucleotide sugar biosynthesis); map00052(Galactose metabolism)	Metabolism;Metabolism;Metabolism;Metabolism;Metabolism	Carbohydrate metabolism;Carbohydrate metabolism;Carbohydrate metabolism;Glycan biosynthesis and metabolism;Carbohydrate metabolism	PF00483.25(NTP_transferase:Nucleotidyl transferase); PF12804.9(NTP_transf_3:MobA-like NTP transferase domain)	GO:0009058(biological_process:biosynthetic process); GO:0003983(molecular_function:UTP:glucose-1-phosphate uridylyltransferase activity); GO:0006011(biological_process:UDP-glucose metabolic process)	GO:0009987;GO:0003824;GO:0008152	EMB73957.1(glucose-1-phosphate uridylyltransferase [Streptococcus mutans 4VF1])	sp|P58313|CAP4C_STRPN(UTP--glucose-1-phosphate uridylyltransferase OS=Streptococcus pneumoniae serotype 4 (strain ATCC BAA-334 / TIGR4) OX=170187 GN=cap4C PE=3 SV=1)	ref_gene
SMU_RS01590	5801	8600	7844	8393	9403	8783	544.12	600.15	547.27	529.14	538.11	587.08	563.847	551.443	0.992027	-0.0115489	0.886086	0.9314	no	down	SMU_RS01590	NAD(P)H-dependent glycerol-3-phosphate dehydrogenase	NC_004350.2	307198	306179	-	COG0240(C:Energy production and conversion)	COG0240(Glycerol-3-phosphate dehydrogenase)	METABOLISM	K00057	gpsA	glycerol-3-phosphate dehydrogenase (NAD(P)+) [EC:1.1.1.94]	map00564(Glycerophospholipid metabolism)	Metabolism	Lipid metabolism	PF01210.25(NAD_Gly3P_dh_N:NAD-dependent glycerol-3-phosphate dehydrogenase N-terminus); PF07479.16(NAD_Gly3P_dh_C:NAD-dependent glycerol-3-phosphate dehydrogenase C-terminus); PF02558.18(ApbA:Ketopantoate reductase PanE/ApbA); PF03807.19(F420_oxidored:NADP oxidoreductase coenzyme F420-dependent); PF03446.17(NAD_binding_2:NAD binding domain of 6-phosphogluconate dehydrogenase); PF03721.16(UDPG_MGD…	GO:0004367(molecular_function:glycerol-3-phosphate dehydrogenase [NAD+] activity); GO:0005975(biological_process:carbohydrate metabolic process); GO:0006650(biological_process:glycerophospholipid metabolic process); GO:0009331(cellular_component:glycerol-3-phosphate dehydrogenase complex); GO:0046168(biological_process:glycerol-3-phosphate catabolic process); GO:0046167(biological_process:glycero…	GO:0005488;GO:0032991;GO:0009987;GO:0003824;GO:0008152	WP_002262523.1(NAD(P)H-dependent glycerol-3-phosphate dehydrogenase [Streptococcus mutans])	sp|Q93D83|GPDA_STRMU(Glycerol-3-phosphate dehydrogenase [NAD(P)+] OS=Streptococcus mutans serotype c (strain ATCC 700610 / UA159) OX=210007 GN=gpsA PE=3 SV=1)	ref_gene
SMU_RS01595	568	788	770	1057	1047	891	90.84	94.06	91.61	113.64	102.06	101.11	92.17	105.603	1.16568	0.221173	0.0283697	0.0704379	no	up	SMU_RS01595	dUTP diphosphatase	NC_004350.2	307522	307965	+	COG0756(F:Nucleotide transport and metabolism); COG0756(V:Defense mechanisms)	COG0756(dUTP pyrophosphatase (dUTPase)); COG0756(dUTP pyrophosphatase (dUTPase))	METABOLISM;CELLULAR PROCESSES AND SIGNALING	K01520	dut	dUTP pyrophosphatase [EC:3.6.1.23]	map00240(Pyrimidine metabolism); map00983(Drug metabolism - other enzymes)	Metabolism;Metabolism	Nucleotide metabolism;Xenobiotics biodegradation and metabolism	PF00692.21(dUTPase:dUTPase)	GO:0046081(biological_process:dUTP catabolic process); GO:0000287(molecular_function:magnesium ion binding); GO:0006226(biological_process:dUMP biosynthetic process); GO:0004170(molecular_function:dUTP diphosphatase activity)	GO:0005488;GO:0008152;GO:0003824;GO:0009987	AAN58084.1(putative dUTPase [Streptococcus mutans UA159])	sp|Q9CJ30|DUT_LACLA(Deoxyuridine 5'-triphosphate nucleotidohydrolase OS=Lactococcus lactis subsp. lactis (strain IL1403) OX=272623 GN=dut PE=3 SV=1)	ref_gene
SMU_RS01600	406	589	593	646	709	613	118.4	128.84	128.62	126.56	125.74	125.81	125.287	126.037	1.02792	0.039732	0.678536	0.783819	no	up	SMU_RS01600	cysteine hydrolase	NC_004350.2	307975	308445	+	COG1335(H:Coenzyme transport and metabolism); COG1335(R:General function prediction only)	COG1335(Nicotinamidase-related amidase); COG1335(Nicotinamidase-related amidase)	METABOLISM;POORLY CHARACTERIZED							PF00857.22(Isochorismatase:Isochorismatase family)	GO:0016787(molecular_function:hydrolase activity)	GO:0003824	WP_002262521.1(cysteine hydrolase [Streptococcus mutans])		ref_gene
SMU_RS01605	2301	3355	3106	3800	3843	3346	140.75	152.44	141.32	156.22	143.49	146.17	144.837	148.627	1.03973	0.056203	0.490943	0.624557	no	up	radA	DNA repair protein RadA	NC_004350.2	308403	309803	+	COG1066(L:Replication, recombination and repair)	COG1066(DNA repair protein RadA/Sms, contains AAA+ ATPase domain)	INFORMATION STORAGE AND PROCESSING	K04485	radA	DNA repair protein RadA/Sms				PF13481.8(AAA_25:AAA domain); PF06745.15(ATPase:KaiC); PF18073.3(Rubredoxin_2:Rubredoxin metal binding domain); PF13541.8(ChlI:Subunit ChlI of Mg-chelatase); PF03796.17(DnaB_C:DnaB-like helicase C terminal domain); PF05362.15(Lon_C:Lon protease (S16) C-terminal proteolytic domain); PF13191.8(AAA_16:AAA ATPase domain); PF08423.13(Rad51:Rad51); PF00004.31(AAA:ATPase family associated with various c…	GO:0008094(molecular_function:DNA-dependent ATPase activity); GO:0000725(biological_process:recombinational repair); GO:0016787(molecular_function:hydrolase activity); GO:0046872(molecular_function:metal ion binding); GO:0003684(molecular_function:damaged DNA binding); GO:0005524(molecular_function:ATP binding)	GO:0005488;GO:0140657;GO:0009987;GO:0003824;GO:0008152;GO:0050896	WP_002262520.1(DNA repair protein RadA [Streptococcus mutans])	sp|Q5XDZ7|RADA_STRP6(DNA repair protein RadA OS=Streptococcus pyogenes serotype M6 (strain ATCC BAA-946 / MGAS10394) OX=286636 GN=radA PE=3 SV=1)	ref_gene
SMU_RS01610	2089	1873	2753	3030	3716	3619	546.85	367.43	536.06	532.98	591.87	667.87	483.447	597.573	1.25851	0.331722	0.102545	0.192947	no	up	SMU_RS01610	carbonic anhydrase	NC_004350.2	309893	310387	+	COG0288(P:Inorganic ion transport and metabolism)	COG0288(Carbonic anhydrase)	METABOLISM	K01673	cynT	carbonic anhydrase [EC:4.2.1.1]	map00910(Nitrogen metabolism)	Metabolism	Energy metabolism	PF00484.21(Pro_CA:Carbonic anhydrase)	GO:0004089(molecular_function:carbonate dehydratase activity); GO:0008270(molecular_function:zinc ion binding)	GO:0003824;GO:0005488	WP_002262519.1(carbonic anhydrase [Streptococcus mutans])	sp|P9WPJ6|MTCA1_MYCTO(Beta-carbonic anhydrase 1 OS=Mycobacterium tuberculosis (strain CDC 1551 / Oshkosh) OX=83331 GN=mtcA1 PE=3 SV=1)	ref_gene
SMU_RS01615	2542	3545	3734	4354	4898	5022	388.16	403.88	424.15	446.92	455.91	544.36	405.397	482.397	1.20909	0.273927	0.0157581	0.043629	no	up	SMU_RS01615	TIGR00266 family protein	NC_004350.2	310576	311289	+	COG2013(C:Energy production and conversion)	COG2013(AIM24 protein, required for mitochondrial respiration)	METABOLISM							PF01987.19(AIM24:Mitochondrial biogenesis AIM24)			WP_002262518.1(TIGR00266 family protein [Streptococcus mutans])	sp|Q5XDZ5|Y233_STRP6(Uncharacterized protein M6_Spy0233 OS=Streptococcus pyogenes serotype M6 (strain ATCC BAA-946 / MGAS10394) OX=286636 GN=M6_Spy0233 PE=1 SV=1)	ref_gene
SMU_RS01620	3023	5048	4363	4196	4071	3501	177.63	220.3	190.68	165.71	146.02	146.94	196.203	152.89	0.790084	-0.339922	0.00425313	0.0146497	no	down	gltX	glutamate--tRNA ligase	NC_004350.2	311576	313033	+	COG0008(J:Translation, ribosomal structure and biogenesis)	COG0008(Glutamyl- or glutaminyl-tRNA synthetase)	INFORMATION STORAGE AND PROCESSING	K09698	gltX	nondiscriminating glutamyl-tRNA synthetase [EC:6.1.1.24]	map00970(Aminoacyl-tRNA biosynthesis)	Genetic Information Processing	Translation	PF00749.23(tRNA-synt_1c:tRNA synthetases class I (E and Q), catalytic domain); PF19269.1(Anticodon_2:Anticodon binding domain)	GO:0005737(cellular_component:cytoplasm); GO:0006424(biological_process:glutamyl-tRNA aminoacylation); GO:0000049(molecular_function:tRNA binding); GO:0004818(molecular_function:glutamate-tRNA ligase activity); GO:0008270(molecular_function:zinc ion binding); GO:0005524(molecular_function:ATP binding)	GO:0110165;GO:0009987;GO:0003824;GO:0008152;GO:0005488	WP_002262517.1(glutamate--tRNA ligase [Streptococcus mutans])	sp|Q8DVX9|SYE_STRMU(Glutamate--tRNA ligase OS=Streptococcus mutans serotype c (strain ATCC 700610 / UA159) OX=210007 GN=gltX PE=3 SV=1)	ref_gene
SMU_RS01625	1973	2928	2452	2288	2511	2058	356.63	395.36	329.7	278	276.54	263.57	360.563	272.703	0.770737	-0.37569	0.000169769	0.00104025	no	down	SMU_RS01625	transcription repressor NadR	NC_004350.2	313149	313673	+	COG1827(K:Transcription); COG1827(H:Coenzyme transport and metabolism)	COG1827(Transcriptional regulator of NAD metabolism, contains HTH and 3H domains); COG1827(Transcriptional regulator of NAD metabolism, contains HTH and 3H domains)	INFORMATION STORAGE AND PROCESSING;METABOLISM	K07105		uncharacterized protein				PF02829.16(3H:3H domain); PF08279.14(HTH_11:HTH domain)	GO:0036094(molecular_function:small molecule binding); GO:0046872(molecular_function:metal ion binding)	GO:0005488	WP_002262516.1(transcription repressor NadR [Streptococcus mutans])	sp|Q9X1T8|NIAR_THEMA(Probable transcription repressor NiaR OS=Thermotoga maritima (strain ATCC 43589 / DSM 3109 / JCM 10099 / NBRC 100826 / MSB8) OX=243274 GN=niaR PE=1 SV=1)	ref_gene
SMU_RS01630	1434	2267	1779	1819	1967	1823	202.63	238.88	187	172.78	169.46	182.99	209.503	175.077	0.849987	-0.234488	0.0474811	0.105137	no	down	SMU_RS01630	hypothetical protein	NC_004350.2	313740	314288	+				K16788	niaX	niacin transporter				PF07155.14(ECF-ribofla_trS:ECF-type riboflavin transporter, S component)	GO:0016021(cellular_component:integral component of membrane)	GO:0110165	WP_002262515.1(hypothetical protein [Streptococcus mutans])	sp|A2RKV5|NIAX_LACLM(Niacin transporter NiaX OS=Lactococcus lactis subsp. cremoris (strain MG1363) OX=416870 GN=niaX PE=1 SV=1)	ref_gene
SMU_RS01635	6194	8750	8408	9162	9829	8392	468.26	491.72	472.8	465.54	453.48	452.67	477.593	457.23	0.970489	-0.0432165	0.474785	0.611593	no	down	SMU_RS01635	hypothetical protein	NC_004350.2	314437	315672	+											GO:0016021(cellular_component:integral component of membrane)	GO:0110165	WP_002262514.1(hypothetical protein [Streptococcus mutans])		ref_gene
SMU_RS01640	4316	3790	4080	5525	6801	5437	304.61	198.79	214.18	262.08	292.95	273.88	239.193	276.303	1.1679	0.223918	0.256966	0.386882	no	up	SMU_RS01640	argininosuccinate synthase	NC_004350.2	315869	317059	+	COG0137(E:Amino acid transport and metabolism)	COG0137(Argininosuccinate synthase)	METABOLISM	K01940	argG	argininosuccinate synthase [EC:6.3.4.5]	map00220(Arginine biosynthesis); map00250(Alanine, aspartate and glutamate metabolism); map05418(Fluid shear stress and atherosclerosis)	Metabolism;Metabolism;Human Diseases	Amino acid metabolism;Amino acid metabolism;Cardiovascular disease	PF00764.21(Arginosuc_synth:Arginosuccinate synthase)	GO:0004055(molecular_function:argininosuccinate synthase activity); GO:0005737(cellular_component:cytoplasm); GO:0006526(biological_process:arginine biosynthetic process); GO:0005524(molecular_function:ATP binding)	GO:0110165;GO:0009987;GO:0003824;GO:0008152;GO:0005488	WP_002262513.1(argininosuccinate synthase [Streptococcus mutans])	sp|Q8CWZ0|ASSY_STRMU(Argininosuccinate synthase OS=Streptococcus mutans serotype c (strain ATCC 700610 / UA159) OX=210007 GN=argG PE=3 SV=1)	ref_gene
SMU_RS01645	2311	1670	2211	3631	4721	3848	117.84	63.22	83.86	124.44	146.97	140.23	88.3067	137.213	1.56796	0.648885	0.00805893	0.0248604	no	up	argH	argininosuccinate lyase	NC_004350.2	317402	318784	+	COG0165(E:Amino acid transport and metabolism)	COG0165(Argininosuccinate lyase)	METABOLISM	K01755	argH	argininosuccinate lyase [EC:4.3.2.1]	map00220(Arginine biosynthesis); map00250(Alanine, aspartate and glutamate metabolism)	Metabolism;Metabolism	Amino acid metabolism;Amino acid metabolism	PF00206.22(Lyase_1:Lyase); PF14698.8(ASL_C2:Argininosuccinate lyase C-terminal)	GO:0005737(cellular_component:cytoplasm); GO:0042450(biological_process:arginine biosynthetic process via ornithine); GO:0004056(molecular_function:argininosuccinate lyase activity)	GO:0110165;GO:0009987;GO:0003824;GO:0008152	WP_002262512.1(argininosuccinate lyase [Streptococcus mutans])	sp|Q8DVX5|ARLY_STRMU(Argininosuccinate lyase OS=Streptococcus mutans serotype c (strain ATCC 700610 / UA159) OX=210007 GN=argH PE=3 SV=1)	ref_gene
SMU_RS01650	596	893	800	1394	1417	1209	294.33	332.21	293.22	461.17	424.16	415.69	306.587	433.673	1.45618	0.542193	4.15758e-08	6.60671e-07	no	up	rnpA	ribonuclease P protein component	NC_004350.2	318879	319238	+	COG0594(J:Translation, ribosomal structure and biogenesis)	COG0594(RNase P protein component)	INFORMATION STORAGE AND PROCESSING	K03536	rnpA	ribonuclease P protein component [EC:3.1.26.5]				PF00825.20(Ribonuclease_P:Ribonuclease P)	GO:0000049(molecular_function:tRNA binding); GO:0004526(molecular_function:ribonuclease P activity); GO:0001682(biological_process:tRNA 5'-leader removal)	GO:0005488;GO:0009987;GO:0008152;GO:0003824	WP_002262511.1(ribonuclease P protein component [Streptococcus mutans])	sp|Q8DVX4|RNPA_STRMU(Ribonuclease P protein component OS=Streptococcus mutans serotype c (strain ATCC 700610 / UA159) OX=210007 GN=rnpA PE=3 SV=1)	ref_gene
SMU_RS01655	2059	3392	2959	3966	4142	3664	258.88	317.8	276.75	335.19	317.58	327.6	284.477	326.79	1.16762	0.223568	0.0259895	0.0657913	no	up	yidC1	membrane protein insertase YidC1	NC_004350.2	319222	320037	+	COG0706(M:Cell wall/membrane/envelope biogenesis)	COG0706(Membrane protein insertase Oxa1/YidC/SpoIIIJ)	CELLULAR PROCESSES AND SIGNALING	K03217	yidC	YidC/Oxa1 family membrane protein insertase	map02024(Quorum sensing); map03070(Bacterial secretion system); map03060(Protein export)	Cellular Processes;Environmental Information Processing;Genetic Information Processing	Cellular community - prokaryotes;Membrane transport;Folding, sorting and degradation	PF02096.22(60KD_IMP:60Kd inner membrane protein)	GO:0015031(biological_process:protein transport); GO:0016021(cellular_component:integral component of membrane); GO:0032977(molecular_function:membrane insertase activity); GO:0005886(cellular_component:plasma membrane)	GO:0140104;GO:0110165;GO:0051179	WP_002264887.1(membrane protein insertase YidC1 [Streptococcus mutans])	sp|Q8DVX3|YIDC1_STRMU(Membrane protein insertase YidC 1 OS=Streptococcus mutans serotype c (strain ATCC 700610 / UA159) OX=210007 GN=yidC1 PE=3 SV=1)	ref_gene
SMU_RS01660	2640	3999	3694	4696	5220	4708	236.2	266.14	245.83	282.4	284.96	300.26	249.39	289.207	1.17608	0.233986	0.00199675	0.00806808	no	up	SMU_RS01660	protein jag	NC_004350.2	320050	321018	+	COG1847(R:General function prediction only)	COG1847(Predicted RNA-binding protein Jag (SpoIIIJ-associated), conains KH and R3H domains)	POORLY CHARACTERIZED	K06346	jag	spoIIIJ-associated protein				PF14804.8(Jag_N:Jag N-terminus); PF13083.8(KH_4:KH domain); PF01424.24(R3H:R3H domain)	GO:0003676(molecular_function:nucleic acid binding)	GO:0005488	WP_002310832.1(protein jag [Streptococcus mutans])	sp|Q01620|JAG_BACSU(Protein jag OS=Bacillus subtilis (strain 168) OX=224308 GN=jag PE=4 SV=1)	ref_gene
SMU_RS01665	1288	1912	1553	2074	2276	1863	177.79	196.78	159.46	192.44	191.55	182.72	178.01	188.903	1.07955	0.110425	0.314349	0.449308	no	up	SMU_RS01665	DUF998 domain-containing protein	NC_004350.2	321128	321730	+										PF06197.15(DUF998:Protein of unknown function (DUF998))	GO:0016021(cellular_component:integral component of membrane)	GO:0110165	WP_002262508.1(DUF998 domain-containing protein [Streptococcus mutans])		ref_gene
SMU_RS01670	7251	7781	11092	12486	12855	10736	20809.8	16879.8	23014.6	23369.6	22008.6	20466.9	20234.7	21948.4	1.13631	0.184359	0.263139	0.393046	no	up	rpmH	50S ribosomal protein L34	NC_004350.2	321953	322087	+	COG0230(J:Translation, ribosomal structure and biogenesis)	COG0230(Ribosomal protein L34)	INFORMATION STORAGE AND PROCESSING	K02914	rpmH	large subunit ribosomal protein L34	map03010(Ribosome)	Genetic Information Processing	Translation	PF00468.19(Ribosomal_L34:Ribosomal protein L34)	GO:0003735(molecular_function:structural constituent of ribosome); GO:0006412(biological_process:translation); GO:0005840(cellular_component:ribosome)	GO:0005198;GO:0110165;GO:0009987;GO:0008152	WP_002262507.1(MULTISPECIES: 50S ribosomal protein L34 [Streptococcus])	sp|Q8DVX0|RL34_STRMU(50S ribosomal protein L34 OS=Streptococcus mutans serotype c (strain ATCC 700610 / UA159) OX=210007 GN=rpmH PE=3 SV=1)	ref_gene
SMU_RS01675	2439	2815	2914	4008	4636	4078	205.64	176.5	182.75	227.13	238.51	245.18	188.297	236.94	1.27494	0.350433	0.0011952	0.00524391	no	up	SMU_RS01675	TatD family hydrolase	NC_004350.2	322388	323164	+	COG0084(N:Cell motility)	COG0084(3'->5' ssDNA/RNA exonuclease TatD)	CELLULAR PROCESSES AND SIGNALING	K03424	tatD	TatD DNase family protein [EC:3.1.21.-]				PF01026.23(TatD_DNase:TatD related DNase)	GO:0016888(molecular_function:endodeoxyribonuclease activity, producing 5'-phosphomonoesters)	GO:0003824	WP_002270342.1(TatD family hydrolase [Streptococcus mutans])	sp|P37545|YABD_BACSU(Uncharacterized metal-dependent hydrolase YabD OS=Bacillus subtilis (strain 168) OX=224308 GN=yabD PE=3 SV=1)	ref_gene
SMU_RS01680	1799	2117	2395	2979	3431	2879	183.62	160.83	181.84	204.38	213.63	209.3	175.43	209.103	1.20882	0.273605	0.00879147	0.0266207	no	up	rnmV	ribonuclease M5	NC_004350.2	323395	323967	+	COG1658(J:Translation, ribosomal structure and biogenesis)	COG1658(5S rRNA maturation ribonuclease M5, contains TOPRIM domain)	INFORMATION STORAGE AND PROCESSING	K05985	rnmV	ribonuclease M5 [EC:3.1.26.8]				PF13331.8(DUF4093:Domain of unknown function (DUF4093)); PF13662.8(Toprim_4:Toprim domain); PF01751.24(Toprim:Toprim domain)	GO:0005737(cellular_component:cytoplasm); GO:0043822(molecular_function:ribonuclease M5 activity); GO:0006364(biological_process:rRNA processing); GO:0019843(molecular_function:rRNA binding)	GO:0005488;GO:0110165;GO:0009987;GO:0003824;GO:0008152	GAW69370.1(ribonuclease M5 [Streptococcus mutans])	sp|Q8DNC9|RNM5_STRR6(Ribonuclease M5 OS=Streptococcus pneumoniae (strain ATCC BAA-255 / R6) OX=171101 GN=rnmV PE=3 SV=1)	ref_gene
SMU_RS01685	366	318	436	566	618	533	87.12	56.68	77.2	90.55	89.54	89.57	73.6667	89.8867	1.24383	0.314786	0.109603	0.203395	no	up	SMU_RS01685	isoprenylcysteine carboxylmethyltransferase family protein	NC_004350.2	324244	324765	+	COG2020(O:Posttranslational modification, protein turnover, chaperones)	COG2020(Protein-S-isoprenylcysteine O-methyltransferase Ste14)	CELLULAR PROCESSES AND SIGNALING							PF04191.15(PEMT:Phospholipid methyltransferase); PF04140.16(ICMT:Isoprenylcysteine carboxyl methyltransferase (ICMT) family); PF06966.14(DUF1295:Protein of unknown function (DUF1295)); PF01222.19(ERG4_ERG24:Ergosterol biosynthesis ERG4/ERG24 family)	GO:0008168(molecular_function:methyltransferase activity); GO:0016021(cellular_component:integral component of membrane); GO:0032259(biological_process:methylation)	GO:0003824;GO:0110165;GO:0008152	WP_002279256.1(isoprenylcysteine carboxylmethyltransferase family protein [Streptococcus mutans])		ref_gene
SMU_RS01690	296	274	347	541	602	483	150.51	104.97	130.93	184.24	185.5	170.87	128.803	180.203	1.43998	0.526049	0.00364366	0.0129469	no	up	SMU_RS01690	DUF1697 domain-containing protein	NC_004350.2	324812	325123	+	COG3797(S:Function unknown)	COG3797(Uncharacterized conserved protein, DUF1697 family)	POORLY CHARACTERIZED							PF08002.13(DUF1697:Protein of unknown function (DUF1697))			WP_080007635.1(DUF1697 domain-containing protein [Streptococcus mutans])		ref_gene
SMU_RS01695	940	1810	1206	1128	1283	1011	37.87	54.11	36.14	30.54	31.56	29.13	42.7067	30.41	0.722193	-0.469543	0.00875487	0.0265738	no	down	SMU_RS01695	helix-turn-helix transcriptional regulator	NC_004350.2	325442	325128	-	COG1733(K:Transcription)	COG1733(DNA-binding transcriptional regulator, HxlR family)	INFORMATION STORAGE AND PROCESSING							PF01638.19(HxlR:HxlR-like helix-turn-helix)			WP_002265780.1(helix-turn-helix transcriptional regulator [Streptococcus mutans])	sp|Q93K57|MALR_FUSMR(Putative regulatory protein MalR OS=Fusobacterium mortiferum OX=850 GN=malR PE=4 SV=1)	ref_gene
SMU_RS01700	359	294	410	618	662	557	42.78	26.1	36.34	49.5	48.11	47.22	35.0733	48.2767	1.39662	0.481936	0.0230627	0.0596603	no	up	SMU_RS01700	nitroreductase family protein	NC_004350.2	325543	326157	+	COG0778(C:Energy production and conversion)	COG0778(Nitroreductase)	METABOLISM							PF00881.26(Nitroreductase:Nitroreductase family); PF14512.8(TM1586_NiRdase:Putative TM nitroreductase)	GO:0016491(molecular_function:oxidoreductase activity); GO:0000166(molecular_function:nucleotide binding)	GO:0003824;GO:0005488	AAN58105.1(putative NADH dehydrogenase; NAD(P)H nitroreductase [Streptococcus mutans UA159])	sp|P96707|YDGI_BACSU(Putative NAD(P)H nitroreductase YdgI OS=Bacillus subtilis (strain 168) OX=224308 GN=ydgI PE=3 SV=1)	ref_gene
SMU_RS01705	1083	961	1418	1933	2143	2179	315.84	210.22	307.56	378.69	380.06	447.19	277.873	401.98	1.47468	0.560398	0.00562699	0.0187335	no	up	SMU_RS01705	HIT family protein	NC_004350.2	326257	326703	+	COG0537(F:Nucleotide transport and metabolism); COG0537(R:General function prediction only)	COG0537(Purine nucleoside phosphoramidase/Ap4A hydrolase, histidine triade (HIT) family); COG0537(Purine nucleoside phosphoramidase/Ap4A hydrolase, histidine triade (HIT) family)	METABOLISM;POORLY CHARACTERIZED							PF01230.25(HIT:HIT domain)	GO:0016787(molecular_function:hydrolase activity); GO:0003824(molecular_function:catalytic activity)	GO:0003824	WP_002267309.1(HIT family protein [Streptococcus mutans])		ref_gene
SMU_RS01710	2750	2606	3085	4314	5089	4866	316.52	223.39	264.12	333.76	357.25	398.55	268.01	363.187	1.3724	0.456697	0.00782608	0.0245425	no	up	rsmA	16S rRNA (adenine(1518)-N(6)/adenine(1519)-N(6))-dimethyltransferase RsmA	NC_004350.2	326715	327590	+	COG0030(J:Translation, ribosomal structure and biogenesis)	COG0030(16S rRNA A1518 and A1519 N6-dimethyltransferase RsmA/KsgA/DIM1 (may also have DNA glycosylase/AP lyase activity))	INFORMATION STORAGE AND PROCESSING	K02528	ksgA	16S rRNA (adenine1518-N6/adenine1519-N6)-dimethyltransferase [EC:2.1.1.182]				PF00398.22(RrnaAD:Ribosomal RNA adenine dimethylase); PF13489.8(Methyltransf_23:Methyltransferase domain)	GO:0052908(molecular_function:16S rRNA (adenine(1518)-N(6)/adenine(1519)-N(6))-dimethyltransferase activity); GO:0005737(cellular_component:cytoplasm); GO:0003723(molecular_function:RNA binding)	GO:0005488;GO:0110165;GO:0003824	WP_002279637.1(16S rRNA (adenine(1518)-N(6)/adenine(1519)-N(6))-dimethyltransferase RsmA [Streptococcus mutans])	sp|P59156|RSMA_STRMU(Ribosomal RNA small subunit methyltransferase A OS=Streptococcus mutans serotype c (strain ATCC 700610 / UA159) OX=210007 GN=rsmA PE=3 SV=1)	ref_gene
SMU_RS01715	665	776	882	1149	1322	1263	259.56	227.77	255.83	300.9	313.26	345	247.72	319.72	1.32348	0.404334	0.00107108	0.00483392	no	up	SMU_RS01715	hypothetical protein	NC_004350.2	327600	328004	+											GO:0016021(cellular_component:integral component of membrane)	GO:0110165	WP_002267307.1(hypothetical protein [Streptococcus mutans])		ref_gene
SMU_RS01730	4157	6098	5030	6038	6696	5969	486.4	531.45	437.79	474.89	477.85	496.95	485.213	483.23	1.01165	0.016707	0.865396	0.919878	no	up	rsgA	ribosome small subunit-dependent GTPase A	NC_004350.2	328549	329421	+	COG1162(J:Translation, ribosomal structure and biogenesis)	COG1162(Ribosome biogenesis GTPase RsgA)	INFORMATION STORAGE AND PROCESSING	K06949	rsgA	ribosome biogenesis GTPase / thiamine phosphate phosphatase [EC:3.6.1.- 3.1.3.100]	map00730(Thiamine metabolism)	Metabolism	Metabolism of cofactors and vitamins	PF03193.18(RsgA_GTPase:RsgA GTPase); PF16745.7(RsgA_N:RsgA N-terminal domain); PF01926.25(MMR_HSR1:50S ribosome-binding GTPase); PF00005.29(ABC_tran:ABC transporter)	GO:0005737(cellular_component:cytoplasm); GO:0042274(biological_process:ribosomal small subunit biogenesis); GO:0003924(molecular_function:GTPase activity); GO:0019843(molecular_function:rRNA binding); GO:0046872(molecular_function:metal ion binding); GO:0005525(molecular_function:GTP binding)	GO:0005488;GO:0110165;GO:0009987;GO:0003824	WP_002264900.1(ribosome small subunit-dependent GTPase A [Streptococcus mutans])	sp|Q8DVW1|RSGA_STRMU(Small ribosomal subunit biogenesis GTPase RsgA OS=Streptococcus mutans serotype c (strain ATCC 700610 / UA159) OX=210007 GN=rsgA PE=3 SV=1)	ref_gene
SMU_RS01735	2322	3416	2497	2857	3294	2786	394.93	433.83	315.93	326.64	341.41	335.98	381.563	334.677	0.893512	-0.162441	0.246502	0.375538	no	down	rpe	ribulose-phosphate 3-epimerase	NC_004350.2	329429	330088	+	COG0036(G:Carbohydrate transport and metabolism)	COG0036(Pentose-5-phosphate-3-epimerase)	METABOLISM	K01783	rpe	ribulose-phosphate 3-epimerase [EC:5.1.3.1]	map00040(Pentose and glucuronate interconversions); map00030(Pentose phosphate pathway); map00710(Carbon fixation in photosynthetic organisms)	Metabolism;Metabolism;Metabolism	Carbohydrate metabolism;Carbohydrate metabolism;Energy metabolism	PF00834.21(Ribul_P_3_epim:Ribulose-phosphate 3 epimerase family)	GO:0004750(molecular_function:ribulose-phosphate 3-epimerase activity); GO:0046872(molecular_function:metal ion binding); GO:0006098(biological_process:pentose-phosphate shunt); GO:0019323(biological_process:pentose catabolic process)	GO:0005488;GO:0009987;GO:0003824;GO:0008152	WP_002264901.1(ribulose-phosphate 3-epimerase [Streptococcus mutans])	sp|P51012|RPE_RHOCA(Ribulose-phosphate 3-epimerase OS=Rhodobacter capsulatus OX=1061 GN=rpe PE=3 SV=2)	ref_gene
SMU_RS01740	1817	2522	2081	2296	2598	2235	329.19	341.34	280.47	279.62	286.78	286.9	317	284.433	0.914113	-0.129556	0.229634	0.357398	no	down	SMU_RS01740	thiamine diphosphokinase	NC_004350.2	330081	330713	+	COG1564(H:Coenzyme transport and metabolism)	COG1564(Thiamine pyrophosphokinase)	METABOLISM	K00949	thiN	thiamine pyrophosphokinase [EC:2.7.6.2]	map00730(Thiamine metabolism)	Metabolism	Metabolism of cofactors and vitamins	PF04263.18(TPK_catalytic:Thiamin pyrophosphokinase, catalytic domain); PF04265.16(TPK_B1_binding:Thiamin pyrophosphokinase, vitamin B1 binding domain)	GO:0009229(biological_process:thiamine diphosphate biosynthetic process); GO:0030975(molecular_function:thiamine binding); GO:0016301(molecular_function:kinase activity); GO:0004788(molecular_function:thiamine diphosphokinase activity); GO:0006772(biological_process:thiamine metabolic process); GO:0046872(molecular_function:metal ion binding); GO:0005524(molecular_function:ATP binding)	GO:0009987;GO:0003824;GO:0008152;GO:0005488	WP_002264902.1(thiamine diphosphokinase [Streptococcus mutans])	sp|O34664|THIN_BACSU(Thiamine pyrophosphokinase OS=Bacillus subtilis (strain 168) OX=224308 GN=thiN PE=1 SV=1)	ref_gene
SMU_RS01745	5122	6554	5850	5856	6773	5689	373.39	355.11	317.21	286.93	301.34	295.96	348.57	294.743	0.85682	-0.222935	0.0272815	0.0682397	no	down	SMU_RS01745	DNA recombination protein RmuC	NC_004350.2	330720	331994	+	COG1322(L:Replication, recombination and repair)	COG1322(DNA anti-recombination protein (rearrangement mutator) RmuC)	INFORMATION STORAGE AND PROCESSING	K09760	rmuC	DNA recombination protein RmuC				PF02646.18(RmuC:RmuC family); PF01442.20(Apolipoprotein:Apolipoprotein A1/A4/E domain)			WP_002268877.1(DNA recombination protein RmuC [Streptococcus mutans])	sp|Q9PG89|RMUC_XYLFA(DNA recombination protein RmuC homolog OS=Xylella fastidiosa (strain 9a5c) OX=160492 GN=rmuC PE=3 SV=1)	ref_gene
SMU_RS01750	3172	4514	4114	4239	4603	4116	324.62	343.84	313.17	291.59	287.37	300.01	327.21	292.99	0.908699	-0.138126	0.049224	0.108488	no	down	SMU_RS01750	3'-5' exoribonuclease YhaM family protein	NC_004350.2	331984	332952	+	COG3481(J:Translation, ribosomal structure and biogenesis)	COG3481(3'-5' exoribonuclease YhaM, can participate in 23S rRNA maturation, HD superfamily)	INFORMATION STORAGE AND PROCESSING	K03698	cbf	3'-5' exoribonuclease [EC:3.1.-.-]				PF01966.24(HD:HD domain); PF07514.13(TraI_2:Putative helicase); PF01336.27(tRNA_anti-codon:OB-fold nucleic acid binding domain)			WP_002262494.1(3'-5' exoribonuclease YhaM family protein [Streptococcus mutans])	sp|A7Z305|YHAM_BACVZ(3'-5' exoribonuclease YhaM OS=Bacillus velezensis (strain DSM 23117 / BGSC 10A6 / FZB42) OX=326423 GN=yhaM PE=3 SV=1)	ref_gene
SMU_RS01755	2301	3578	2970	2687	3379	2925	216.88	250.91	208.22	170.23	194.31	196.46	225.337	187	0.842246	-0.247686	0.0313617	0.0758375	no	down	purR	pur operon repressor	NC_004350.2	333020	333835	+	COG0503(F:Nucleotide transport and metabolism)	COG0503(Adenine/guanine phosphoribosyltransferase or related PRPP-binding protein)	METABOLISM	K09685	purR	purine operon repressor				PF09182.12(PuR_N:Bacterial purine repressor, N-terminal); PF00156.29(Pribosyltran:Phosphoribosyl transferase domain)	GO:0045892(biological_process:negative regulation of transcription, DNA-templated); GO:0009116(biological_process:nucleoside metabolic process); GO:0045982(biological_process:negative regulation of purine nucleobase metabolic process); GO:0003677(molecular_function:DNA binding)	GO:0005488;GO:0008152;GO:0065007;GO:0009987	WP_002262493.1(pur operon repressor [Streptococcus mutans])	sp|P65832|PURR_STRPN(Pur operon repressor OS=Streptococcus pneumoniae serotype 4 (strain ATCC BAA-334 / TIGR4) OX=170187 GN=purR PE=3 SV=1)	ref_gene
SMU_RS01760	27699	22837	34991	40950	47210	38234	6885.22	4252	6469.92	6840.44	7141.77	6705.36	5869.05	6895.86	1.19521	0.257267	0.220609	0.348514	no	up	rpsL	30S ribosomal protein S12	NC_004350.2	334095	334508	+	COG0048(J:Translation, ribosomal structure and biogenesis)	COG0048(Ribosomal protein S12)	INFORMATION STORAGE AND PROCESSING	K02950	rpsL	small subunit ribosomal protein S12	map03010(Ribosome)	Genetic Information Processing	Translation	PF00164.27(Ribosom_S12_S23:Ribosomal protein S12/S23)	GO:0003735(molecular_function:structural constituent of ribosome); GO:0000049(molecular_function:tRNA binding); GO:0015935(cellular_component:small ribosomal subunit); GO:0006412(biological_process:translation); GO:0019843(molecular_function:rRNA binding)	GO:0005488;GO:0005198;GO:0009987;GO:0008152;GO:0032991	WP_002262492.1(MULTISPECIES: 30S ribosomal protein S12 [Streptococcus])	sp|P59167|RS12_STRMU(30S ribosomal protein S12 OS=Streptococcus mutans serotype c (strain ATCC 700610 / UA159) OX=210007 GN=rpsL PE=3 SV=1)	ref_gene
SMU_RS01765	14872	14628	19626	23629	27125	23549	3999.11	2948.36	3925.42	4269.21	4437.39	4462.24	3624.3	4389.61	1.23431	0.303702	0.0573819	0.12192	no	up	rpsG	30S ribosomal protein S7	NC_004350.2	334526	334996	+	COG0049(J:Translation, ribosomal structure and biogenesis)	COG0049(Ribosomal protein S7)	INFORMATION STORAGE AND PROCESSING	K02992	rpsG	small subunit ribosomal protein S7	map03010(Ribosome)	Genetic Information Processing	Translation	PF00177.23(Ribosomal_S7:Ribosomal protein S7p/S5e)	GO:0003735(molecular_function:structural constituent of ribosome); GO:0019843(molecular_function:rRNA binding); GO:0000049(molecular_function:tRNA binding); GO:0015935(cellular_component:small ribosomal subunit); GO:0006412(biological_process:translation)	GO:0005488;GO:0005198;GO:0009987;GO:0008152;GO:0032991	WP_002262491.1(MULTISPECIES: 30S ribosomal protein S7 [Streptococcus])	sp|Q8DVV5|RS7_STRMU(30S ribosomal protein S7 OS=Streptococcus mutans serotype c (strain ATCC 700610 / UA159) OX=210007 GN=rpsG PE=3 SV=1)	ref_gene
SMU_RS01770	50714	54537	64618	76606	88402	73959	1758.97	1403.3	1667	1785.7	1872.37	1835.29	1609.76	1831.12	1.14924	0.20068	0.113956	0.209215	no	up	fusA	elongation factor G	NC_004350.2	335165	337246	+	COG0480(J:Translation, ribosomal structure and biogenesis)	COG0480(Translation elongation factor EF-G, a GTPase)	INFORMATION STORAGE AND PROCESSING	K02355	fusA	elongation factor G				PF00009.29(GTP_EFTU:Elongation factor Tu GTP binding domain); PF03764.20(EFG_IV:Elongation factor G, domain IV); PF14492.8(EFG_III:Elongation Factor G, domain III); PF00679.26(EFG_C:Elongation factor G C-terminus); PF03144.27(GTP_EFTU_D2:Elongation factor Tu domain 2); PF16658.7(RF3_C:Class II release factor RF3, C-terminal domain); PF01926.25(MMR_HSR1:50S ribosome-binding GTPase)	GO:0005737(cellular_component:cytoplasm); GO:0003746(molecular_function:translation elongation factor activity); GO:0003924(molecular_function:GTPase activity); GO:0005525(molecular_function:GTP binding)	GO:0005488;GO:0110165;GO:0003824;GO:0045182	WP_002262490.1(MULTISPECIES: elongation factor G [Streptococcus])	sp|Q8DVV4|EFG_STRMU(Elongation factor G OS=Streptococcus mutans serotype c (strain ATCC 700610 / UA159) OX=210007 GN=fusA PE=3 SV=1)	ref_gene
SMU_RS01775	151097	233847	206521	155827	167063	127628	13228.4	15227.4	13449	9169.7	8924.5	7966.1	13968.3	8686.77	0.631406	-0.663359	4.32605e-10	8.98964e-09	no	down	gap	type I glyceraldehyde-3-phosphate dehydrogenase	NC_004350.2	337541	338554	+	COG0057(G:Carbohydrate transport and metabolism)	COG0057(Glyceraldehyde-3-phosphate dehydrogenase/erythrose-4-phosphate dehydrogenase)	METABOLISM	K00134	gapA	glyceraldehyde 3-phosphate dehydrogenase (phosphorylating) [EC:1.2.1.12]	map00710(Carbon fixation in photosynthetic organisms); map00010(Glycolysis / Gluconeogenesis); map05010(Alzheimer disease); map05130(Pathogenic Escherichia coli infection); map05132(Salmonella infection); map05415(Diabetic cardiomyopathy); map04066(HIF-1 signaling pathway)	Metabolism;Metabolism;Human Diseases;Human Diseases;Human Diseases;Human Diseases;Environmental Information Processing	Energy metabolism;Carbohydrate metabolism;Neurodegenerative disease;Infectious disease: bacterial;Infectious disease: bacterial;Cardiovascular disease;Signal transduction	PF02800.22(Gp_dh_C:Glyceraldehyde 3-phosphate dehydrogenase, C-terminal domain); PF00044.26(Gp_dh_N:Glyceraldehyde 3-phosphate dehydrogenase, NAD binding domain)	GO:0051287(molecular_function:NAD binding); GO:0050661(molecular_function:NADP binding); GO:0006006(biological_process:glucose metabolic process); GO:0016620(molecular_function:oxidoreductase activity, acting on the aldehyde or oxo group of donors, NAD or NADP as acceptor)	GO:0005488;GO:0003824;GO:0008152	WP_002262489.1(type I glyceraldehyde-3-phosphate dehydrogenase [Streptococcus mutans])	sp|P0C0G7|G3P_STRP1(Glyceraldehyde-3-phosphate dehydrogenase OS=Streptococcus pyogenes serotype M1 OX=301447 GN=gap PE=3 SV=2)	ref_gene
SMU_RS01780	31967	59383	44821	31535	32666	25096	1782.42	2458.91	1858.88	1181.77	1111.9	999.73	2033.4	1097.8	0.548056	-0.867604	3.15069e-08	5.04912e-07	no	down	SMU_RS01780	phosphoglycerate kinase	NC_004350.2	338960	340156	+	COG0126(G:Carbohydrate transport and metabolism)	COG0126(3-phosphoglycerate kinase)	METABOLISM	K00927	pgk	phosphoglycerate kinase [EC:2.7.2.3]	map00010(Glycolysis / Gluconeogenesis); map04066(HIF-1 signaling pathway); map00710(Carbon fixation in photosynthetic organisms)	Metabolism;Environmental Information Processing;Metabolism	Carbohydrate metabolism;Signal transduction;Energy metabolism	PF00162.21(PGK:Phosphoglycerate kinase)	GO:0005737(cellular_component:cytoplasm); GO:0004618(molecular_function:phosphoglycerate kinase activity); GO:0006096(biological_process:glycolytic process); GO:0005524(molecular_function:ATP binding)	GO:0005488;GO:0110165;GO:0009987;GO:0003824;GO:0008152	WP_002279636.1(phosphoglycerate kinase [Streptococcus mutans])	sp|Q8DVV2|PGK_STRMU(Phosphoglycerate kinase OS=Streptococcus mutans serotype c (strain ATCC 700610 / UA159) OX=210007 GN=pgk PE=3 SV=1)	ref_gene
SMU_RS01785	297	416	411	516	615	488	29.84	31.11	30.72	34.85	37.7	34.93	30.5567	35.8267	1.19025	0.251267	0.0211548	0.0556381	no	up	SMU_RS01785	aromatic acid exporter family protein	NC_004350.2	340543	341061	+	COG4129(S:Function unknown)	COG4129(Uncharacterized membrane protein YgaE, UPF0421/DUF939 family)	POORLY CHARACTERIZED							PF06081.13(ArAE_1:Aromatic acid exporter family member 1); PF13515.8(FUSC_2:Fusaric acid resistance protein-like)	GO:0016021(cellular_component:integral component of membrane)	GO:0110165	WP_002262487.1(aromatic acid exporter family protein [Streptococcus mutans])		ref_gene
SMU_RS01790	1904	2856	2120	6932	6586	4527	864.84	976.66	715.06	2110.58	1814.32	1434.37	852.187	1786.42	2.1579	1.10963	4.04013e-09	7.34604e-08	yes	up	SMU_RS01790	MerR family transcriptional regulator	NC_004350.2	341143	341514	+	COG0789(K:Transcription)	COG0789(DNA-binding transcriptional regulator, MerR family)	INFORMATION STORAGE AND PROCESSING	K03713	glnR	MerR family transcriptional regulator, glutamine synthetase repressor				PF13411.8(MerR_1:MerR HTH family regulatory protein); PF00376.25(MerR:MerR family regulatory protein)	GO:0006355(biological_process:regulation of transcription, DNA-templated); GO:0003677(molecular_function:DNA binding)	GO:0005488;GO:0065007	WP_002262486.1(MULTISPECIES: MerR family transcriptional regulator [Streptococcus])	sp|P62172|GLNR_BACAN(HTH-type transcriptional regulator GlnR OS=Bacillus anthracis OX=1392 GN=glnR PE=3 SV=1)	ref_gene
SMU_RS01795	10650	14635	12547	34941	35823	24100	723.33	738.6	633.86	1595.03	1485.02	1168.48	698.597	1416.18	2.05636	1.04009	5.41762e-11	1.26478e-09	yes	up	glnA	type I glutamate--ammonia ligase	NC_004350.2	341554	342900	+	COG0174(E:Amino acid transport and metabolism)	COG0174(Glutamine synthetase)	METABOLISM	K01915	glnA	glutamine synthetase [EC:6.3.1.2]	map00630(Glyoxylate and dicarboxylate metabolism); map00220(Arginine biosynthesis); map00910(Nitrogen metabolism); map02020(Two-component system); map00250(Alanine, aspartate and glutamate metabolism); map04727(GABAergic synapse); map04724(Glutamatergic synapse); map04217(Necroptosis)	Metabolism;Metabolism;Metabolism;Environmental Information Processing;Metabolism;Organismal Systems;Organismal Systems;Cellular Processes	Carbohydrate metabolism;Amino acid metabolism;Energy metabolism;Signal transduction;Amino acid metabolism;Nervous system;Nervous system;Cell growth and death	PF00120.26(Gln-synt_C:Glutamine synthetase, catalytic domain); PF03951.21(Gln-synt_N:Glutamine synthetase, beta-Grasp domain)	GO:0004356(molecular_function:glutamate-ammonia ligase activity); GO:0006542(biological_process:glutamine biosynthetic process)	GO:0009987;GO:0003824;GO:0008152	WP_002262485.1(type I glutamate--ammonia ligase [Streptococcus mutans])	sp|Q9CDL9|GLN1A_LACLA(Glutamine synthetase OS=Lactococcus lactis subsp. lactis (strain IL1403) OX=272623 GN=glnA PE=3 SV=1)	ref_gene
SMU_RS01800	6283	7739	7953	17230	17686	12536	109.1	99.61	102.71	201.07	187.59	155.92	103.807	181.527	1.76869	0.822679	3.31811e-09	6.21243e-08	no	up	gltB	glutamate synthase large subunit	NC_004350.2	343060	347577	+	COG0067(E:Amino acid transport and metabolism)	COG0067(Glutamate synthase domain 1)	METABOLISM	K00265	gltB	glutamate synthase (NADPH) large chain [EC:1.4.1.13]	map00250(Alanine, aspartate and glutamate metabolism); map00910(Nitrogen metabolism)	Metabolism;Metabolism	Amino acid metabolism;Energy metabolism	PF00310.23(GATase_2:Glutamine amidotransferases class-II); PF01645.19(Glu_synthase:Conserved region in glutamate synthase); PF04898.16(Glu_syn_central:Glutamate synthase central domain); PF01493.21(GXGXG:GXGXG motif)	GO:0046872(molecular_function:metal ion binding); GO:0004355(molecular_function:glutamate synthase (NADPH) activity); GO:0051538(molecular_function:3 iron, 4 sulfur cluster binding); GO:0006537(biological_process:glutamate biosynthetic process); GO:0006541(biological_process:glutamine metabolic process)	GO:0005488;GO:0009987;GO:0003824;GO:0008152	WP_002279635.1(glutamate synthase large subunit [Streptococcus mutans])	sp|P39812|GLTA_BACSU(Glutamate synthase [NADPH] large chain OS=Bacillus subtilis (strain 168) OX=224308 GN=gltA PE=2 SV=3)	ref_gene
SMU_RS01805	2420	3269	3024	5175	5576	4464	136.6	137.04	126.97	196.33	192.14	180.02	133.537	189.497	1.43788	0.52394	4.3335e-09	7.80443e-08	no	up	SMU_RS01805	glutamate synthase subunit beta	NC_004350.2	347579	349015	+	COG0493(E:Amino acid transport and metabolism); COG0493(R:General function prediction only)	COG0493(NADPH-dependent glutamate synthase beta chain or related oxidoreductase); COG0493(NADPH-dependent glutamate synthase beta chain or related oxidoreductase)	METABOLISM;POORLY CHARACTERIZED	K00266	gltD	glutamate synthase (NADPH) small chain [EC:1.4.1.13]	map00250(Alanine, aspartate and glutamate metabolism); map00910(Nitrogen metabolism)	Metabolism;Metabolism	Amino acid metabolism;Energy metabolism	PF07992.16(Pyr_redox_2:Pyridine nucleotide-disulphide oxidoreductase); PF14691.8(Fer4_20:Dihydroprymidine dehydrogenase domain II, 4Fe-4S cluster); PF00070.29(Pyr_redox:Pyridine nucleotide-disulphide oxidoreductase); PF13450.8(NAD_binding_8:NAD(P)-binding Rossmann-like domain); PF01266.26(DAO:FAD dependent oxidoreductase); PF01262.23(AlaDh_PNT_C:Alanine dehydrogenase/PNT, C-terminal domain); PF01…	GO:0051536(molecular_function:iron-sulfur cluster binding); GO:0006537(biological_process:glutamate biosynthetic process); GO:0004355(molecular_function:glutamate synthase (NADPH) activity); GO:0016639(molecular_function:oxidoreductase activity, acting on the CH-NH2 group of donors, NAD or NADP as acceptor)	GO:0005488;GO:0009987;GO:0003824;GO:0008152	WP_002262483.1(glutamate synthase subunit beta [Streptococcus mutans])	sp|O34399|GLTB_BACSU(Glutamate synthase [NADPH] small chain OS=Bacillus subtilis (strain 168) OX=224308 GN=gltB PE=2 SV=2)	ref_gene
SMU_RS01810	627	1646	1546	1848	2130	1668	103.91	203.65	190.6	205.88	215.14	196.06	166.053	205.693	1.26414	0.338157	0.173718	0.290147	no	up	SMU_RS01810	CHAP domain-containing protein	NC_004350.2	349163	349798	+	COG3942(M:Cell wall/membrane/envelope biogenesis)	COG3942(Surface antigen)	CELLULAR PROCESSES AND SIGNALING	K21471	cwlO	peptidoglycan DL-endopeptidase CwlO [EC:3.4.-.-]				PF05257.18(CHAP:CHAP domain); PF01476.22(LysM:LysM domain)	GO:0016787(molecular_function:hydrolase activity)	GO:0003824	WP_002268879.1(CHAP domain-containing protein [Streptococcus mutans])	sp|Q8DVU8|Y367_STRMU(Putative hydrolase SMU_367 OS=Streptococcus mutans serotype c (strain ATCC 700610 / UA159) OX=210007 GN=SMU_367 PE=3 SV=1)	ref_gene
SMU_RS01815	12243	18644	16318	18458	20788	17919	611.82	691.71	606.54	619.94	634.23	640.01	636.69	631.393	1.0045	0.00647531	0.935147	0.963749	no	up	rnjA	ribonuclease J1	NC_004350.2	351666	349984	-	COG0595(J:Translation, ribosomal structure and biogenesis)	COG0595(mRNA degradation ribonuclease J1/J2)	INFORMATION STORAGE AND PROCESSING	K12574	rnj	ribonuclease J [EC:3.1.-.-]	map03018(RNA degradation)	Genetic Information Processing	Folding, sorting and degradation	PF17770.3(RNase_J_C:Ribonuclease J C-terminal domain); PF00753.29(Lactamase_B:Metallo-beta-lactamase superfamily); PF12706.9(Lactamase_B_2:Beta-lactamase superfamily domain); PF07521.14(RMMBL:Zn-dependent metallo-hydrolase RNA specificity domain)	GO:0005737(cellular_component:cytoplasm); GO:0008270(molecular_function:zinc ion binding); GO:0004534(molecular_function:5'-3' exoribonuclease activity); GO:0004521(molecular_function:endoribonuclease activity); GO:0006364(biological_process:rRNA processing); GO:0003723(molecular_function:RNA binding)	GO:0110165;GO:0009987;GO:0003824;GO:0008152;GO:0005488	WP_002310842.1(ribonuclease J1 [Streptococcus mutans])	sp|Q8K5W8|RNJ1_STRP3(Ribonuclease J 1 OS=Streptococcus pyogenes serotype M3 (strain ATCC BAA-595 / MGAS315) OX=198466 GN=rnj1 PE=1 SV=1)	ref_gene
SMU_RS01820	910	1701	1282	1504	1700	1682	488.53	688.27	510.5	540.53	552.85	627.45	562.433	573.61	1.05327	0.0748764	0.636932	0.748593	no	up	SMU_RS01820	DNA-dependent RNA polymerase auxiliary subunit epsilon family protein	NC_004350.2	351898	351668	-	COG5503(K:Transcription); COG5503(V:Defense mechanisms)	COG5503(DNA-dependent RNA polymerase auxiliary subunit epsilon); COG5503(DNA-dependent RNA polymerase auxiliary subunit epsilon)	INFORMATION STORAGE AND PROCESSING;CELLULAR PROCESSES AND SIGNALING							PF07288.13(RpoY:RNA polymerase epsilon subunit)	GO:0003899(molecular_function:DNA-directed RNA polymerase activity); GO:0006351(biological_process:transcription, DNA-templated); GO:0003677(molecular_function:DNA binding)	GO:0005488;GO:0009987;GO:0003824;GO:0008152	WP_002268030.1(DNA-dependent RNA polymerase auxiliary subunit epsilon family protein [Streptococcus mutans])	sp|Q8DVU6|RPOY_STRMU(DNA-directed RNA polymerase subunit epsilon OS=Streptococcus mutans serotype c (strain ATCC 700610 / UA159) OX=210007 GN=rpoY PE=3 SV=1)	ref_gene
SMU_RS01825	148	307	295	355	326	270	17.75	27.42	26.31	28.61	23.84	23.03	23.8267	25.16	1.07136	0.0994398	0.635103	0.74805	no	up	SMU_RS01825	ABC transporter ATP-binding protein	NC_004350.2	352360	353205	+	COG1131(V:Defense mechanisms)	COG1131(ABC-type multidrug transport system, ATPase component)	CELLULAR PROCESSES AND SIGNALING	K01990		ABC-2 type transport system ATP-binding protein				PF00005.29(ABC_tran:ABC transporter); PF13304.8(AAA_21:AAA domain, putative AbiEii toxin, Type IV TA system); PF03215.17(Rad17:Rad17 P-loop domain); PF03193.18(RsgA_GTPase:RsgA GTPase); PF13604.8(AAA_30:AAA domain)	GO:0005524(molecular_function:ATP binding)	GO:0005488	WP_002262479.1(ABC transporter ATP-binding protein [Streptococcus mutans])	sp|P9WQL6|FLQE1_MYCTO(Fluoroquinolones export ATP-binding protein MT2762 OS=Mycobacterium tuberculosis (strain CDC 1551 / Oshkosh) OX=83331 GN=MT2762 PE=3 SV=1)	ref_gene
SMU_RS01830	73	182	156	123	128	121	11.26	20.94	17.9	12.75	12.03	13.24	16.7	12.6733	0.769802	-0.377441	0.137361	0.241806	no	down	SMU_RS01830	ABC transporter permease	NC_004350.2	353198	353911	+	COG0842(V:Defense mechanisms)	COG0842(ABC-type multidrug transport system, permease component)	CELLULAR PROCESSES AND SIGNALING	K01992		ABC-2 type transport system permease protein				PF12698.9(ABC2_membrane_3:ABC-2 family transporter protein); PF01061.26(ABC2_membrane:ABC-2 type transporter)	GO:0016021(cellular_component:integral component of membrane)	GO:0110165	WP_019319354.1(ABC transporter permease [Streptococcus mutans])		ref_gene
SMU_RS01835	134	323	208	205	203	183	10.43	18.68	12.04	10.72	9.64	10.16	13.7167	10.1733	0.752177	-0.410857	0.092265	0.17858	no	down	SMU_RS01835	hypothetical protein	NC_004350.2	353956	355119	+													WP_002279634.1(hypothetical protein [Streptococcus mutans])		ref_gene
SMU_RS01840	142	294	234	207	194	186	20.67	31.92	25.33	20.25	17.21	19.23	25.9733	18.8967	0.738547	-0.437238	0.0279708	0.0696875	no	down	SMU_RS01840	methyltransferase domain-containing protein	NC_004350.2	355112	355855	+										PF08241.14(Methyltransf_11:Methyltransferase domain); PF13649.8(Methyltransf_25:Methyltransferase domain)	GO:0008168(molecular_function:methyltransferase activity); GO:0032259(biological_process:methylation)	GO:0003824;GO:0008152	WP_002262476.1(methyltransferase domain-containing protein [Streptococcus mutans])		ref_gene
SMU_RS01845	79	151	120	122	122	101	12.02	17.14	13.58	12.47	11.31	10.91	14.2467	11.5633	0.823912	-0.279438	0.173843	0.290147	no	down	SMU_RS01845	SDR family oxidoreductase	NC_004350.2	355842	356552	+	COG1028(I:Lipid transport and metabolism)	COG1028(NAD(P)-dependent dehydrogenase, short-chain alcohol dehydrogenase family)	METABOLISM							PF13561.8(adh_short_C2:Enoyl-(Acyl carrier protein) reductase); PF00106.27(adh_short:short chain dehydrogenase)	GO:0016491(molecular_function:oxidoreductase activity)	GO:0003824	WP_002262475.1(SDR family oxidoreductase [Streptococcus mutans])	sp|Q92EU6|GOLD_LISIN(NAD-dependent glycerol dehydrogenase OS=Listeria innocua serovar 6a (strain ATCC BAA-680 / CLIP 11262) OX=272626 GN=golD PE=1 SV=1)	ref_gene
SMU_RS01850	118	234	146	159	162	168	12.84	18.96	11.82	11.63	10.75	13.01	14.54	11.7967	0.823303	-0.280505	0.221581	0.349758	no	down	SMU_RS01850	hypothetical protein	NC_004350.2	356563	357471	+				K16922	yydH	putative peptide zinc metalloprotease protein					GO:0016021(cellular_component:integral component of membrane)	GO:0110165	WP_002262474.1(hypothetical protein [Streptococcus mutans])		ref_gene
SMU_RS01855	321	556	427	429	468	368	23.38	30.1	23.13	21	20.8	19.13	25.5367	20.31	0.806791	-0.309734	0.0400196	0.091957	no	down	SMU_RS01855	aminotransferase class III-fold pyridoxal phosphate-dependent enzyme	NC_004350.2	357487	358725	+	COG4992(E:Amino acid transport and metabolism)	COG4992(Acetylornithine/succinyldiaminopimelate/putrescine aminotransferase)	METABOLISM							PF00202.23(Aminotran_3:Aminotransferase class-III)	GO:0008483(molecular_function:transaminase activity); GO:0030170(molecular_function:pyridoxal phosphate binding)	GO:0003824;GO:0005488	WP_002262473.1(aminotransferase class III-fold pyridoxal phosphate-dependent enzyme [Streptococcus mutans])	sp|Q59928|ARGD_STRMU(Acetylornithine aminotransferase OS=Streptococcus mutans serotype c (strain ATCC 700610 / UA159) OX=210007 GN=argD PE=3 SV=2)	ref_gene
SMU_RS01860	263	260	268	340	403	319	107.75	80.13	81.57	93.43	100.2	91.37	89.8167	95	1.08812	0.121841	0.493955	0.627313	no	up	SMU_RS01860	hypothetical protein	NC_004350.2	358920	359159	+											GO:0016021(cellular_component:integral component of membrane)	GO:0110165	WP_002262471.1(hypothetical protein [Streptococcus mutans])		ref_gene
SMU_RS01865	3852	4695	5643	6813	8026	7501	290.08	262.81	316.09	344.84	368.86	403.04	289.66	372.247	1.30079	0.37939	0.00179542	0.0073968	no	up	SMU_RS01865	helix-turn-helix transcriptional regulator	NC_004350.2	360683	359781	-	COG1396(K:Transcription)	COG1396(Transcriptional regulator, contains XRE-family HTH domain)	INFORMATION STORAGE AND PROCESSING	K20342	comR	HTH-type transcriptional regulator, regulator for ComX	map02024(Quorum sensing)	Cellular Processes	Cellular community - prokaryotes	PF18710.3(ComR_TPR:ComR tetratricopeptide); PF01381.24(HTH_3:Helix-turn-helix); PF13560.8(HTH_31:Helix-turn-helix domain)	GO:0003677(molecular_function:DNA binding)	GO:0005488	WP_002262469.1(helix-turn-helix transcriptional regulator [Streptococcus mutans])		ref_gene
SMU_RS01870	119	112	143	345	418	348	8.07	5.64	7.21	15.72	17.3	16.84	6.97333	16.62	2.42372	1.27722	4.18913e-12	1.10023e-10	yes	up	SMU_RS01870	aldo/keto reductase	NC_004350.2	362026	361058	-	COG0667(H:Coenzyme transport and metabolism); COG0667(R:General function prediction only)	COG0667(Pyridoxal reductase PdxI or related oxidoreductase, aldo/keto reductase family); COG0667(Pyridoxal reductase PdxI or related oxidoreductase, aldo/keto reductase family)	METABOLISM;POORLY CHARACTERIZED							PF00248.23(Aldo_ket_red:Aldo/keto reductase family)			WP_032497566.1(aldo/keto reductase [Streptococcus mutans])	sp|Q94A68|Y1669_ARATH(Uncharacterized oxidoreductase At1g06690, chloroplastic OS=Arabidopsis thaliana OX=3702 GN=At1g06690 PE=1 SV=1)	ref_gene
SMU_RS01875	46	82	89	236	292	265	4.01	5.32	5.78	13.84	15.55	16.48	5.03667	15.29	3.05428	1.61083	1.80536e-16	7.66259e-15	yes	up	SMU_RS01875	SDR family oxidoreductase	NC_004350.2	363093	362047	-	COG0451(M:Cell wall/membrane/envelope biogenesis)	COG0451(Nucleoside-diphosphate-sugar epimerase)	CELLULAR PROCESSES AND SIGNALING							PF01370.23(Epimerase:NAD dependent epimerase/dehydratase family); PF01073.21(3Beta_HSD:3-beta hydroxysteroid dehydrogenase/isomerase family); PF13460.8(NAD_binding_10:NAD(P)H-binding); PF07993.14(NAD_binding_4:Male sterility protein); PF04321.19(RmlD_sub_bind:RmlD substrate binding domain); PF16363.7(GDP_Man_Dehyd:GDP-mannose 4,6 dehydratase); PF05368.15(NmrA:NmrA-like family); PF02719.17(Polysac…	GO:0003824(molecular_function:catalytic activity)	GO:0003824	WP_002262467.1(SDR family oxidoreductase [Streptococcus mutans])	sp|P73212|DFRA_SYNY3(Putative dihydroflavonol 4-reductase OS=Synechocystis sp. (strain PCC 6803 / Kazusa) OX=1111708 GN=dfrA PE=3 SV=1)	ref_gene
SMU_RS01880	330	458	529	470	471	453	90.58	94.25	108	86.68	78.65	87.59	97.61	84.3067	0.880986	-0.18281	0.161729	0.275026	no	down	SMU_RS01880	MarR family transcriptional regulator	NC_004350.2	363267	363725	+	COG1846(K:Transcription)	COG1846(DNA-binding transcriptional regulator, MarR family)	INFORMATION STORAGE AND PROCESSING	K23775	ohrR	MarR family transcriptional regulator, organic hydroperoxide resistance regulator				PF01047.24(MarR:MarR family); PF13463.8(HTH_27:Winged helix DNA-binding domain); PF12802.9(MarR_2:MarR family)	GO:0003700(molecular_function:transcription factor activity, sequence-specific DNA binding)	GO:0140110	WP_002262634.1(MarR family transcriptional regulator [Streptococcus mutans])		ref_gene
SMU_RS01885	846	1170	1353	1176	1286	1259	137.86	142.31	164.01	128.82	127.72	145.53	148.06	134.023	0.919744	-0.120696	0.320539	0.455607	no	down	tsaB	tRNA (adenosine(37)-N6)-threonylcarbamoyltransferase complex dimerization subunit type 1 TsaB	NC_004350.2	363736	364422	+	COG1214(J:Translation, ribosomal structure and biogenesis)	COG1214(tRNA A37 threonylcarbamoyladenosine modification protein TsaB)	INFORMATION STORAGE AND PROCESSING							PF00814.27(TsaD:tRNA N6-adenosine threonylcarbamoyltransferase)	GO:0016740(molecular_function:transferase activity); GO:0002949(biological_process:tRNA threonylcarbamoyladenosine modification)	GO:0009987;GO:0003824;GO:0008152	WP_002262633.1(tRNA (adenosine(37)-N6)-threonylcarbamoyltransferase complex dimerization subunit type 1 TsaB [Streptococcus mutans])	sp|O05516|TSAB_BACSU(tRNA threonylcarbamoyladenosine biosynthesis protein TsaB OS=Bacillus subtilis (strain 168) OX=224308 GN=tsaB PE=1 SV=1)	ref_gene
SMU_RS01890	331	512	541	475	545	495	112.97	131.26	137.27	108.84	113.02	118.55	127.167	113.47	0.912656	-0.131856	0.284643	0.417184	no	down	rimI	ribosomal protein S18-alanine N-acetyltransferase	NC_004350.2	364422	364856	+	COG0456(J:Translation, ribosomal structure and biogenesis)	COG0456(Ribosomal protein S18 acetylase RimI and related acetyltransferases)	INFORMATION STORAGE AND PROCESSING	K03789	rimI	[ribosomal protein S18]-alanine N-acetyltransferase [EC:2.3.1.266]				PF13508.9(Acetyltransf_7:Acetyltransferase (GNAT) domain); PF00583.27(Acetyltransf_1:Acetyltransferase (GNAT) family); PF13673.9(Acetyltransf_10:Acetyltransferase (GNAT) domain); PF08445.12(FR47:FR47-like protein); PF14542.8(Acetyltransf_CG:GCN5-related N-acetyl-transferase)	GO:0005737(cellular_component:cytoplasm); GO:0008999(molecular_function:ribosomal-protein-alanine N-acetyltransferase activity); GO:0006474(biological_process:N-terminal protein amino acid acetylation); GO:0005840(cellular_component:ribosome)	GO:0110165;GO:0009987;GO:0003824;GO:0008152	WP_002262632.1(ribosomal protein S18-alanine N-acetyltransferase [Streptococcus mutans])	sp|O05517|RIMI_BACSU(Putative [ribosomal protein S18]-alanine N-acetyltransferase OS=Bacillus subtilis (strain 168) OX=224308 GN=rimI PE=3 SV=1)	ref_gene
SMU_RS01895	843	1359	1237	1181	1317	1237	73.55	88.19	80.28	69.26	70.12	76.95	80.6733	72.11	0.90587	-0.142625	0.172489	0.289107	no	down	tsaD	tRNA (adenosine(37)-N6)-threonylcarbamoyltransferase complex transferase subunit TsaD	NC_004350.2	364871	365881	+	COG0533(J:Translation, ribosomal structure and biogenesis)	COG0533(tRNA A37 threonylcarbamoyltransferase TsaD)	INFORMATION STORAGE AND PROCESSING	K01409	tsaD	N6-L-threonylcarbamoyladenine synthase [EC:2.3.1.234]				PF00814.27(TsaD:tRNA N6-adenosine threonylcarbamoyltransferase); PF02543.17(Carbam_trans_N:Carbamoyltransferase N-terminus)	GO:0005737(cellular_component:cytoplasm); GO:0005506(molecular_function:iron ion binding); GO:0002949(biological_process:tRNA threonylcarbamoyladenosine modification); GO:0061711(molecular_function:N(6)-L-threonylcarbamoyladenine synthase)	GO:0005488;GO:0110165;GO:0009987;GO:0003824;GO:0008152	WP_002262631.1(tRNA (adenosine(37)-N6)-threonylcarbamoyltransferase complex transferase subunit TsaD [Streptococcus mutans])	sp|Q8DVT0|TSAD_STRMU(tRNA N6-adenosine threonylcarbamoyltransferase OS=Streptococcus mutans serotype c (strain ATCC 700610 / UA159) OX=210007 GN=tsaD PE=3 SV=1)	ref_gene
SMU_RS01900	1113	1441	1503	1771	2061	1744	176.91	170.94	177.72	189.23	199.67	196.7	175.19	195.2	1.13348	0.180758	0.0299067	0.0731611	no	up	SMU_RS01900	AzlC family ABC transporter permease	NC_004350.2	365960	366658	+	COG1296(E:Amino acid transport and metabolism)	COG1296(Predicted branched-chain amino acid permease (azaleucine resistance))	METABOLISM							PF03591.16(AzlC:AzlC protein)	GO:0016021(cellular_component:integral component of membrane); GO:0005886(cellular_component:plasma membrane)	GO:0110165	WP_002262630.1(AzlC family ABC transporter permease [Streptococcus mutans])	sp|Q9ZJQ3|YD31_HELPJ(Uncharacterized membrane protein jhp_1251 OS=Helicobacter pylori (strain J99 / ATCC 700824) OX=85963 GN=jhp_1251 PE=3 SV=1)	ref_gene
SMU_RS01905	472	667	638	739	968	825	198.26	210.8	199.08	208.18	246.73	242.14	202.713	232.35	1.17779	0.236078	0.0429521	0.0973891	no	up	SMU_RS01905	AzlD domain-containing protein	NC_004350.2	366648	366971	+	COG4392(E:Amino acid transport and metabolism)	COG4392(Branched-chain amino acid transport protein)	METABOLISM							PF05437.14(AzlD:Branched-chain amino acid transport protein (AzlD))	GO:0016021(cellular_component:integral component of membrane)	GO:0110165	WP_002262629.1(AzlD domain-containing protein [Streptococcus mutans])		ref_gene
SMU_RS01910	5668	8662	6571	8765	9613	8819	1473.98	1687.93	1271.06	1531.63	1521.08	1616.96	1477.66	1556.56	1.0771	0.107152	0.38875	0.52285	no	up	SMU_RS01910	YjdF family protein	NC_004350.2	367492	367067	-										PF11208.10(DUF2992:Protein of unknown function (DUF2992))			WP_042898892.1(YjdF family protein [Streptococcus mutans])	sp|O31647|YJDF_BACSU(Uncharacterized protein YjdF OS=Bacillus subtilis (strain 168) OX=224308 GN=yjdF PE=2 SV=1)	ref_gene
SMU_RS01915	750	964	1113	1736	1973	1853	32.14	30.66	35.47	49.99	51.62	56.77	32.7567	52.7933	1.6296	0.704519	2.55075e-10	5.60868e-09	no	up	SMU_RS01915	NAD(P)/FAD-dependent oxidoreductase	NC_004350.2	368828	367656	-	COG2081(R:General function prediction only)	COG2081(Predicted flavoprotein YhiN)	POORLY CHARACTERIZED							PF03486.16(HI0933_like:HI0933-like protein); PF13738.8(Pyr_redox_3:Pyridine nucleotide-disulphide oxidoreductase); PF00890.26(FAD_binding_2:FAD binding domain); PF07992.16(Pyr_redox_2:Pyridine nucleotide-disulphide oxidoreductase); PF12831.9(FAD_oxidored:FAD dependent oxidoreductase)	GO:0016021(cellular_component:integral component of membrane)	GO:0110165	WP_002264350.1(NAD(P)/FAD-dependent oxidoreductase [Streptococcus mutans])	sp|Q795R8|YTFP_BACSU(Uncharacterized protein YtfP OS=Bacillus subtilis (strain 168) OX=224308 GN=ytfP PE=4 SV=2)	ref_gene
SMU_RS01920	927	1562	1507	2053	2198	1942	107.65	135.11	130.18	160.26	155.68	160.48	124.313	158.807	1.2969	0.375072	0.000770339	0.0036509	no	up	SMU_RS01920	DUF536 domain-containing protein	NC_004350.2	368963	369478	+										PF04394.16(DUF536:Protein of unknown function, DUF536); PF08279.14(HTH_11:HTH domain); PF12802.9(MarR_2:MarR family); PF13412.8(HTH_24:Winged helix-turn-helix DNA-binding); PF13545.8(HTH_Crp_2:Crp-like helix-turn-helix domain); PF07037.13(DUF1323:Putative transcription regulator (DUF1323))			WP_019319897.1(DUF536 domain-containing protein [Streptococcus mutans])	sp|Q5XA33|Y1595_STRP6(Uncharacterized protein Spy1595 OS=Streptococcus pyogenes serotype M6 (strain ATCC BAA-946 / MGAS10394) OX=286636 GN=M6_Spy1595 PE=1 SV=1)	ref_gene
SMU_RS01925	363	473	514	684	764	607	173.25	170.02	182.11	218.75	221.07	201.86	175.127	213.893	1.25643	0.329325	0.00275332	0.0102491	no	up	SMU_RS01925	YbaB/EbfC family nucleoid-associated protein	NC_004350.2	369897	369598	-	COG0718(K:Transcription)	COG0718(DNA-binding nucleoid-associated protein YbaB/EfbC)	INFORMATION STORAGE AND PROCESSING	K09747	ebfC	nucleoid-associated protein EbfC				PF02575.18(YbaB_DNA_bd:YbaB/EbfC DNA-binding family)	GO:0005737(cellular_component:cytoplasm); GO:0043590(cellular_component:bacterial nucleoid); GO:0003677(molecular_function:DNA binding)	GO:0110165;GO:0005488	WP_002262625.1(YbaB/EbfC family nucleoid-associated protein [Streptococcus mutans])	sp|Q8DVS3|Y394_STRMU(Nucleoid-associated protein SMU_394c OS=Streptococcus mutans serotype c (strain ATCC 700610 / UA159) OX=210007 GN=SMU_394c PE=3 SV=1)	ref_gene
SMU_RS01930	2129	3760	2886	3571	3930	3281	72.86	95.47	73.47	82.14	82.14	80.34	80.6	81.54	1.02495	0.035547	0.788274	0.861136	no	up	SMU_RS01930	Xaa-Pro dipeptidyl-peptidase	NC_004350.2	372432	370156	-	COG2936(R:General function prediction only)	COG2936(Predicted acyl esterase)	POORLY CHARACTERIZED	K01281	pepX	X-Pro dipeptidyl-peptidase [EC:3.4.14.11]				PF02129.20(Peptidase_S15:X-Pro dipeptidyl-peptidase (S15 family)); PF09168.12(PepX_N:X-Prolyl dipeptidyl aminopeptidase PepX, N-terminal); PF08530.12(PepX_C:X-Pro dipeptidyl-peptidase C-terminal non-catalytic domain)	GO:0008239(molecular_function:dipeptidyl-peptidase activity); GO:0004177(molecular_function:aminopeptidase activity); GO:0005737(cellular_component:cytoplasm); GO:0008236(molecular_function:serine-type peptidase activity)	GO:0003824;GO:0110165	WP_002262624.1(Xaa-Pro dipeptidyl-peptidase [Streptococcus mutans])	sp|Q8DVS2|PEPX_STRMU(Xaa-Pro dipeptidyl-peptidase OS=Streptococcus mutans serotype c (strain ATCC 700610 / UA159) OX=210007 GN=pepX PE=3 SV=1)	ref_gene
SMU_RS01935	3995	4853	7391	12696	14620	12623	460.5	416.63	633.72	983.7	1027.85	1035.42	503.617	1015.66	2.04482	1.03197	1.80358e-08	2.96572e-07	yes	up	SMU_RS01935	aquaporin family protein	NC_004350.2	372547	373416	+	COG0580(G:Carbohydrate transport and metabolism)	COG0580(Glycerol uptake facilitator or related aquaporin (Major Intrinsic protein Family))	METABOLISM	K02440		glycerol uptake facilitator protein				PF00230.22(MIP:Major intrinsic protein)	GO:0016021(cellular_component:integral component of membrane); GO:0015267(molecular_function:channel activity)	GO:0005215;GO:0110165	WP_002262623.1(aquaporin family protein [Streptococcus mutans])	sp|P22094|GLA_LACLC(Glycerol facilitator-aquaporin gla OS=Lactococcus lactis subsp. cremoris OX=1359 GN=gla PE=1 SV=1)	ref_gene
SMU_RS01940	751	1558	1524	1470	1754	1492	103.48	160.06	156.21	136.16	147.36	146.08	139.917	143.2	1.04139	0.0585101	0.750329	0.834631	no	up	SMU_RS01940	CppA family protein	NC_004350.2	373588	374346	+	COG2514(Q:Secondary metabolites biosynthesis, transport and catabolism)	COG2514(Catechol-2,3-dioxygenase)	METABOLISM							PF14506.8(CppA_N:CppA N-terminal); PF14507.8(CppA_C:CppA C-terminal); PF00903.27(Glyoxalase:Glyoxalase/Bleomycin resistance protein/Dioxygenase superfamily)			ESS18882.1(hypothetical protein PHG01_00380 [Streptococcus mutans PKUSS-HG01])		ref_gene
SMU_RS01945	1391	2803	2415	2431	2699	2462	75.98	113.69	98.11	89.24	89.99	96.08	95.9267	91.77	0.969948	-0.0440206	0.782617	0.856937	no	down	SMU_RS01945	serine hydrolase	NC_004350.2	374343	375293	+	COG1680(V:Defense mechanisms)	COG1680(CubicO group peptidase, beta-lactamase class C family)	CELLULAR PROCESSES AND SIGNALING							PF00144.26(Beta-lactamase:Beta-lactamase)			WP_002262621.1(serine hydrolase [Streptococcus mutans])	sp|P77619|YFEW_ECOLI(Putative D-alanyl-D-alanine carboxypeptidase OS=Escherichia coli (strain K12) OX=83333 GN=yfeW PE=1 SV=2)	ref_gene
SMU_RS01950	1204	1806	1593	1538	1739	1330	41.33	46	40.68	35.49	36.46	32.67	42.67	34.8733	0.827663	-0.272885	0.00803498	0.0248604	no	down	SMU_RS01950	GNAT family N-acetyltransferase	NC_004350.2	375867	375427	-	COG2153(R:General function prediction only)	COG2153(Predicted N-acyltransferase, GNAT family)	POORLY CHARACTERIZED							PF13673.9(Acetyltransf_10:Acetyltransferase (GNAT) domain); PF13508.9(Acetyltransf_7:Acetyltransferase (GNAT) domain); PF00583.27(Acetyltransf_1:Acetyltransferase (GNAT) family); PF13444.8(Acetyltransf_5:Acetyltransferase (GNAT) domain)	GO:0006048(biological_process:UDP-N-acetylglucosamine biosynthetic process); GO:0004343(molecular_function:glucosamine 6-phosphate N-acetyltransferase activity)	GO:0009987;GO:0003824;GO:0008152	WP_002262620.1(GNAT family N-acetyltransferase [Streptococcus mutans])	sp|Q6GI30|ATSE_STAAR(Putative acetyltransferase SAR1027 OS=Staphylococcus aureus (strain MRSA252) OX=282458 GN=SAR1027 PE=3 SV=1)	ref_gene
SMU_RS01955	324202	727283	442051	251157	233847	183966	11651.2	19391.4	11816.2	6066.17	5131.87	4729.73	14286.3	5309.26	0.377459	-1.40561	7.4352e-10	1.52826e-08	yes	down	pflB	formate C-acetyltransferase	NC_004350.2	378356	376029	-	COG1882(C:Energy production and conversion)	COG1882(Pyruvate-formate lyase)	METABOLISM	K00656	pflD	formate C-acetyltransferase [EC:2.3.1.54]	map00640(Propanoate metabolism); map00620(Pyruvate metabolism); map00650(Butanoate metabolism)	Metabolism;Metabolism;Metabolism	Carbohydrate metabolism;Carbohydrate metabolism;Carbohydrate metabolism	PF02901.17(PFL-like:Pyruvate formate lyase-like); PF01228.23(Gly_radical:Glycine radical)	GO:0005737(cellular_component:cytoplasm); GO:0006006(biological_process:glucose metabolic process); GO:0008861(molecular_function:formate C-acetyltransferase activity)	GO:0003824;GO:0008152;GO:0110165	WP_002262619.1(formate C-acetyltransferase [Streptococcus mutans])	sp|Q59934|PFL_STRMU(Formate acetyltransferase OS=Streptococcus mutans serotype c (strain ATCC 700610 / UA159) OX=210007 GN=pfl PE=3 SV=2)	ref_gene
SMU_RS01960	1554	2173	2013	2645	2909	2776	108.3	112.53	104.35	123.89	123.73	138.09	108.393	128.57	1.2015	0.264842	0.00203461	0.00820351	no	up	dinB	DNA polymerase IV	NC_004350.2	378579	379691	+	COG0389(L:Replication, recombination and repair)	COG0389(Nucleotidyltransferase/DNA polymerase DinP involved in DNA repair)	INFORMATION STORAGE AND PROCESSING	K02346	dinB	DNA polymerase IV [EC:2.7.7.7]				PF00817.22(IMS:impB/mucB/samB family); PF11799.10(IMS_C:impB/mucB/samB family C-terminal domain); PF11798.10(IMS_HHH:IMS family HHH motif)	GO:0005737(cellular_component:cytoplasm); GO:0006281(biological_process:DNA repair); GO:0000287(molecular_function:magnesium ion binding); GO:0003887(molecular_function:DNA-directed DNA polymerase activity); GO:0006261(biological_process:DNA-dependent DNA replication); GO:0003684(molecular_function:damaged DNA binding)	GO:0005488;GO:0110165;GO:0009987;GO:0003824;GO:0008152;GO:0050896	WP_002262618.1(DNA polymerase IV [Streptococcus mutans])	sp|Q8DVR7|DPO4_STRMU(DNA polymerase IV OS=Streptococcus mutans serotype c (strain ATCC 700610 / UA159) OX=210007 GN=dinB PE=3 SV=1)	ref_gene
SMU_RS01965	746	1075	988	1150	1124	851	61.95	66.39	61.03	64.19	56.96	50.4	63.1233	57.1833	0.919441	-0.121171	0.359651	0.493184	no	down	SMU_RS01965	hypothetical protein	NC_004350.2	380020	379697	-											GO:0016021(cellular_component:integral component of membrane)	GO:0110165	WP_002262617.1(hypothetical protein [Streptococcus mutans])		ref_gene
SMU_RS01970	559	837	831	715	776	736	138.95	155.84	153.65	119.44	117.39	129.08	149.48	121.97	0.832112	-0.265151	0.00804726	0.0248604	no	down	SMU_RS01970	helix-turn-helix domain-containing protein	NC_004350.2	380440	380033	-	COG1396(K:Transcription)	COG1396(Transcriptional regulator, contains XRE-family HTH domain)	INFORMATION STORAGE AND PROCESSING							PF01381.24(HTH_3:Helix-turn-helix); PF12844.9(HTH_19:Helix-turn-helix domain); PF13560.8(HTH_31:Helix-turn-helix domain)	GO:0016021(cellular_component:integral component of membrane); GO:0003677(molecular_function:DNA binding)	GO:0110165;GO:0005488	WP_002267776.1(helix-turn-helix domain-containing protein [Streptococcus mutans])	sp|P96631|IMMR_BACSU(HTH-type transcriptional regulator ImmR OS=Bacillus subtilis (strain 168) OX=224308 GN=immR PE=1 SV=1)	ref_gene
SMU_RS01975	1089	1489	1855	1971	1944	1618	126.47	128.79	160.24	153.86	137.69	133.71	138.5	141.753	1.03868	0.0547565	0.703871	0.799411	no	up	SMU_RS01975	Cof-type HAD-IIB family hydrolase	NC_004350.2	381367	380555	-	COG0561(H:Coenzyme transport and metabolism); COG0561(R:General function prediction only)	COG0561(Hydroxymethylpyrimidine pyrophosphatase and other HAD family phosphatases); COG0561(Hydroxymethylpyrimidine pyrophosphatase and other HAD family phosphatases)	METABOLISM;POORLY CHARACTERIZED	K21064	ycsE	5-amino-6-(5-phospho-D-ribitylamino)uracil phosphatase [EC:3.1.3.104]	map00740(Riboflavin metabolism)	Metabolism	Metabolism of cofactors and vitamins	PF08282.14(Hydrolase_3:haloacid dehalogenase-like hydrolase); PF05116.15(S6PP:Sucrose-6F-phosphate phosphohydrolase); PF00702.28(Hydrolase:haloacid dehalogenase-like hydrolase)	GO:0016787(molecular_function:hydrolase activity)	GO:0003824	WP_002262615.1(MULTISPECIES: Cof-type HAD-IIB family hydrolase [Streptococcus])	sp|P70947|YITU_BACSU(5-amino-6-(5-phospho-D-ribitylamino)uracil phosphatase YitU OS=Bacillus subtilis (strain 168) OX=224308 GN=yitU PE=1 SV=1)	ref_gene
SMU_RS01980	109	172	184	155	189	187	19.08	22.49	23.96	18.24	20.16	23.2	21.8433	20.5333	0.953444	-0.0687794	0.702323	0.798613	no	down	SMU_RS01980	DUF1361 domain-containing protein	NC_004350.2	381676	382275	+	COG4330(S:Function unknown)	COG4330(Uncharacterized membrane protein, DUF1361 domain)	POORLY CHARACTERIZED							PF07099.13(DUF1361:Protein of unknown function (DUF1361))	GO:0016021(cellular_component:integral component of membrane)	GO:0110165	WP_002262614.1(DUF1361 domain-containing protein [Streptococcus mutans])		ref_gene
SMU_RS01985	7729	10046	10517	10221	10618	8672	485.8	469.08	491.69	431.78	407.37	389.24	482.19	409.463	0.86017	-0.217305	0.0139576	0.0394527	no	down	SMU_RS01985	NCS2 family permease	NC_004350.2	382345	383775	+	COG2252(F:Nucleotide transport and metabolism)	COG2252(Xanthine/guanine/uracil/vitamin C permease GhxP/GhxQ, nucleobase:cation symporter 2 ( NCS2) family)	METABOLISM	K06901	pbuG	adenine/guanine/hypoxanthine permease				PF00860.22(Xan_ur_permease:Permease family)	GO:0016021(cellular_component:integral component of membrane); GO:0015205(molecular_function:nucleobase transmembrane transporter activity); GO:0005886(cellular_component:plasma membrane)	GO:0005215;GO:0110165	WP_002262613.1(NCS2 family permease [Streptococcus mutans])	sp|Q57772|Y326_METJA(Putative permease MJ0326 OS=Methanocaldococcus jannaschii (strain ATCC 43067 / DSM 2661 / JAL-1 / JCM 10045 / NBRC 100440) OX=243232 GN=MJ0326 PE=3 SV=1)	ref_gene
SMU_RS01990	2164	2560	3185	3783	4418	3970	577.97	512.47	632.74	678.89	717.88	747.27	574.393	714.68	1.26951	0.344269	0.00616792	0.0201443	no	up	tsaE	tRNA (adenosine(37)-N6)-threonylcarbamoyltransferase complex ATPase subunit type 1 TsaE	NC_004350.2	383904	384347	+	COG0802(J:Translation, ribosomal structure and biogenesis)	COG0802(tRNA A37 threonylcarbamoyladenosine biosynthesis protein TsaE)	INFORMATION STORAGE AND PROCESSING	K06925	tsaE	tRNA threonylcarbamoyladenosine biosynthesis protein TsaE				PF02367.19(TsaE:Threonylcarbamoyl adenosine biosynthesis protein TsaE)	GO:0005737(cellular_component:cytoplasm); GO:0016740(molecular_function:transferase activity); GO:0002949(biological_process:tRNA threonylcarbamoyladenosine modification)	GO:0110165;GO:0009987;GO:0003824;GO:0008152	WP_002272923.1(tRNA (adenosine(37)-N6)-threonylcarbamoyltransferase complex ATPase subunit type 1 TsaE [Streptococcus mutans])	sp|O05515|TSAE_BACSU(tRNA threonylcarbamoyladenosine biosynthesis protein TsaE OS=Bacillus subtilis (strain 168) OX=224308 GN=tsaE PE=1 SV=1)	ref_gene
SMU_RS01995	6366	8268	8696	8868	9847	8363	368.47	355.43	374.38	344.98	347.92	345.78	366.093	346.227	0.95755	-0.06258	0.37681	0.51042	no	down	brpA	biofilm formation/cell division transcriptional regulator BrpA	NC_004350.2	384678	385898	+	COG1316(M:Cell wall/membrane/envelope biogenesis)	COG1316(Anionic cell wall polymer biosynthesis enzyme TagV/TagU, LytR-Cps2A-Psr (LCP) family (peptidoglycan teichoic acid transferase))	CELLULAR PROCESSES AND SIGNALING	K01005	tagT_U_V	polyisoprenyl-teichoic acid--peptidoglycan teichoic acid transferase [EC:2.7.8.-]				PF03816.16(LytR_cpsA_psr:LytR_cpsA_psr family)	GO:0009405(biological_process:pathogenesis); GO:0031975(cellular_component:envelope)	GO:0110165	WP_014678197.1(biofilm formation/cell division transcriptional regulator BrpA [Streptococcus mutans])	sp|Q8DVR0|BRPA_STRMU(Biofilm regulatory protein A OS=Streptococcus mutans serotype c (strain ATCC 700610 / UA159) OX=210007 GN=brpA PE=1 SV=1)	ref_gene
SMU_RS02000	872	2244	1366	1527	1794	1512	314.83	608.85	366.61	370.05	393.42	382.64	430.097	382.037	0.91527	-0.12773	0.596469	0.715233	no	down	SMU_RS02000	hypothetical protein	NC_004350.2	386361	386068	-													WP_002268777.1(hypothetical protein [Streptococcus mutans])		ref_gene
SMU_RS02005	1870	4326	2609	3595	3572	3193	625.01	1085.85	648.35	806.77	725.48	749.16	786.403	760.47	0.99488	-0.00740613	0.973359	0.983202	no	down	SMU_RS02005	HIT family protein	NC_004350.2	386777	386358	-	COG0537(F:Nucleotide transport and metabolism); COG0537(R:General function prediction only)	COG0537(Purine nucleoside phosphoramidase/Ap4A hydrolase, histidine triade (HIT) family); COG0537(Purine nucleoside phosphoramidase/Ap4A hydrolase, histidine triade (HIT) family)	METABOLISM;POORLY CHARACTERIZED	K02503	hinT	histidine triad (HIT) family protein				PF01230.25(HIT:HIT domain); PF11969.10(DcpS_C:Scavenger mRNA decapping enzyme C-term binding)	GO:0003824(molecular_function:catalytic activity); GO:0046872(molecular_function:metal ion binding)	GO:0003824;GO:0005488	WP_002262609.1(HIT family protein [Streptococcus mutans])	sp|O07513|HIT_BACSU(Protein hit OS=Bacillus subtilis (strain 168) OX=224308 GN=hit PE=1 SV=1)	ref_gene
SMU_RS02010	1826	2523	2398	2850	3036	2689	97	99.52	94.75	101.75	98.46	102.07	97.09	100.76	1.05093	0.0716723	0.293437	0.426183	no	up	SMU_RS02010	ABC transporter ATP-binding protein	NC_004350.2	386842	387567	+	COG1131(V:Defense mechanisms)	COG1131(ABC-type multidrug transport system, ATPase component)	CELLULAR PROCESSES AND SIGNALING	K25158	ecsA	ABC-2 type transport system ATP-binding protein				PF00005.29(ABC_tran:ABC transporter); PF13304.8(AAA_21:AAA domain, putative AbiEii toxin, Type IV TA system)	GO:0042626(molecular_function:ATPase activity, coupled to transmembrane movement of substances); GO:0005524(molecular_function:ATP binding)	GO:0005488;GO:0140657;GO:0005215	WP_002262608.1(ABC transporter ATP-binding protein [Streptococcus mutans])	sp|P55339|ECSA_BACSU(ABC-type transporter ATP-binding protein EcsA OS=Bacillus subtilis (strain 168) OX=224308 GN=ecsA PE=1 SV=1)	ref_gene
SMU_RS02015	1453	2224	1965	2249	2544	2153	127.79	145.48	128.54	132.94	136.52	134.99	133.937	134.817	1.02113	0.0301639	0.723989	0.815404	no	up	SMU_RS02015	ABC transporter permease	NC_004350.2	387570	388604	+	COG4473(U:Intracellular trafficking, secretion, and vesicular transport)	COG4473(Predicted ABC-type exoprotein transport system, permease component)	CELLULAR PROCESSES AND SIGNALING	K25157	ecsB	ABC-2 type transport system permease protein				PF05975.14(EcsB:Bacterial ABC transporter protein EcsB)	GO:0016021(cellular_component:integral component of membrane)	GO:0110165	WP_002279713.1(ABC transporter permease [Streptococcus mutans])	sp|P55340|ECSB_BACSU(Protein EcsB OS=Bacillus subtilis (strain 168) OX=224308 GN=ecsB PE=4 SV=1)	ref_gene
SMU_RS02020	1799	3084	2329	2859	3091	2804	240.21	306.96	231.33	256.61	251.66	266.11	259.5	258.127	1.01193	0.0171031	0.896407	0.93704	no	up	SMU_RS02020	phosphotransferase family protein	NC_004350.2	388663	389445	+	COG0510(H:Coenzyme transport and metabolism)	COG0510(Thiamine kinase or a related kinase)	METABOLISM							PF01636.25(APH:Phosphotransferase enzyme family); PF01633.22(Choline_kinase:Choline/ethanolamine kinase)	GO:0016740(molecular_function:transferase activity)	GO:0003824	WP_002262606.1(phosphotransferase family protein [Streptococcus mutans])	sp|C0SPC1|YTMP_BACSU(Putative phosphotransferase YtmP OS=Bacillus subtilis (strain 168) OX=224308 GN=ytmP PE=3 SV=1)	ref_gene
SMU_RS02025	1053	1591	1553	1869	2218	2010	162.39	183.08	178.16	193.75	208.5	220.01	174.543	207.42	1.2081	0.272738	0.00420697	0.0145199	no	up	trmB	tRNA (guanosine(46)-N7)-methyltransferase TrmB	NC_004350.2	389455	390090	+	COG0220(J:Translation, ribosomal structure and biogenesis)	COG0220(tRNA G46 N7-methylase TrmB)	INFORMATION STORAGE AND PROCESSING	K03439	trmB	tRNA (guanine-N7-)-methyltransferase [EC:2.1.1.33]				PF02390.19(Methyltransf_4:Putative methyltransferase); PF13847.8(Methyltransf_31:Methyltransferase domain); PF13649.8(Methyltransf_25:Methyltransferase domain); PF08242.14(Methyltransf_12:Methyltransferase domain); PF08241.14(Methyltransf_11:Methyltransferase domain)	GO:0008176(molecular_function:tRNA (guanine-N7-)-methyltransferase activity)	GO:0003824	WP_002262605.1(tRNA (guanosine(46)-N7)-methyltransferase TrmB [Streptococcus mutans])	sp|Q8DVQ4|TRMB_STRMU(tRNA (guanine-N(7)-)-methyltransferase OS=Streptococcus mutans serotype c (strain ATCC 700610 / UA159) OX=210007 GN=trmB PE=3 SV=1)	ref_gene
SMU_RS02035	5013	3801	5346	7923	8982	7665	921.09	521.79	730.71	978.57	1005.49	997.71	724.53	993.923	1.39153	0.476676	0.0333643	0.0797466	no	up	rimP	ribosome maturation factor RimP	NC_004350.2	390362	390853	+	COG0779(J:Translation, ribosomal structure and biogenesis)	COG0779(Ribosome maturation factor RimP)	INFORMATION STORAGE AND PROCESSING	K09748	rimP	ribosome maturation factor RimP				PF02576.19(DUF150:RimP N-terminal domain); PF17384.4(DUF150_C:RimP C-terminal SH3 domain)	GO:0005737(cellular_component:cytoplasm); GO:0042274(biological_process:ribosomal small subunit biogenesis)	GO:0009987;GO:0110165	WP_002262604.1(ribosome maturation factor RimP [Streptococcus mutans])	sp|Q8DVQ3|RIMP_STRMU(Ribosome maturation factor RimP OS=Streptococcus mutans serotype c (strain ATCC 700610 / UA159) OX=210007 GN=rimP PE=3 SV=1)	ref_gene
SMU_RS02040	5824	4783	6723	10015	10918	10084	459.56	280.59	394.6	531.16	525.74	567.61	378.25	541.503	1.44651	0.532574	0.00911095	0.027304	no	up	nusA	transcription termination factor NusA	NC_004350.2	390889	392082	+	COG0195(K:Transcription)	COG0195(Transcription antitermination factor NusA, contains S1 and KH domains)	INFORMATION STORAGE AND PROCESSING	K02600	nusA	transcription termination/antitermination protein NusA				PF08529.13(NusA_N:NusA N-terminal domain); PF13184.8(KH_5:NusA-like KH domain); PF07650.19(KH_2:KH domain)	GO:0003700(molecular_function:transcription factor activity, sequence-specific DNA binding); GO:0031564(biological_process:transcription antitermination); GO:0006353(biological_process:DNA-templated transcription, termination); GO:0003723(molecular_function:RNA binding); GO:0005737(cellular_component:cytoplasm)	GO:0005488;GO:0065007;GO:0110165;GO:0140110;GO:0009987;GO:0008152	WP_002262603.1(transcription termination factor NusA [Streptococcus mutans])	sp|P32727|NUSA_BACSU(Transcription termination/antitermination protein NusA OS=Bacillus subtilis (strain 168) OX=224308 GN=nusA PE=1 SV=2)	ref_gene
SMU_RS02045	438	417	501	826	921	808	291.24	209.27	246.65	366.95	370.37	371.34	249.053	369.553	1.53192	0.615343	0.000203601	0.00121454	no	up	SMU_RS02045	YlxR family protein	NC_004350.2	392100	392396	+	COG2740(R:General function prediction only)	COG2740(Nucleoid-associated protein YlxR, Predicted RNA-binding, DUF448 family)	POORLY CHARACTERIZED	K07742	ylxR	uncharacterized protein				PF04296.15(YlxR:Protein of unknown function (DUF448))			WP_002263922.1(YlxR family protein [Streptococcus mutans])	sp|P32728|YLXR_BACSU(Uncharacterized protein YlxR OS=Bacillus subtilis (strain 168) OX=224308 GN=ylxR PE=4 SV=1)	ref_gene
SMU_RS02050	932	803	1005	1676	1831	1551	581.42	377.93	464.47	698.99	691.16	669.84	474.607	686.663	1.4894	0.574734	0.00265722	0.0100296	no	up	SMU_RS02050	YlxQ-related RNA-binding protein	NC_004350.2	392389	392691	+	COG1358(J:Translation, ribosomal structure and biogenesis)	COG1358(Ribosomal protein L7Ae or related RNA K-turn-binding protein)	INFORMATION STORAGE AND PROCESSING							PF01248.28(Ribosomal_L7Ae:Ribosomal protein L7Ae/L30e/S12e/Gadd45 family)	GO:0005840(cellular_component:ribosome)	GO:0110165	WP_002262601.1(YlxQ-related RNA-binding protein [Streptococcus mutans])	sp|P55768|YLXQ_ENTFC(Probable ribosomal protein in infB 5'region OS=Enterococcus faecium OX=1352 PE=3 SV=1)	ref_gene
SMU_RS02055	18776	18798	22230	35995	40021	35369	573.28	425.71	504.84	738.61	746.24	772.84	501.277	752.563	1.51572	0.6	3.51438e-05	0.000279231	no	up	infB	translation initiation factor IF-2	NC_004350.2	392712	395462	+	COG0532(J:Translation, ribosomal structure and biogenesis)	COG0532(Translation initiation factor IF-2, a GTPase)	INFORMATION STORAGE AND PROCESSING	K02519	infB	translation initiation factor IF-2				PF11987.10(IF-2:Translation-initiation factor 2); PF00009.29(GTP_EFTU:Elongation factor Tu GTP binding domain); PF04760.17(IF2_N:Translation initiation factor IF-2, N-terminal region); PF01926.25(MMR_HSR1:50S ribosome-binding GTPase); PF00025.23(Arf:ADP-ribosylation factor family); PF00071.24(Ras:Ras family); PF09439.12(SRPRB:Signal recognition particle receptor beta subunit); PF02421.20(FeoB_N:F…			WP_024786537.1(translation initiation factor IF-2 [Streptococcus mutans])	sp|Q8DVP9|IF2_STRMU(Translation initiation factor IF-2 OS=Streptococcus mutans serotype c (strain ATCC 700610 / UA159) OX=210007 GN=infB PE=3 SV=1)	ref_gene
SMU_RS02060	1113	921	1306	2128	2581	2555	199.33	123.21	173.99	256.18	281.64	324.25	165.51	287.357	1.76176	0.817018	0.000162577	0.00100352	no	up	rbfA	30S ribosome-binding factor RbfA	NC_004350.2	395696	396046	+	COG0858(J:Translation, ribosomal structure and biogenesis)	COG0858(Ribosome-binding factor RbfA)	INFORMATION STORAGE AND PROCESSING	K02834	rbfA	ribosome-binding factor A				PF02033.20(RBFA:Ribosome-binding factor A)	GO:0005737(cellular_component:cytoplasm); GO:0030490(biological_process:maturation of SSU-rRNA)	GO:0110165;GO:0009987;GO:0008152	WP_002262599.1(30S ribosome-binding factor RbfA [Streptococcus mutans])	sp|Q8DVP8|RBFA_STRMU(Ribosome-binding factor A OS=Streptococcus mutans serotype c (strain ATCC 700610 / UA159) OX=210007 GN=rbfA PE=3 SV=1)	ref_gene
SMU_RS02065	728	1309	1192	908	663	381	165.27	222.41	201.3	138.54	91.63	61.11	196.327	97.0933	0.505697	-0.983656	0.00092823	0.00429165	no	down	SMU_RS02065	bacteriocin class II family protein	NC_004350.2	396531	396761	+				K20324	nlmD	mutacin VI	map02024(Quorum sensing)	Cellular Processes	Cellular community - prokaryotes	PF10439.11(Bacteriocin_IIc:Bacteriocin class II with double-glycine leader peptide); PF03047.16(ComC:COMC family)	GO:0042742(biological_process:defense response to bacterium)	GO:0002376;GO:0050896;GO:0044419	WP_002278846.1(bacteriocin class II family protein [Streptococcus mutans])		ref_gene
SMU_RS02070	365	448	428	629	589	524	119.51	110.15	104.2	138.3	117.21	120.49	111.287	125.333	1.15427	0.206977	0.12015	0.218046	no	up	SMU_RS02070	CopY/TcrY family copper transport repressor	NC_004350.2	397152	397595	+	COG3682(K:Transcription)	COG3682(Transcriptional regulator, CopY/TcrY family)	INFORMATION STORAGE AND PROCESSING							PF03965.18(Penicillinase_R:Penicillinase repressor); PF13463.8(HTH_27:Winged helix DNA-binding domain)	GO:0045892(biological_process:negative regulation of transcription, DNA-templated); GO:0003677(molecular_function:DNA binding)	GO:0005488;GO:0065007	AJD54840.1(negative transcriptional regulator, CopY [Streptococcus mutans UA159-FR])	sp|O07127|YPTY_LACSK(Uncharacterized 16.5 kDa protein in ptsI 3'region OS=Lactobacillus sakei OX=1599 PE=3 SV=1)	ref_gene
SMU_RS02075	2629	4020	3144	3572	3747	3471	101.04	114.64	89.87	92.26	87.93	95.41	101.85	91.8667	0.913157	-0.131066	0.261534	0.391609	no	down	SMU_RS02075	heavy metal translocating P-type ATPase	NC_004350.2	397592	399820	+	COG2217(P:Inorganic ion transport and metabolism)	COG2217(Cation-transporting P-type ATPase)	METABOLISM	K17686	copA	P-type Cu+ transporter [EC:7.2.2.8]	map04978(Mineral absorption); map04016(MAPK signaling pathway - plant); map01524(Platinum drug resistance)	Organismal Systems;Environmental Information Processing;Human Diseases	Digestive system;Signal transduction;Drug resistance: antineoplastic	PF00122.22(E1-E2_ATPase:E1-E2 ATPase); PF00702.28(Hydrolase:haloacid dehalogenase-like hydrolase); PF00403.28(HMA:Heavy-metal-associated domain); PF08282.14(Hydrolase_3:haloacid dehalogenase-like hydrolase)	GO:0005886(cellular_component:plasma membrane); GO:0016021(cellular_component:integral component of membrane); GO:0046872(molecular_function:metal ion binding); GO:0005524(molecular_function:ATP binding); GO:0019829(molecular_function:cation-transporting ATPase activity)	GO:0005488;GO:0140657;GO:0005215;GO:0110165	WP_002263707.1(heavy metal translocating P-type ATPase [Streptococcus mutans])	sp|Q5HL56|COPA_STAEQ(Copper-exporting P-type ATPase OS=Staphylococcus epidermidis (strain ATCC 35984 / RP62A) OX=176279 GN=copA PE=3 SV=1)	ref_gene
SMU_RS02080	220	379	275	281	266	301	180.78	235.31	166.94	153.9	131.96	170	194.343	151.953	0.811335	-0.301631	0.106578	0.19915	no	down	copZ	copper chaperone CopZ	NC_004350.2	399833	400036	+	COG2608(P:Inorganic ion transport and metabolism)	COG2608(Copper chaperone CopZ)	METABOLISM	K07213	copZ	copper chaperone	map04978(Mineral absorption)	Organismal Systems	Digestive system	PF00403.28(HMA:Heavy-metal-associated domain)	GO:0046872(molecular_function:metal ion binding)	GO:0005488	WP_002263706.1(copper chaperone CopZ [Streptococcus mutans])		ref_gene
SMU_RS02085	1112	1958	1671	1463	1607	1316	119.98	157.28	134.11	106.1	105.76	101.09	137.123	104.317	0.772943	-0.371567	0.00267494	0.0100563	no	down	SMU_RS02085	Cof-type HAD-IIB family hydrolase	NC_004350.2	400277	401104	+	COG0561(H:Coenzyme transport and metabolism); COG0561(R:General function prediction only)	COG0561(Hydroxymethylpyrimidine pyrophosphatase and other HAD family phosphatases); COG0561(Hydroxymethylpyrimidine pyrophosphatase and other HAD family phosphatases)	METABOLISM;POORLY CHARACTERIZED							PF08282.14(Hydrolase_3:haloacid dehalogenase-like hydrolase); PF05116.15(S6PP:Sucrose-6F-phosphate phosphohydrolase); PF00702.28(Hydrolase:haloacid dehalogenase-like hydrolase)	GO:0016787(molecular_function:hydrolase activity)	GO:0003824	WP_002263705.1(Cof-type HAD-IIB family hydrolase [Streptococcus mutans])	sp|P54947|YXEH_BACSU(Putative phosphatase YxeH OS=Bacillus subtilis (strain 168) OX=224308 GN=yxeH PE=3 SV=1)	ref_gene
SMU_RS02090	370	568	549	726	743	673	20.25	23.09	22.35	26.71	24.83	26.32	21.8967	25.9533	1.19842	0.261134	0.0118236	0.0342396	no	up	SMU_RS02090	YgjV family protein	NC_004350.2	401702	401211	-										PF10688.11(Imp-YgjV:Bacterial inner membrane protein)	GO:0016021(cellular_component:integral component of membrane)	GO:0110165	WP_011074508.1(YgjV family protein [Streptococcus mutans])		ref_gene
SMU_RS02095	107	175	139	227	266	216	12.41	15.11	11.99	17.69	18.81	17.82	13.17	18.1067	1.39602	0.481323	0.00271491	0.010146	no	up	SMU_RS02095	ABC transporter ATP-binding protein	NC_004350.2	402057	402923	+	COG1131(V:Defense mechanisms)	COG1131(ABC-type multidrug transport system, ATPase component)	CELLULAR PROCESSES AND SIGNALING	K11050	cylA	multidrug/hemolysin transport system ATP-binding protein	map02010(ABC transporters)	Environmental Information Processing	Membrane transport	PF00005.29(ABC_tran:ABC transporter); PF13304.8(AAA_21:AAA domain, putative AbiEii toxin, Type IV TA system); PF02463.21(SMC_N:RecF/RecN/SMC N terminal domain); PF13175.8(AAA_15:AAA ATPase domain); PF13514.8(AAA_27:AAA domain); PF13555.8(AAA_29:P-loop containing region of AAA domain); PF13732.8(DUF4162:Domain of unknown function (DUF4162))	GO:0042626(molecular_function:ATPase activity, coupled to transmembrane movement of substances); GO:0005524(molecular_function:ATP binding)	GO:0005488;GO:0140657;GO:0005215	WP_002263703.1(ABC transporter ATP-binding protein [Streptococcus mutans])	sp|Q1LKJ2|NODI_CUPMC(Nod factor export ATP-binding protein I OS=Cupriavidus metallidurans (strain ATCC 43123 / DSM 2839 / NBRC 102507 / CH34) OX=266264 GN=nodI PE=3 SV=1)	ref_gene
SMU_RS02100	101	185	116	166	180	141	12.11	16.52	10.35	13.38	13.16	12.03	12.9933	12.8567	1.00627	0.00901846	0.967482	0.982551	no	up	SMU_RS02100	ABC transporter permease	NC_004350.2	402924	403781	+	COG0842(V:Defense mechanisms)	COG0842(ABC-type multidrug transport system, permease component)	CELLULAR PROCESSES AND SIGNALING	K11051	cylB	multidrug/hemolysin transport system permease protein	map02010(ABC transporters)	Environmental Information Processing	Membrane transport	PF01061.26(ABC2_membrane:ABC-2 type transporter); PF12698.9(ABC2_membrane_3:ABC-2 family transporter protein)	GO:0016021(cellular_component:integral component of membrane)	GO:0110165	WP_002263702.1(ABC transporter permease [Streptococcus mutans])		ref_gene
SMU_RS02105	1136	1061	1285	1318	1788	1554	319.57	223.81	268.86	249.09	305.93	307.83	270.747	287.617	1.0837	0.11597	0.536297	0.662402	no	up	SMU_RS02105	LytTR family transcriptional regulator DNA-binding domain-containing protein	NC_004350.2	403795	404253	+	COG3279(K:Transcription); COG3279(T:Signal transduction mechanisms)	COG3279(DNA-binding response regulator, LytR/AlgR family); COG3279(DNA-binding response regulator, LytR/AlgR family)	INFORMATION STORAGE AND PROCESSING;CELLULAR PROCESSES AND SIGNALING							PF04397.17(LytTR:LytTr DNA-binding domain)	GO:0003677(molecular_function:DNA binding)	GO:0005488	WP_002263701.1(LytTR family transcriptional regulator DNA-binding domain-containing protein [Streptococcus mutans])	sp|Q2YV67|LYTR_STAAB(Transcriptional regulatory protein LytR OS=Staphylococcus aureus (strain bovine RF122 / ET3-1) OX=273036 GN=lytR PE=3 SV=1)	ref_gene
SMU_RS02110	630	646	849	890	1092	1079	253.09	195.2	253.43	239.84	266.28	303.17	233.907	269.763	1.18161	0.240754	0.170856	0.286813	no	up	SMU_RS02110	DUF3021 domain-containing protein	NC_004350.2	404267	404665	+										PF11457.10(DUF3021:Protein of unknown function (DUF3021))	GO:0016021(cellular_component:integral component of membrane)	GO:0110165	WP_002263700.1(DUF3021 domain-containing protein [Streptococcus mutans])		ref_gene
SMU_RS02115	1728.7	2393.02	2747.14	3839.72	5477.64	5170.87	58.19	59.75	68.78	86.86	112.59	124.54	62.24	107.997	1.75334	0.810103	1.04229e-06	1.27159e-05	no	up	nagA	N-acetylglucosamine-6-phosphate deacetylase	NC_004350.2	404987	406165	+	COG1820(G:Carbohydrate transport and metabolism)	COG1820(N-acetylglucosamine-6-phosphate deacetylase)	METABOLISM	K01443	nagA	N-acetylglucosamine-6-phosphate deacetylase [EC:3.5.1.25]	map00520(Amino sugar and nucleotide sugar metabolism)	Metabolism	Carbohydrate metabolism	PF01979.22(Amidohydro_1:Amidohydrolase family); PF07969.13(Amidohydro_3:Amidohydrolase family)	GO:0006044(biological_process:N-acetylglucosamine metabolic process); GO:0046872(molecular_function:metal ion binding); GO:0005975(biological_process:carbohydrate metabolic process); GO:0047419(molecular_function:N-acetylgalactosamine-6-phosphate deacetylase activity); GO:0008448(molecular_function:N-acetylglucosamine-6-phosphate deacetylase activity)	GO:0003824;GO:0005488;GO:0008152	WP_011074509.1(N-acetylglucosamine-6-phosphate deacetylase [Streptococcus mutans])	sp|P96166|NAGA_VIBFU(N-acetylglucosamine-6-phosphate deacetylase OS=Vibrio furnissii OX=29494 GN=manD PE=3 SV=1)	ref_gene
SMU_RS02120	352.65	363.02	352.37	398.39	375.28	281.72	12.88	9.84	9.57	9.78	8.37	7.36	10.7633	8.50333	0.800446	-0.321125	0.107972	0.20096	no	down	SMU_RS02120	IS3 family transposase	NC_004350.2	407599	406250	-	COG2801(X:Mobilome: prophages, transposons)	COG2801(Transposase InsO and inactivated derivatives)	CELLULAR PROCESSES AND SIGNALING	K07497		putative transposase				PF13333.8(rve_2:Integrase core domain); PF13276.8(HTH_21:HTH-like domain); PF00665.28(rve:Integrase core domain); PF13683.8(rve_3:Integrase core domain); PF13610.8(DDE_Tnp_IS240:DDE domain)			WP_086956939.1(IS3-like element ISSmu1 family transposase [Streptococcus mutans])	sp|P19769|INSK_ECOLI(Putative transposase InsK for insertion sequence element IS150 OS=Escherichia coli (strain K12) OX=83333 GN=insK PE=2 SV=2)	ref_gene
SMU_RS02125	12995	17919	16615	11083	9078	6610	231.88	237.01	220.51	132.91	98.94	84.48	229.8	105.443	0.464546	-1.10611	6.11406e-09	1.07053e-07	yes	down	SMU_RS02125	2-hydroxyacyl-CoA dehydratase	NC_004350.2	412040	407739	-	COG1924(I:Lipid transport and metabolism)	COG1924(Activator of 2-hydroxyglutaryl-CoA dehydratase (HSP70-class ATPase domain))	METABOLISM							PF09989.11(DUF2229:CoA enzyme activase uncharacterised domain (DUF2229)); PF01869.22(BcrAD_BadFG:BadF/BadG/BcrA/BcrD ATPase family); PF06050.15(HGD-D:2-hydroxyglutaryl-CoA dehydratase, D-component)	GO:0051536(molecular_function:iron-sulfur cluster binding)	GO:0005488	WP_002352208.1(2-hydroxyacyl-CoA dehydratase [Streptococcus mutans])	sp|P11568|HGDC_ACIFV((R)-2-hydroxyglutaryl-CoA dehydratase activating ATPase OS=Acidaminococcus fermentans (strain ATCC 25085 / DSM 20731 / VR4) OX=591001 GN=hgdC PE=1 SV=2)	ref_gene
SMU_RS02130	145	177	194	224	273	248	18.81	17.11	18.72	19.53	21.6	22.87	18.2133	21.3333	1.19074	0.251853	0.0958408	0.184369	no	up	SMU_RS02130	TetR/AcrR family transcriptional regulator	NC_004350.2	412321	412932	+	COG1309(K:Transcription)	COG1309(DNA-binding protein, AcrR family, includes nucleoid occlusion protein SlmA)	INFORMATION STORAGE AND PROCESSING							PF14278.8(TetR_C_8:Transcriptional regulator C-terminal region); PF00440.25(TetR_N:Bacterial regulatory proteins, tetR family)	GO:0016021(cellular_component:integral component of membrane); GO:0003677(molecular_function:DNA binding)	GO:0110165;GO:0005488	WP_002262077.1(TetR/AcrR family transcriptional regulator [Streptococcus mutans])	sp|P46330|YXBF_BACSU(Uncharacterized HTH-type transcriptional regulator YxbF OS=Bacillus subtilis (strain 168) OX=224308 GN=yxbF PE=4 SV=1)	ref_gene
SMU_RS02135	470	700	581	773	804	695	173.53	194.27	159.45	191.55	180.28	179.79	175.75	183.873	1.07384	0.102775	0.363685	0.496197	no	up	SMU_RS02135	polyketide cyclase	NC_004350.2	413049	413465	+													WP_002262078.1(polyketide cyclase [Streptococcus mutans])		ref_gene
SMU_RS02140	198	338	281	342	404	336	61.33	78.57	64.73	71.15	76.07	73.16	68.21	73.46	1.10178	0.139835	0.31772	0.453099	no	up	SMU_RS02140	MarR family winged helix-turn-helix transcriptional regulator	NC_004350.2	413462	413920	+	COG1846(K:Transcription)	COG1846(DNA-binding transcriptional regulator, MarR family)	INFORMATION STORAGE AND PROCESSING							PF01047.24(MarR:MarR family); PF12802.9(MarR_2:MarR family); PF13463.8(HTH_27:Winged helix DNA-binding domain); PF04182.14(B-block_TFIIIC:B-block binding subunit of TFIIIC)	GO:0003700(molecular_function:transcription factor activity, sequence-specific DNA binding)	GO:0140110	WP_002262079.1(MarR family winged helix-turn-helix transcriptional regulator [Streptococcus mutans])	sp|P96625|YDCH_BACSU(Uncharacterized HTH-type transcriptional regulator YdcH OS=Bacillus subtilis (strain 168) OX=224308 GN=ydcH PE=4 SV=1)	ref_gene
SMU_RS02145	929	1418	1362	1772	1916	1689	192.47	219.7	209.91	246.76	241.75	247.52	207.36	245.343	1.20544	0.269557	0.00110689	0.00496001	no	up	SMU_RS02145	EVE domain-containing protein	NC_004350.2	413913	414323	+	COG1673(R:General function prediction only)	COG1673(Predicted RNA-binding protein, contains PUA-like EVE domain)	POORLY CHARACTERIZED							PF01878.20(EVE:EVE domain)			WP_002262080.1(EVE domain-containing protein [Streptococcus mutans])	sp|Q8DVN4|Y442_STRMU(UPF0310 protein SMU_442 OS=Streptococcus mutans serotype c (strain ATCC 700610 / UA159) OX=210007 GN=SMU_442 PE=3 SV=1)	ref_gene
SMU_RS02150	2606	3505	3202	3176	3296	2572	285.53	285.94	260.97	233.91	220.28	200.62	277.48	218.27	0.798895	-0.323922	0.00252719	0.0097214	no	down	glyQ	glycine--tRNA ligase subunit alpha	NC_004350.2	414774	415691	+	COG0752(J:Translation, ribosomal structure and biogenesis)	COG0752(Glycyl-tRNA synthetase, alpha subunit)	INFORMATION STORAGE AND PROCESSING	K01878	glyQ	glycyl-tRNA synthetase alpha chain [EC:6.1.1.14]	map00970(Aminoacyl-tRNA biosynthesis)	Genetic Information Processing	Translation	PF02091.17(tRNA-synt_2e:Glycyl-tRNA synthetase alpha subunit)	GO:0006426(biological_process:glycyl-tRNA aminoacylation); GO:0005737(cellular_component:cytoplasm); GO:0004820(molecular_function:glycine-tRNA ligase activity); GO:0005524(molecular_function:ATP binding)	GO:0110165;GO:0009987;GO:0003824;GO:0008152;GO:0005488	WP_002262081.1(glycine--tRNA ligase subunit alpha [Streptococcus mutans])	sp|Q8CWY6|SYGA_STRMU(Glycine--tRNA ligase alpha subunit OS=Streptococcus mutans serotype c (strain ATCC 700610 / UA159) OX=210007 GN=glyQ PE=3 SV=1)	ref_gene
SMU_RS02155	6800	8806	8172	7902	8483	6276	272.69	262.04	243.75	212.97	207.71	180	259.493	200.227	0.781242	-0.356159	0.0024484	0.00950703	no	down	glyS	glycine--tRNA ligase subunit beta	NC_004350.2	415694	417733	+	COG0751(J:Translation, ribosomal structure and biogenesis)	COG0751(Glycyl-tRNA synthetase, beta subunit)	INFORMATION STORAGE AND PROCESSING	K01879	glyS	glycyl-tRNA synthetase beta chain [EC:6.1.1.14]	map00970(Aminoacyl-tRNA biosynthesis)	Genetic Information Processing	Translation	PF02092.19(tRNA_synt_2f:Glycyl-tRNA synthetase beta subunit)	GO:0006426(biological_process:glycyl-tRNA aminoacylation); GO:0005737(cellular_component:cytoplasm); GO:0004820(molecular_function:glycine-tRNA ligase activity); GO:0005524(molecular_function:ATP binding)	GO:0110165;GO:0009987;GO:0003824;GO:0008152;GO:0005488	WP_002262082.1(glycine--tRNA ligase subunit beta [Streptococcus mutans])	sp|Q8CWY5|SYGB_STRMU(Glycine--tRNA ligase beta subunit OS=Streptococcus mutans serotype c (strain ATCC 700610 / UA159) OX=210007 GN=glyS PE=3 SV=1)	ref_gene
SMU_RS02160	682	935	744	779	838	639	313.15	323.24	253.66	239.75	233.35	204.62	296.683	225.907	0.78401	-0.351057	0.0140654	0.039639	no	down	SMU_RS02160	DUF896 family protein	NC_004350.2	417839	418093	+	COG4224(S:Function unknown)	COG4224(Uncharacterized conserved protein YnzC, UPF0291/DUF896 family)	POORLY CHARACTERIZED							PF05979.14(DUF896:Bacterial protein of unknown function (DUF896))	GO:0005737(cellular_component:cytoplasm)	GO:0110165	WP_002262083.1(DUF896 family protein [Streptococcus mutans])	sp|Q8DVN2|Y447_STRMU(UPF0291 protein SMU_447 OS=Streptococcus mutans serotype c (strain ATCC 700610 / UA159) OX=210007 GN=SMU_447 PE=3 SV=1)	ref_gene
SMU_RS02165	3130	4739	3683	4224	4416	3582	593.31	671.3	519.34	538.2	509.94	480.82	594.65	509.653	0.873958	-0.194364	0.121118	0.218961	no	down	SMU_RS02165	PepSY domain-containing protein	NC_004350.2	418217	418597	+	COG3212(O:Posttranslational modification, protein turnover, chaperones)	COG3212(PepSY domain containing protein, regulator of zincin peptidase activity)	CELLULAR PROCESSES AND SIGNALING							PF03413.21(PepSY:Peptidase propeptide and YPEB domain)			WP_011074511.1(PepSY domain-containing protein [Streptococcus mutans])	sp|Q5XAJ8|Y1430_STRP6(Uncharacterized protein Spy1430 OS=Streptococcus pyogenes serotype M6 (strain ATCC BAA-946 / MGAS10394) OX=286636 GN=M6_Spy1430 PE=1 SV=1)	ref_gene
SMU_RS02170	2180	2518	2562	3234	3920	3291	285.19	245.52	249.32	284.39	312.7	306.06	260.01	301.05	1.1757	0.233517	0.0406162	0.0930972	no	up	proB	glutamate 5-kinase	NC_004350.2	419095	419895	+	COG0263(E:Amino acid transport and metabolism)	COG0263(Glutamate 5-kinase)	METABOLISM	K00931	proB	glutamate 5-kinase [EC:2.7.2.11]	map00330(Arginine and proline metabolism); map00332(Carbapenem biosynthesis)	Metabolism;Metabolism	Amino acid metabolism;Biosynthesis of other secondary metabolites	PF00696.30(AA_kinase:Amino acid kinase family)	GO:0005737(cellular_component:cytoplasm); GO:0055129(biological_process:L-proline biosynthetic process); GO:0004349(molecular_function:glutamate 5-kinase activity); GO:0005524(molecular_function:ATP binding)	GO:0110165;GO:0009987;GO:0003824;GO:0008152;GO:0005488	Q8DVN0.1(RecName: Full=Glutamate 5-kinase; AltName: Full=Gamma-glutamyl kinase; Short=GK [Streptococcus mutans UA159])	sp|Q8DVN0|PROB_STRMU(Glutamate 5-kinase OS=Streptococcus mutans serotype c (strain ATCC 700610 / UA159) OX=210007 GN=proB PE=3 SV=1)	ref_gene
SMU_RS02175	4079	5158	4905	6009	6930	6310	235.74	221.4	210.86	233.41	244.49	260.51	222.667	246.137	1.11888	0.162052	0.0839799	0.165595	no	up	SMU_RS02175	glutamate-5-semialdehyde dehydrogenase	NC_004350.2	419899	421149	+	COG0014(E:Amino acid transport and metabolism)	COG0014(Gamma-glutamyl phosphate reductase)	METABOLISM	K00147	proA	glutamate-5-semialdehyde dehydrogenase [EC:1.2.1.41]	map00330(Arginine and proline metabolism); map00332(Carbapenem biosynthesis)	Metabolism;Metabolism	Amino acid metabolism;Biosynthesis of other secondary metabolites	PF00171.24(Aldedh:Aldehyde dehydrogenase family)	GO:0005737(cellular_component:cytoplasm); GO:0050661(molecular_function:NADP binding); GO:0055129(biological_process:L-proline biosynthetic process); GO:0004350(molecular_function:glutamate-5-semialdehyde dehydrogenase activity)	GO:0005488;GO:0110165;GO:0009987;GO:0003824;GO:0008152	WP_002262086.1(glutamate-5-semialdehyde dehydrogenase [Streptococcus mutans])	sp|Q8DVM9|PROA_STRMU(Gamma-glutamyl phosphate reductase OS=Streptococcus mutans serotype c (strain ATCC 700610 / UA159) OX=210007 GN=proA PE=3 SV=1)	ref_gene
SMU_RS02180	4512	4953	7276	7655	9074	7907	472.99	386.51	567.36	539.39	580.25	590.26	475.62	569.967	1.21397	0.279728	0.100691	0.190765	no	up	rsmH	16S rRNA (cytosine(1402)-N(4))-methyltransferase RsmH	NC_004350.2	421452	422402	+	COG0275(J:Translation, ribosomal structure and biogenesis)	COG0275(16S rRNA C1402 N4-methylase RsmH)	INFORMATION STORAGE AND PROCESSING	K03438	mraW	16S rRNA (cytosine1402-N4)-methyltransferase [EC:2.1.1.199]				PF01795.21(Methyltransf_5:MraW methylase family); PF13847.8(Methyltransf_31:Methyltransferase domain); PF06962.14(rRNA_methylase:Putative rRNA methylase)	GO:0005737(cellular_component:cytoplasm); GO:0070475(biological_process:rRNA base methylation); GO:0071424(molecular_function:rRNA (cytosine-N4-)-methyltransferase activity)	GO:0008152;GO:0110165;GO:0009987;GO:0003824	WP_002269142.1(16S rRNA (cytosine(1402)-N(4))-methyltransferase RsmH [Streptococcus mutans])	sp|Q8DVM7|RSMH_STRMU(Ribosomal RNA small subunit methyltransferase H OS=Streptococcus mutans serotype c (strain ATCC 700610 / UA159) OX=210007 GN=rsmH PE=3 SV=1)	ref_gene
SMU_RS02185	435	462	606	638	655	613	248.76	199.21	256.92	244.11	226.8	243.21	234.963	238.04	1.04282	0.0604923	0.697389	0.796355	no	up	ftsL	cell division protein FtsL	NC_004350.2	422412	422735	+	COG4839(D:Cell cycle control, cell division, chromosome partitioning)	COG4839(Cell division protein FtsL)	CELLULAR PROCESSES AND SIGNALING							PF04977.17(DivIC:Septum formation initiator); PF19579.1(FtsL_2:Bacteriodetes cell division protein (FtsL-like)); PF06103.13(DUF948:Bacterial protein of unknown function (DUF948)); PF04999.15(FtsL:Cell division protein FtsL)	GO:0032153(cellular_component:cell division site); GO:0005887(cellular_component:integral component of plasma membrane); GO:0043093(biological_process:FtsZ-dependent cytokinesis)	GO:0009987;GO:0022414;GO:0110165	WP_002262088.1(MULTISPECIES: cell division protein FtsL [Streptococcus])	sp|Q8DR70|FTSL_STRR6(Cell division protein FtsL OS=Streptococcus pneumoniae (strain ATCC BAA-255 / R6) OX=171101 GN=ftsL PE=3 SV=1)	ref_gene
SMU_RS02190	9534	12594	13413	13121	13937	11561	362.45	355.25	379.28	335.25	323.54	314.38	365.66	324.39	0.89761	-0.15584	0.0526198	0.11411	no	down	pbp2X	penicillin-binding protein PBP2X	NC_004350.2	422739	424988	+	COG0768(D:Cell cycle control, cell division, chromosome partitioning); COG0768(M:Cell wall/membrane/envelope biogenesis)	COG0768(Cell division protein FtsI, peptidoglycan transpeptidase (Penicillin-binding protein 2)); COG0768(Cell division protein FtsI, peptidoglycan transpeptidase (Penicillin-binding protein 2))	CELLULAR PROCESSES AND SIGNALING;CELLULAR PROCESSES AND SIGNALING	K12556	pbp2X	penicillin-binding protein 2X	map00550(Peptidoglycan biosynthesis); map01501(beta-Lactam resistance)	Metabolism;Human Diseases	Glycan biosynthesis and metabolism;Drug resistance: antimicrobial	PF00905.24(Transpeptidase:Penicillin binding protein transpeptidase domain); PF03717.17(PBP_dimer:Penicillin-binding Protein dimerisation domain); PF03793.21(PASTA:PASTA domain)	GO:0016021(cellular_component:integral component of membrane); GO:0008658(molecular_function:penicillin binding); GO:0008360(biological_process:regulation of cell shape); GO:0007049(biological_process:cell cycle); GO:0005886(cellular_component:plasma membrane); GO:0051301(biological_process:cell division)	GO:0005488;GO:0065007;GO:0110165;GO:0009987	WP_002262089.1(penicillin-binding protein PBP2X [Streptococcus mutans])	sp|P59676|PBPX_STRR6(Penicillin-binding protein 2X OS=Streptococcus pneumoniae (strain ATCC BAA-255 / R6) OX=171101 GN=pbpX PE=1 SV=1)	ref_gene
SMU_RS02195	3379	4630	4750	4971	5309	4390	323.99	330.33	338.78	320.38	310.57	299.93	331.033	310.293	0.950947	-0.0725625	0.335465	0.469575	no	down	mraY	phospho-N-acetylmuramoyl-pentapeptide-transferase	NC_004350.2	424990	426009	+	COG0472(M:Cell wall/membrane/envelope biogenesis)	COG0472(UDP-N-acetylmuramyl pentapeptide phosphotransferase/UDP-N-acetylglucosamine-1-phosphate transferase)	CELLULAR PROCESSES AND SIGNALING	K01000	mraY	phospho-N-acetylmuramoyl-pentapeptide-transferase [EC:2.7.8.13]	map00550(Peptidoglycan biosynthesis); map01502(Vancomycin resistance)	Metabolism;Human Diseases	Glycan biosynthesis and metabolism;Drug resistance: antimicrobial	PF00953.23(Glycos_transf_4:Glycosyl transferase family 4); PF10555.11(MraY_sig1:Phospho-N-acetylmuramoyl-pentapeptide-transferase signature 1)	GO:0008963(molecular_function:phospho-N-acetylmuramoyl-pentapeptide-transferase activity); GO:0071555(biological_process:cell wall organization); GO:0008360(biological_process:regulation of cell shape); GO:0007049(biological_process:cell cycle); GO:0009252(biological_process:peptidoglycan biosynthetic process); GO:0005886(cellular_component:plasma membrane); GO:0046872(molecular_function:metal io…	GO:0005488;GO:0065007;GO:0110165;GO:0009987;GO:0003824;GO:0008152	WP_002262090.1(phospho-N-acetylmuramoyl-pentapeptide-transferase [Streptococcus mutans])	sp|Q8DVM4|MRAY_STRMU(Phospho-N-acetylmuramoyl-pentapeptide-transferase OS=Streptococcus mutans serotype c (strain ATCC 700610 / UA159) OX=210007 GN=mraY PE=3 SV=1)	ref_gene
SMU_RS02200	63	44	52	49	69	62	27.86	14.65	17.08	14.53	18.51	19.14	19.8633	17.3933	0.904974	-0.144052	0.671877	0.778028	no	down	SMU_RS02200	hypothetical protein	NC_004350.2	426043	426270	+													WP_019319357.1(hypothetical protein [Streptococcus mutans])		ref_gene
SMU_RS02205	3682	4685	4606	6770	7091	6749	252.06	238.33	234.54	311.5	296.29	329.81	241.643	312.533	1.30969	0.389221	5.95175e-06	5.89254e-05	no	up	SMU_RS02205	DEAD/DEAH box helicase	NC_004350.2	426390	427733	+	COG0513(L:Replication, recombination and repair)	COG0513(Superfamily II DNA and RNA helicase)	INFORMATION STORAGE AND PROCESSING	K18692	cshB	ATP-dependent RNA helicase CshB [EC:3.6.4.13]				PF00270.31(DEAD:DEAD/DEAH box helicase); PF00271.33(Helicase_C:Helicase conserved C-terminal domain); PF04851.17(ResIII:Type III restriction enzyme, res subunit)	GO:0005737(cellular_component:cytoplasm); GO:0016787(molecular_function:hydrolase activity); GO:0003724(molecular_function:RNA helicase activity); GO:0003723(molecular_function:RNA binding); GO:0009409(biological_process:response to cold); GO:0006401(biological_process:RNA catabolic process); GO:0005524(molecular_function:ATP binding)	GO:0005488;GO:0140657;GO:0110165;GO:0009987;GO:0003824;GO:0008152;GO:0050896	WP_002262091.1(DEAD/DEAH box helicase [Streptococcus mutans])	sp|Q8Y755|CSHB_LISMO(DEAD-box ATP-dependent RNA helicase CshB OS=Listeria monocytogenes serovar 1/2a (strain ATCC BAA-679 / EGD-e) OX=169963 GN=cshB PE=2 SV=1)	ref_gene
SMU_RS02210	1167	1015	927	1915	2080	1678	103.69	67.08	61.27	114.37	112.77	106.29	77.3467	111.143	1.45506	0.541082	0.0170958	0.0467846	no	up	SMU_RS02210	transporter substrate-binding domain-containing protein	NC_004350.2	427974	428795	+	COG0834(E:Amino acid transport and metabolism); COG0834(T:Signal transduction mechanisms)	COG0834(ABC-type amino acid transport/signal transduction system, periplasmic component/domain); COG0834(ABC-type amino acid transport/signal transduction system, periplasmic component/domain)	METABOLISM;CELLULAR PROCESSES AND SIGNALING	K02424	fliY	L-cystine transport system substrate-binding protein	map02010(ABC transporters); map02040(Flagellar assembly)	Environmental Information Processing;Cellular Processes	Membrane transport;Cell motility	PF00497.22(SBP_bac_3:Bacterial extracellular solute-binding proteins, family 3); PF09084.13(NMT1:NMT1/THI5 like)			WP_002262092.1(transporter substrate-binding domain-containing protein [Streptococcus mutans])	sp|P54952|YXEM_BACSU(Probable amino-acid-binding protein YxeM OS=Bacillus subtilis (strain 168) OX=224308 GN=yxeM PE=1 SV=1)	ref_gene
SMU_RS02215	1017	890	713	1381	1449	1272	133.05	86.78	69.38	121.44	115.59	118.29	96.4033	118.44	1.24607	0.317382	0.207017	0.332886	no	up	SMU_RS02215	amino acid ABC transporter permease	NC_004350.2	428818	429621	+	COG0765(E:Amino acid transport and metabolism)	COG0765(ABC-type amino acid transport system, permease component)	METABOLISM	K10009	tcyB	L-cystine transport system permease protein	map02010(ABC transporters)	Environmental Information Processing	Membrane transport	PF00528.24(BPD_transp_1:Binding-protein-dependent transport system inner membrane component)	GO:0043190(cellular_component:ATP-binding cassette (ABC) transporter complex); GO:0022857(molecular_function:transmembrane transporter activity); GO:0006865(biological_process:amino acid transport)	GO:0005215;GO:0032991;GO:0051179	WP_002262093.1(amino acid ABC transporter permease [Streptococcus mutans])	sp|P54953|YXEN_BACSU(Probable amino-acid permease protein YxeN OS=Bacillus subtilis (strain 168) OX=224308 GN=yxeN PE=1 SV=1)	ref_gene
SMU_RS02220	1933	1580	1334	2298	2969	2320	281.34	171.52	144.43	224.83	263.43	239.8	199.097	242.687	1.23607	0.305756	0.248795	0.377888	no	up	SMU_RS02220	amino acid ABC transporter ATP-binding protein	NC_004350.2	429621	430364	+	COG1126(E:Amino acid transport and metabolism)	COG1126(ABC-type polar amino acid transport system, ATPase component)	METABOLISM	K10010	tcyC	L-cystine transport system ATP-binding protein [EC:7.4.2.1]	map02010(ABC transporters)	Environmental Information Processing	Membrane transport	PF00005.29(ABC_tran:ABC transporter); PF13304.8(AAA_21:AAA domain, putative AbiEii toxin, Type IV TA system); PF02463.21(SMC_N:RecF/RecN/SMC N terminal domain); PF13555.8(AAA_29:P-loop containing region of AAA domain)	GO:0015424(molecular_function:amino acid-transporting ATPase activity); GO:0042626(molecular_function:ATPase activity, coupled to transmembrane movement of substances); GO:0005524(molecular_function:ATP binding)	GO:0005488;GO:0140657;GO:0005215	WP_002262094.1(amino acid ABC transporter ATP-binding protein [Streptococcus mutans])	sp|O34900|TCYN_BACSU(L-cystine import ATP-binding protein TcyN OS=Bacillus subtilis (strain 168) OX=224308 GN=tcyN PE=1 SV=1)	ref_gene
SMU_RS02225	267	327	421	456	559	512	248.34	229.91	288.82	282.22	313.56	326.2	255.69	307.327	1.24531	0.3165	0.0437163	0.0985972	no	up	SMU_RS02225	DUF4059 family protein	NC_004350.2	430413	430637	+										PF13268.8(DUF4059:Protein of unknown function (DUF4059))	GO:0016021(cellular_component:integral component of membrane)	GO:0110165	WP_002262095.1(MULTISPECIES: DUF4059 family protein [Streptococcus])		ref_gene
SMU_RS02230	3476	3672	5233	6755	7823	9724	228.67	179.48	256.07	298.68	314.13	456.73	221.407	356.513	1.62572	0.701078	0.00149358	0.00636116	no	up	trxB	thioredoxin-disulfide reductase	NC_004350.2	430700	431614	+	COG0492(O:Posttranslational modification, protein turnover, chaperones)	COG0492(Thioredoxin reductase)	CELLULAR PROCESSES AND SIGNALING	K00384	trxB	thioredoxin reductase (NADPH) [EC:1.8.1.9]	map00450(Selenocompound metabolism)	Metabolism	Metabolism of other amino acids	PF07992.16(Pyr_redox_2:Pyridine nucleotide-disulphide oxidoreductase); PF13738.8(Pyr_redox_3:Pyridine nucleotide-disulphide oxidoreductase); PF00070.29(Pyr_redox:Pyridine nucleotide-disulphide oxidoreductase); PF00890.26(FAD_binding_2:FAD binding domain); PF01266.26(DAO:FAD dependent oxidoreductase); PF01134.24(GIDA:Glucose inhibited division protein A); PF12831.9(FAD_oxidored:FAD dependent oxido…	GO:0005737(cellular_component:cytoplasm); GO:0019430(biological_process:removal of superoxide radicals); GO:0004791(molecular_function:thioredoxin-disulfide reductase activity)	GO:0098754;GO:0110165;GO:0009987;GO:0016209;GO:0003824;GO:0008152	WP_002262096.1(thioredoxin-disulfide reductase [Streptococcus mutans])	sp|Q5HQW4|TRXB_STAEQ(Thioredoxin reductase OS=Staphylococcus epidermidis (strain ATCC 35984 / RP62A) OX=176279 GN=trxB PE=3 SV=1)	ref_gene
SMU_RS02235	7284	9927	9912	9682	11002	10421	451.97	457.57	457.47	403.77	416.7	461.78	455.67	427.417	0.949566	-0.0746602	0.35794	0.49155	no	down	SMU_RS02235	nicotinate phosphoribosyltransferase	NC_004350.2	432078	433538	+	COG1488(H:Coenzyme transport and metabolism)	COG1488(Nicotinic acid phosphoribosyltransferase)	METABOLISM	K00763	pncB	nicotinate phosphoribosyltransferase [EC:6.3.4.21]	map00760(Nicotinate and nicotinamide metabolism)	Metabolism	Metabolism of cofactors and vitamins	PF17767.3(NAPRTase_N:Nicotinate phosphoribosyltransferase (NAPRTase) N-terminal domain); PF17956.3(NAPRTase_C:Nicotinate phosphoribosyltransferase C-terminal domain); PF04095.18(NAPRTase:Nicotinate phosphoribosyltransferase (NAPRTase) family)	GO:0009435(biological_process:NAD biosynthetic process); GO:0004514(molecular_function:nicotinate-nucleotide diphosphorylase (carboxylating) activity); GO:0004516(molecular_function:nicotinate phosphoribosyltransferase activity)	GO:0009987;GO:0003824;GO:0008152	WP_002262097.1(nicotinate phosphoribosyltransferase [Streptococcus mutans])	sp|O32090|PNCB_BACSU(Nicotinate phosphoribosyltransferase OS=Bacillus subtilis (strain 168) OX=224308 GN=pncB PE=3 SV=1)	ref_gene
SMU_RS02240	4340	6064	5656	5535	6306	5531	465.66	484.39	451.41	399.18	412.72	422.53	467.153	411.477	0.894028	-0.161608	0.0161443	0.0445678	no	down	nadE	ammonia-dependent NAD(+) synthetase	NC_004350.2	433535	434359	+	COG0171(H:Coenzyme transport and metabolism)	COG0171(NH3-dependent NAD+ synthetase)	METABOLISM	K01916	nadE	NAD+ synthase [EC:6.3.1.5]	map00760(Nicotinate and nicotinamide metabolism)	Metabolism	Metabolism of cofactors and vitamins	PF02540.19(NAD_synthase:NAD synthase)	GO:0005737(cellular_component:cytoplasm); GO:0046872(molecular_function:metal ion binding); GO:0004359(molecular_function:glutaminase activity); GO:0008795(molecular_function:NAD+ synthase activity); GO:0009435(biological_process:NAD biosynthetic process); GO:0003952(molecular_function:NAD+ synthase (glutamine-hydrolyzing) activity); GO:0005524(molecular_function:ATP binding)	GO:0005488;GO:0110165;GO:0009987;GO:0003824;GO:0008152	WP_002262098.1(ammonia-dependent NAD(+) synthetase [Streptococcus mutans])	sp|Q8CWY4|NADE_STRMU(NH(3)-dependent NAD(+) synthetase OS=Streptococcus mutans serotype c (strain ATCC 700610 / UA159) OX=210007 GN=nadE PE=3 SV=1)	ref_gene
SMU_RS02245	8638	11302	11174	10771	12548	11253	556	540.47	534.98	465.97	492.99	517.19	543.817	492.05	0.916137	-0.126365	0.10272	0.193085	no	down	pepC	aminopeptidase C	NC_004350.2	434472	435806	+	COG3579(E:Amino acid transport and metabolism)	COG3579(Aminopeptidase C)	METABOLISM	K01372	pepC	bleomycin hydrolase [EC:3.4.22.40]				PF03051.17(Peptidase_C1_2:Peptidase C1-like family); PF00112.25(Peptidase_C1:Papain family cysteine protease)	GO:0004177(molecular_function:aminopeptidase activity); GO:0008234(molecular_function:cysteine-type peptidase activity)	GO:0003824	WP_002263054.1(aminopeptidase C [Streptococcus mutans])	sp|Q56115|PEPC_STRTR(Aminopeptidase C OS=Streptococcus thermophilus OX=1308 GN=pepC PE=3 SV=1)	ref_gene
SMU_RS02250	15612	24967	21045	21488	23472	20246	592.94	703.58	594.5	548.49	544.35	550.02	630.34	547.62	0.879833	-0.184699	0.0503986	0.110305	no	down	pbp1a	penicillin-binding protein PBP1A	NC_004350.2	438153	435922	-	COG0744(M:Cell wall/membrane/envelope biogenesis)	COG0744(Penicillin-binding protein 1B/1F, peptidoglycan transglycosylase/transpeptidase)	CELLULAR PROCESSES AND SIGNALING	K05366	mrcA	penicillin-binding protein 1A [EC:2.4.1.129 3.4.16.4]	map00550(Peptidoglycan biosynthesis); map01501(beta-Lactam resistance)	Metabolism;Human Diseases	Glycan biosynthesis and metabolism;Drug resistance: antimicrobial	PF00912.24(Transgly:Transglycosylase); PF00905.24(Transpeptidase:Penicillin binding protein transpeptidase domain)	GO:0008955(molecular_function:peptidoglycan glycosyltransferase activity); GO:0016021(cellular_component:integral component of membrane); GO:0008658(molecular_function:penicillin binding); GO:0009002(molecular_function:serine-type D-Ala-D-Ala carboxypeptidase activity)	GO:0005488;GO:0110165;GO:0003824	WP_002263053.1(penicillin-binding protein PBP1A [Streptococcus mutans])	sp|Q04707|PBPA_STRPN(Penicillin-binding protein 1A OS=Streptococcus pneumoniae serotype 4 (strain ATCC BAA-334 / TIGR4) OX=170187 GN=ponA PE=1 SV=2)	ref_gene
SMU_RS02255	3958	5570	5556	6734	7561	6935	746.62	785.17	779.65	853.87	868.89	926.45	770.48	883.07	1.16703	0.222845	0.00142011	0.00611716	no	up	recU	Holliday junction resolvase RecU	NC_004350.2	438739	438146	-	COG3331(R:General function prediction only)	COG3331(Penicillin-binding protein-related factor A, putative recombinase)	POORLY CHARACTERIZED	K03700	recU	recombination protein U				PF03838.16(RecU:Recombination protein U)	GO:0006310(biological_process:DNA recombination); GO:0005737(cellular_component:cytoplasm); GO:0006281(biological_process:DNA repair); GO:0000287(molecular_function:magnesium ion binding); GO:0003676(molecular_function:nucleic acid binding); GO:0007059(biological_process:chromosome segregation); GO:0008821(molecular_function:crossover junction endodeoxyribonuclease activity)	GO:0005488;GO:0110165;GO:0009987;GO:0003824;GO:0008152;GO:0050896	WP_002263052.1(Holliday junction resolvase RecU [Streptococcus mutans])	sp|Q8DVL3|RECU_STRMU(Holliday junction resolvase RecU OS=Streptococcus mutans serotype c (strain ATCC 700610 / UA159) OX=210007 GN=recU PE=3 SV=1)	ref_gene
SMU_RS02260	165	301	281	356	358	288	13.59	18.43	17.21	19.7	17.99	16.91	16.41	18.2	1.12287	0.167188	0.308633	0.442811	no	up	SMU_RS02260	DUF1273 domain-containing protein	NC_004350.2	438819	439340	+	COG4474(X:Mobilome: prophages, transposons)	COG4474(Uncharacterized SPBc2 prophage-derived protein YoqJ)	CELLULAR PROCESSES AND SIGNALING							PF06908.13(YpsA:YspA SLOG family)			WP_002263051.1(DUF1273 domain-containing protein [Streptococcus mutans])	sp|Q8DVL2|Y470_STRMU(UPF0398 protein SMU_470 OS=Streptococcus mutans serotype c (strain ATCC 700610 / UA159) OX=210007 GN=SMU_470 PE=3 SV=1)	ref_gene
SMU_RS02265	2014	3279	2856	4118	3969	3569	872.33	1068.86	918.82	1195.96	1042.95	1079.45	953.337	1106.12	1.19326	0.254906	0.0215801	0.0564649	no	up	gpsB	cell division regulator GpsB	NC_004350.2	439446	439784	+	COG3599(D:Cell cycle control, cell division, chromosome partitioning)	COG3599(Cell division septum initiation protein DivIVA, interacts with FtsZ and MinD)	CELLULAR PROCESSES AND SIGNALING							PF05103.15(DivIVA:DivIVA protein); PF15898.7(PRKG1_interact:cGMP-dependent protein kinase interacting domain); PF02403.24(Seryl_tRNA_N:Seryl-tRNA synthetase N-terminal domain)	GO:0005737(cellular_component:cytoplasm); GO:0008360(biological_process:regulation of cell shape); GO:0051301(biological_process:cell division); GO:0007049(biological_process:cell cycle)	GO:0009987;GO:0065007;GO:0110165	WP_002263050.1(cell division regulator GpsB [Streptococcus mutans])	sp|Q8DVL1|GPSB_STRMU(Cell cycle protein GpsB OS=Streptococcus mutans serotype c (strain ATCC 700610 / UA159) OX=210007 GN=gpsB PE=3 SV=1)	ref_gene
SMU_RS02275	1744	1655	2185	2940	3291	3127	135.14	95.34	125.94	153.12	155.63	172.86	118.807	160.537	1.36653	0.450513	0.00826844	0.0254238	no	up	SMU_RS02275	class I SAM-dependent RNA methyltransferase	NC_004350.2	440234	441388	+	COG0116(J:Translation, ribosomal structure and biogenesis)	COG0116(23S rRNA G2445 N2-methylase RlmL)	INFORMATION STORAGE AND PROCESSING	K07444	ypsC	putative N6-adenine-specific DNA methylase [EC:2.1.1.-]				PF01170.20(UPF0020:Putative RNA methylase family UPF0020); PF02926.19(THUMP:THUMP domain); PF13847.8(Methyltransf_31:Methyltransferase domain)	GO:0008168(molecular_function:methyltransferase activity); GO:0032259(biological_process:methylation); GO:0003723(molecular_function:RNA binding)	GO:0003824;GO:0008152;GO:0005488	WP_002263884.1(class I SAM-dependent RNA methyltransferase [Streptococcus mutans])	sp|P50840|YPSC_BACSU(Putative RNA methyltransferase YpsC OS=Bacillus subtilis (strain 168) OX=224308 GN=ypsC PE=1 SV=1)	ref_gene
SMU_RS02280	6172	9442	8640	10569	11558	10184	247.12	280.53	257.31	284.4	282.57	291.63	261.653	286.2	1.10726	0.146989	0.04404	0.0987897	no	up	SMU_RS02280	cell division site-positioning protein MapZ family protein	NC_004350.2	441404	443044	+				K20073	mapZ	mid-cell-anchored protein Z				PF18041.3(MapZ_EC1:MapZ extracellular domain 1); PF18708.3(MapZ_C2:MapZ extracellular C-terminal domain 2)			WP_002263048.1(hypothetical protein [Streptococcus mutans])	sp|Q8DR55|MAPZ_STRR6(Mid-cell-anchored protein Z OS=Streptococcus pneumoniae (strain ATCC BAA-255 / R6) OX=171101 GN=mapZ PE=1 SV=1)	ref_gene
SMU_RS02285	4704	7617	7328	6760	7306	6419	111.42	133.78	129.1	107.61	105.7	108.86	124.767	107.39	0.870807	-0.199575	0.0343476	0.0816888	no	down	SMU_RS02285	S-ribosylhomocysteine lyase	NC_004350.2	443687	443205	-	COG1854(T:Signal transduction mechanisms)	COG1854(S-ribosylhomocysteine lyase LuxS, autoinducer biosynthesis)	CELLULAR PROCESSES AND SIGNALING	K07173	luxS	S-ribosylhomocysteine lyase [EC:4.4.1.21]	map02026(Biofilm formation - Escherichia coli); map00270(Cysteine and methionine metabolism); map02024(Quorum sensing); map05111(Biofilm formation - Vibrio cholerae)	Cellular Processes;Metabolism;Cellular Processes;Cellular Processes	Cellular community - prokaryotes;Amino acid metabolism;Cellular community - prokaryotes;Cellular community - prokaryotes	PF02664.17(LuxS:S-Ribosylhomocysteinase (LuxS))	GO:0009372(biological_process:quorum sensing); GO:0005506(molecular_function:iron ion binding); GO:0043768(molecular_function:S-ribosylhomocysteine lyase activity)	GO:0005488;GO:0009987;GO:0003824;GO:0051704;GO:0050896;GO:0023052	WP_002263047.1(S-ribosylhomocysteine lyase [Streptococcus mutans])	sp|Q8DVK8|LUXS_STRMU(S-ribosylhomocysteine lyase OS=Streptococcus mutans serotype c (strain ATCC 700610 / UA159) OX=210007 GN=luxS PE=3 SV=1)	ref_gene
SMU_RS02290	11759	15126	18427	21151	23193	20373	485.61	463.56	566.01	587.04	584.83	601.67	505.06	591.18	1.18379	0.243418	0.0303721	0.0740123	no	up	SMU_RS02290	ribonuclease Y	NC_004350.2	443832	445439	+	COG1094(J:Translation, ribosomal structure and biogenesis)	COG1094(rRNA processing protein Krr1/Pno1, contains KH domain)	INFORMATION STORAGE AND PROCESSING	K18682	rny	ribonucrease Y [EC:3.1.-.-]	map03018(RNA degradation)	Genetic Information Processing	Folding, sorting and degradation	PF12072.10(RNase_Y_N:RNase Y N-terminal region); PF01966.24(HD:HD domain); PF00013.31(KH_1:KH domain); PF08668.14(HDOD:HDOD domain); PF07650.19(KH_2:KH domain)	GO:0003723(molecular_function:RNA binding); GO:0006402(biological_process:mRNA catabolic process); GO:0004521(molecular_function:endoribonuclease activity); GO:0016021(cellular_component:integral component of membrane); GO:0005886(cellular_component:plasma membrane)	GO:0005488;GO:0065007;GO:0110165;GO:0009987;GO:0003824;GO:0008152	WP_128833698.1(ribonuclease Y [Streptococcus troglodytae])	sp|Q8DVK7|RNY_STRMU(Ribonuclease Y OS=Streptococcus mutans serotype c (strain ATCC 700610 / UA159) OX=210007 GN=rny PE=3 SV=1)	ref_gene
SMU_RS02295	3291	4735	4732	5564	6439	6897	594.86	639.36	636.27	676.04	709.13	883.32	623.497	756.163	1.23407	0.30342	0.0203728	0.0538811	no	up	gmk	guanylate kinase	NC_004350.2	445886	446518	+	COG0194(F:Nucleotide transport and metabolism)	COG0194(Guanylate kinase)	METABOLISM	K00942	gmk	guanylate kinase [EC:2.7.4.8]	map00230(Purine metabolism)	Metabolism	Nucleotide metabolism	PF00625.23(Guanylate_kin:Guanylate kinase)	GO:0005737(cellular_component:cytoplasm); GO:0004385(molecular_function:guanylate kinase activity); GO:0005524(molecular_function:ATP binding)	GO:0005488;GO:0003824;GO:0110165	WP_002263045.1(guanylate kinase [Streptococcus mutans])	sp|Q8DVK6|KGUA_STRMU(Guanylate kinase OS=Streptococcus mutans serotype c (strain ATCC 700610 / UA159) OX=210007 GN=gmk PE=3 SV=1)	ref_gene
SMU_RS02300	2763	3671	3262	3588	4097	3998	1590.32	1593.26	1391.89	1381.69	1427.77	1596.28	1525.16	1468.58	0.993301	-0.00969785	0.930554	0.962625	no	down	rpoZ	DNA-directed RNA polymerase subunit omega	NC_004350.2	446542	446859	+	COG1758(K:Transcription)	COG1758(DNA-directed RNA polymerase, subunit K/omega)	INFORMATION STORAGE AND PROCESSING	K03060	rpoZ	DNA-directed RNA polymerase subunit omega [EC:2.7.7.6]	map03020(RNA polymerase)	Genetic Information Processing	Transcription	PF01192.24(RNA_pol_Rpb6:RNA polymerase Rpb6)	GO:0003899(molecular_function:DNA-directed RNA polymerase activity); GO:0006351(biological_process:transcription, DNA-templated); GO:0003677(molecular_function:DNA binding)	GO:0005488;GO:0009987;GO:0003824;GO:0008152	WP_002263044.1(DNA-directed RNA polymerase subunit omega [Streptococcus mutans])	sp|Q8DVK5|RPOZ_STRMU(DNA-directed RNA polymerase subunit omega OS=Streptococcus mutans serotype c (strain ATCC 700610 / UA159) OX=210007 GN=rpoZ PE=3 SV=1)	ref_gene
SMU_RS02305	4551	3809	4981	5889	6748	5905	159.34	98.94	129.72	138.58	144.28	147.92	129.333	143.593	1.12019	0.163739	0.407156	0.54297	no	up	SMU_RS02305	primosomal protein N'	NC_004350.2	446901	449285	+	COG1198(L:Replication, recombination and repair)	COG1198(Primosomal protein N' (replication factor Y) - superfamily II helicase)	INFORMATION STORAGE AND PROCESSING	K04066	priA	primosomal protein N' (replication factor Y) (superfamily II helicase) [EC:3.6.4.-]	map03440(Homologous recombination)	Genetic Information Processing	Replication and repair	PF17764.3(PriA_3primeBD:3'DNA-binding domain (3'BD)); PF04851.17(ResIII:Type III restriction enzyme, res subunit); PF18074.3(PriA_C:Primosomal protein N C-terminal domain); PF00270.31(DEAD:DEAD/DEAH box helicase); PF00271.33(Helicase_C:Helicase conserved C-terminal domain); PF18319.3(PriA_CRR:PriA DNA helicase Cys-rich region (CRR) domain)	GO:0016787(molecular_function:hydrolase activity); GO:1990077(cellular_component:primosome complex); GO:0008270(molecular_function:zinc ion binding); GO:0003677(molecular_function:DNA binding); GO:0003678(molecular_function:DNA helicase activity); GO:0006268(biological_process:DNA unwinding involved in DNA replication); GO:0006269(biological_process:DNA replication, synthesis of RNA primer); GO:0…	GO:0140657;GO:0009987;GO:0003824;GO:0008152;GO:0032991;GO:0005488	WP_002263043.1(primosomal protein N' [Streptococcus mutans])	sp|P94461|PRIA_BACSU(Primosomal protein N' OS=Bacillus subtilis (strain 168) OX=224308 GN=priA PE=3 SV=2)	ref_gene
SMU_RS02310	1350	1408	1672	2040	2304	2073	133.57	103.67	123.06	135.67	139.07	146.12	120.1	140.287	1.18359	0.243166	0.0782563	0.156787	no	up	fmt	methionyl-tRNA formyltransferase	NC_004350.2	449345	450280	+	COG0223(J:Translation, ribosomal structure and biogenesis)	COG0223(Methionyl-tRNA formyltransferase)	INFORMATION STORAGE AND PROCESSING	K00604	fmt	methionyl-tRNA formyltransferase [EC:2.1.2.9]	map00670(One carbon pool by folate); map00970(Aminoacyl-tRNA biosynthesis)	Metabolism;Genetic Information Processing	Metabolism of cofactors and vitamins;Translation	PF00551.21(Formyl_trans_N:Formyl transferase); PF02911.20(Formyl_trans_C:Formyl transferase, C-terminal domain)	GO:0004479(molecular_function:methionyl-tRNA formyltransferase activity)	GO:0003824	AAN58227.1(putative methionyl-tRNA formyltransferase [Streptococcus mutans UA159])	sp|Q8DVK4|FMT_STRMU(Methionyl-tRNA formyltransferase OS=Streptococcus mutans serotype c (strain ATCC 700610 / UA159) OX=210007 GN=fmt PE=3 SV=2)	ref_gene
SMU_RS02315	2460	2743	3032	3333	3907	3462	171.59	142.18	157.31	156.25	166.33	172.36	157.027	164.98	1.06346	0.0887713	0.455026	0.591025	no	up	rsmB	16S rRNA (cytosine(967)-C(5))-methyltransferase RsmB	NC_004350.2	450261	451583	+	COG0144(J:Translation, ribosomal structure and biogenesis)	COG0144(16S rRNA C967 or C1407 C5-methylase, RsmB/RsmF family)	INFORMATION STORAGE AND PROCESSING	K03500	rsmB	16S rRNA (cytosine967-C5)-methyltransferase [EC:2.1.1.176]				PF01189.19(Methyltr_RsmB-F:16S rRNA methyltransferase RsmB/F); PF01029.20(NusB:NusB family); PF13847.8(Methyltransf_31:Methyltransferase domain); PF02475.18(Met_10:Met-10+ like-protein); PF01728.21(FtsJ:FtsJ-like methyltransferase); PF09445.12(Methyltransf_15:RNA cap guanine-N2 methyltransferase); PF02005.18(TRM:N2,N2-dimethylguanosine tRNA methyltransferase)			WP_002291122.1(16S rRNA (cytosine(967)-C(5))-methyltransferase RsmB [Streptococcus mutans])	sp|P94464|RSMB_BACSU(Probable ribosomal RNA small subunit methyltransferase B OS=Bacillus subtilis (strain 168) OX=224308 GN=rsmB PE=3 SV=2)	ref_gene
SMU_RS02320	5647	8606	7659	7867	8898	7526	767.21	871.68	774.04	718.46	737.09	726.63	804.31	727.393	0.919583	-0.120949	0.121754	0.219691	no	down	SMU_RS02320	Stp1/IreP family PP2C-type Ser/Thr phosphatase	NC_004350.2	451622	452365	+	COG0631(T:Signal transduction mechanisms)	COG0631(Serine/threonine protein phosphatase PrpC)	CELLULAR PROCESSES AND SIGNALING	K20074	prpC	PPM family protein phosphatase [EC:3.1.3.16]				PF13672.8(PP2C_2:Protein phosphatase 2C); PF00481.23(PP2C:Protein phosphatase 2C)	GO:0004722(molecular_function:protein serine/threonine phosphatase activity); GO:0106306(deleted:old GO); GO:0106307(deleted:old GO)	GO:0003824	WP_002263040.1(Stp1/IreP family PP2C-type Ser/Thr phosphatase [Streptococcus mutans])	sp|Q5XAP6|PP2C_STRP6(Putative protein phosphatase 2C-type OS=Streptococcus pyogenes serotype M6 (strain ATCC BAA-946 / MGAS10394) OX=286636 GN=M6_Spy1382 PE=1 SV=1)	ref_gene
SMU_RS02325	16686	25297	22015	20291	23435	19728	789.1	888.06	774.38	644.92	676.64	666.93	817.18	662.83	0.82156	-0.283562	0.000627884	0.003092	no	down	pknB	Stk1 family PASTA domain-containing Ser/Thr kinase	NC_004350.2	452362	454212	+	COG0515(T:Signal transduction mechanisms)	COG0515(Serine/threonine protein kinase)	CELLULAR PROCESSES AND SIGNALING	K12132	prkC	eukaryotic-like serine/threonine-protein kinase [EC:2.7.11.1]				PF00069.27(Pkinase:Protein kinase domain); PF07714.19(PK_Tyr_Ser-Thr:Protein tyrosine and serine/threonine kinase); PF03793.21(PASTA:PASTA domain); PF03109.18(ABC1:ABC1 atypical kinase-like domain); PF01636.25(APH:Phosphotransferase enzyme family); PF06293.16(Kdo:Lipopolysaccharide kinase (Kdo/WaaP) family); PF01163.24(RIO1:RIO1 family); PF14531.8(Kinase-like:Kinase-like)	GO:0007049(biological_process:cell cycle); GO:0016021(cellular_component:integral component of membrane); GO:0008360(biological_process:regulation of cell shape); GO:0106311(deleted:old GO); GO:0051301(biological_process:cell division); GO:0005886(cellular_component:plasma membrane); GO:0005524(molecular_function:ATP binding); GO:0106310(deleted:old GO)	GO:0005488;GO:0065007;GO:0009987;GO:0003824;GO:0110165	WP_019320640.1(Stk1 family PASTA domain-containing Ser/Thr kinase [Streptococcus mutans])	sp|Q8KY50|STKP_STREE(Serine/threonine-protein kinase StkP OS=Streptococcus pneumoniae OX=1313 GN=stkP PE=1 SV=1)	ref_gene
SMU_RS02330	256	365	346	341	329	292	33.66	35.77	33.84	30.14	26.38	27.29	34.4233	27.9367	0.82432	-0.278724	0.025167	0.0641384	no	down	liaF	cell wall-active antibiotics response protein LiaF	NC_004350.2	454653	455348	+	COG4758(T:Signal transduction mechanisms)	COG4758(Membrane protein LiaF, inhibitor of the LiaRS two-component envelope stress sensory system)	CELLULAR PROCESSES AND SIGNALING							PF09922.11(DUF2154:Cell wall-active antibiotics response 4TMS YvqF)	GO:0016021(cellular_component:integral component of membrane)	GO:0110165	AVM72003.1(transporter [Streptococcus mutans])		ref_gene
SMU_RS02335	643	1161	1051	981	967	883	62.82	84.41	76.38	64.42	57.64	61.46	74.5367	61.1733	0.832705	-0.264123	0.0544342	0.117137	no	down	SMU_RS02335	sensor histidine kinase	NC_004350.2	455345	456349	+	COG4585(T:Signal transduction mechanisms)	COG4585(Signal transduction histidine kinase ComP)	CELLULAR PROCESSES AND SIGNALING	K11617	liaS	two-component system, NarL family, sensor histidine kinase LiaS [EC:2.7.13.3]	map02020(Two-component system)	Environmental Information Processing	Signal transduction	PF07730.15(HisKA_3:Histidine kinase); PF02518.28(HATPase_c:Histidine kinase-, DNA gyrase B-, and HSP90-like ATPase)	GO:0000155(molecular_function:phosphorelay sensor kinase activity); GO:0046983(molecular_function:protein dimerization activity); GO:0016021(cellular_component:integral component of membrane); GO:0005524(molecular_function:ATP binding); GO:0005886(cellular_component:plasma membrane)	GO:0005488;GO:0140299;GO:0003824;GO:0110165	WP_002263037.1(sensor histidine kinase [Streptococcus mutans])	sp|O32198|LIAS_BACSU(Sensor histidine kinase LiaS OS=Bacillus subtilis (strain 168) OX=224308 GN=liaS PE=2 SV=1)	ref_gene
SMU_RS02340	444	759	650	630	583	562	72.66	92.71	79.12	69.3	58.14	65.23	81.4967	64.2233	0.801508	-0.319211	0.0208663	0.0551091	no	down	SMU_RS02340	response regulator transcription factor	NC_004350.2	456342	456983	+	COG2197(T:Signal transduction mechanisms); COG2197(K:Transcription)	COG2197(DNA-binding response regulator, NarL/FixJ family, contains REC and HTH domains); COG2197(DNA-binding response regulator, NarL/FixJ family, contains REC and HTH domains)	CELLULAR PROCESSES AND SIGNALING;INFORMATION STORAGE AND PROCESSING	K11618	liaR	two-component system, NarL family, response regulator LiaR	map02020(Two-component system)	Environmental Information Processing	Signal transduction	PF00072.26(Response_reg:Response regulator receiver domain); PF00196.21(GerE:Bacterial regulatory proteins, luxR family); PF08281.14(Sigma70_r4_2:Sigma-70, region 4); PF04545.18(Sigma70_r4:Sigma-70, region 4)	GO:0000160(biological_process:phosphorelay signal transduction system); GO:0006355(biological_process:regulation of transcription, DNA-templated); GO:0003677(molecular_function:DNA binding)	GO:0065007;GO:0009987;GO:0005488	AAN58233.1(putative response regulator [Streptococcus mutans UA159])	sp|O32197|LIAR_BACSU(Transcriptional regulatory protein LiaR OS=Bacillus subtilis (strain 168) OX=224308 GN=liaR PE=2 SV=1)	ref_gene
SMU_RS02345	2469	3671	3503	3669	3900	3247	158.92	175.55	167.71	158.73	153.23	149.23	167.393	153.73	0.930665	-0.103666	0.185495	0.307155	no	down	SMU_RS02345	Cof-type HAD-IIB family hydrolase	NC_004350.2	457027	458442	+	COG0561(H:Coenzyme transport and metabolism); COG0561(R:General function prediction only)	COG0561(Hydroxymethylpyrimidine pyrophosphatase and other HAD family phosphatases); COG0561(Hydroxymethylpyrimidine pyrophosphatase and other HAD family phosphatases)	METABOLISM;POORLY CHARACTERIZED	K03768	ppiB(SMU488)	peptidyl-prolyl cis-trans isomerase B (cyclophilin B) [EC:5.2.1.8]				PF08282.14(Hydrolase_3:haloacid dehalogenase-like hydrolase); PF00160.23(Pro_isomerase:Cyclophilin type peptidyl-prolyl cis-trans isomerase/CLD); PF05116.15(S6PP:Sucrose-6F-phosphate phosphohydrolase); PF00702.28(Hydrolase:haloacid dehalogenase-like hydrolase); PF13419.8(HAD_2:Haloacid dehalogenase-like hydrolase)	GO:0016787(molecular_function:hydrolase activity); GO:0006457(biological_process:protein folding); GO:0003755(molecular_function:peptidyl-prolyl cis-trans isomerase activity)	GO:0009987;GO:0003824	WP_002263035.1(Cof-type HAD-IIB family hydrolase [Streptococcus mutans])	sp|Q5XAQ1|BPPI_STRP6(Putative bifunctional phosphatase/peptidyl-prolyl cis-trans isomerase OS=Streptococcus pyogenes serotype M6 (strain ATCC BAA-946 / MGAS10394) OX=286636 GN=M6_Spy1377 PE=1 SV=1)	ref_gene
SMU_RS02350	512	739	680	710	838	672	198.9	215.88	196.31	185.06	197.64	182.71	203.697	188.47	0.950189	-0.0737136	0.453651	0.589996	no	down	SMU_RS02350	S1 RNA-binding domain-containing protein	NC_004350.2	458426	458812	+	COG1098(R:General function prediction only)	COG1098(Predicted RNA-binding protein, contains ribosomal protein S1 (RPS1) domain)	POORLY CHARACTERIZED	K07570		general stress protein 13				PF00575.25(S1:S1 RNA binding domain)	GO:0016740(molecular_function:transferase activity); GO:0003676(molecular_function:nucleic acid binding)	GO:0003824;GO:0005488	AAN58235.1(putative polyribonucleotide nucleotidyltransferase (general stress protein 13) [Streptococcus mutans UA159])	sp|P80870|GS13_BACSU(General stress protein 13 OS=Bacillus subtilis (strain 168) OX=224308 GN=yugI PE=1 SV=3)	ref_gene
SMU_RS02355	199	562	262	318	444	399	26.57	55.94	26.02	28.54	36.15	37.87	36.1767	34.1867	0.963909	-0.0530307	0.868256	0.922314	no	down	SMU_RS02355	glycyl-radical enzyme activating protein	NC_004350.2	459667	458891	-	COG1180(O:Posttranslational modification, protein turnover, chaperones)	COG1180(Pyruvate-formate lyase-activating enzyme)	CELLULAR PROCESSES AND SIGNALING	K04069	pflA	pyruvate formate lyase activating enzyme [EC:1.97.1.4]				PF04055.23(Radical_SAM:Radical SAM superfamily); PF13353.8(Fer4_12:4Fe-4S single cluster domain); PF13394.8(Fer4_14:4Fe-4S single cluster domain)	GO:0016491(molecular_function:oxidoreductase activity); GO:0016829(molecular_function:lyase activity); GO:0046872(molecular_function:metal ion binding); GO:0051539(molecular_function:4 iron, 4 sulfur cluster binding); GO:0043365(molecular_function:[formate-C-acetyltransferase]-activating enzyme activity)	GO:0003824;GO:0005488	WP_002263033.1(glycyl-radical enzyme activating protein [Streptococcus mutans])	sp|Q30W71|CUTD_DESAG(Choline trimethylamine-lyase activating enzyme OS=Desulfovibrio alaskensis (strain ATCC BAA 1058 / DSM 17464 / G20) OX=207559 GN=cutD PE=1 SV=2)	ref_gene
SMU_RS02360	496	773	740	894	917	829	25.73	29.78	28.55	31.17	29.04	30.73	28.02	30.3133	1.09421	0.129888	0.196461	0.321374	no	up	SMU_RS02360	DeoR/GlpR family DNA-binding transcription regulator	NC_004350.2	459798	460544	+	COG1349(K:Transcription); COG1349(G:Carbohydrate transport and metabolism)	COG1349(DNA-binding transcriptional regulator of sugar metabolism, DeoR/GlpR family); COG1349(DNA-binding transcriptional regulator of sugar metabolism, DeoR/GlpR family)	INFORMATION STORAGE AND PROCESSING;METABOLISM							PF00455.24(DeoRC:DeoR C terminal sensor domain); PF08220.14(HTH_DeoR:DeoR-like helix-turn-helix domain); PF08279.14(HTH_11:HTH domain); PF00392.23(GntR:Bacterial regulatory proteins, gntR family); PF01325.21(Fe_dep_repress:Iron dependent repressor, N-terminal DNA binding domain); PF08280.13(HTH_Mga:M protein trans-acting positive regulator (MGA) HTH domain); PF01047.24(MarR:MarR family); PF01978.…	GO:0003700(molecular_function:transcription factor activity, sequence-specific DNA binding); GO:0003677(molecular_function:DNA binding)	GO:0005488;GO:0140110	WP_002263032.1(DeoR/GlpR family DNA-binding transcription regulator [Streptococcus mutans])	sp|P76034|YCIT_ECOLI(Uncharacterized HTH-type transcriptional regulator YciT OS=Escherichia coli (strain K12) OX=83333 GN=yciT PE=4 SV=1)	ref_gene
SMU_RS02365	1587	4047	2329	2621	2707	2074	54.75	103.58	59.76	60.77	57.03	51.19	72.6967	56.33	0.787306	-0.345004	0.170935	0.286813	no	down	SMU_RS02365	glycyl radical protein	NC_004350.2	460793	463249	+	COG1882(C:Energy production and conversion)	COG1882(Pyruvate-formate lyase)	METABOLISM							PF02901.17(PFL-like:Pyruvate formate lyase-like); PF01228.23(Gly_radical:Glycine radical)	GO:0016829(molecular_function:lyase activity); GO:0008861(molecular_function:formate C-acetyltransferase activity)	GO:0003824	WP_002263031.1(glycyl radical protein [Streptococcus mutans])	sp|P75793|GRE2_ECOLI(Probable dehydratase YbiW OS=Escherichia coli (strain K12) OX=83333 GN=ybiW PE=3 SV=1)	ref_gene
SMU_RS02370	395	863	659	562	618	475	65.74	107.24	81.59	62.88	62.69	56.07	84.8567	60.5467	0.727561	-0.458861	0.0186485	0.0500202	no	down	SMU_RS02370	fructose-6-phosphate aldolase	NC_004350.2	463268	463936	+	COG0176(G:Carbohydrate transport and metabolism)	COG0176(Transaldolase/fructose-6-phosphate aldolase)	METABOLISM							PF00923.21(TAL_FSA:Transaldolase/Fructose-6-phosphate aldolase)	GO:0005737(cellular_component:cytoplasm); GO:0004801(molecular_function:sedoheptulose-7-phosphate:D-glyceraldehyde-3-phosphate glyceronetransferase activity); GO:0005975(biological_process:carbohydrate metabolic process); GO:0016832(molecular_function:aldehyde-lyase activity)	GO:0008152;GO:0003824;GO:0110165	WP_002263030.1(fructose-6-phosphate aldolase [Streptococcus mutans])	sp|B8ZKS3|FSA_STRPJ(Probable fructose-6-phosphate aldolase OS=Streptococcus pneumoniae (strain ATCC 700669 / Spain 23F-1) OX=561276 GN=fsa PE=3 SV=1)	ref_gene
SMU_RS02375	786	1651	1261	1079	1207	1004	62.92	98.26	75.08	58.05	58.96	57.33	78.7533	58.1133	0.749466	-0.416065	0.0174162	0.0474553	no	down	SMU_RS02375	glycerol dehydrogenase	NC_004350.2	463974	465065	+	COG0371(C:Energy production and conversion)	COG0371(Glycerol dehydrogenase or related enzyme, iron-containing ADH family)	METABOLISM	K00005	gldA	glycerol dehydrogenase [EC:1.1.1.6]	map00561(Glycerolipid metabolism); map00640(Propanoate metabolism)	Metabolism;Metabolism	Lipid metabolism;Carbohydrate metabolism	PF00465.21(Fe-ADH:Iron-containing alcohol dehydrogenase); PF13685.8(Fe-ADH_2:Iron-containing alcohol dehydrogenase)	GO:0046872(molecular_function:metal ion binding); GO:0016614(molecular_function:oxidoreductase activity, acting on CH-OH group of donors); GO:0008888(molecular_function:glycerol dehydrogenase [NAD+] activity)	GO:0003824;GO:0005488	WP_002263029.1(glycerol dehydrogenase [Streptococcus mutans])	sp|P32816|GLDA_GEOSE(Glycerol dehydrogenase OS=Geobacillus stearothermophilus OX=1422 GN=gldA PE=1 SV=1)	ref_gene
SMU_RS02380	4526	2557	2539	4233	4547	3678	388.78	163.36	162.23	244.4	238.33	225.27	238.123	236	1.00001	9.55389e-06	0.999978	0.999978	no	up	cysK	cysteine synthase A	NC_004350.2	466325	465399	-	COG0031(E:Amino acid transport and metabolism)	COG0031(Cysteine synthase)	METABOLISM	K01738	cysK	cysteine synthase [EC:2.5.1.47]	map00270(Cysteine and methionine metabolism); map00920(Sulfur metabolism)	Metabolism;Metabolism	Amino acid metabolism;Energy metabolism	PF00291.27(PALP:Pyridoxal-phosphate dependent enzyme)	GO:0006535(biological_process:cysteine biosynthetic process from serine); GO:0016829(molecular_function:lyase activity); GO:0004124(molecular_function:cysteine synthase activity)	GO:0009987;GO:0003824;GO:0008152	WP_002263028.1(cysteine synthase A [Streptococcus mutans])	sp|Q5XAQ3|CYSK_STRP6(Cysteine synthase OS=Streptococcus pyogenes serotype M6 (strain ATCC BAA-946 / MGAS10394) OX=286636 GN=cysK PE=1 SV=3)	ref_gene
SMU_RS02385	237	336	373	479	483	373	36.12	38.2	42.29	49.07	44.87	40.35	38.87	44.7633	1.17052	0.227145	0.116272	0.212641	no	up	SMU_RS02385	YigZ family protein	NC_004350.2	467045	466416	-	COG1739(R:General function prediction only)	COG1739(Putative translation regulator, IMPACT (imprinted ancient) protein family)	POORLY CHARACTERIZED							PF01205.21(UPF0029:Uncharacterized protein family UPF0029); PF09186.13(DUF1949:Domain of unknown function (DUF1949))			WP_002263027.1(YigZ family protein [Streptococcus mutans])	sp|P32437|YVYE_BACSU(IMPACT family member YvyE OS=Bacillus subtilis (strain 168) OX=224308 GN=yvyE PE=3 SV=2)	ref_gene
SMU_RS02390	7	22	24	37	21	22	0.5	1.16	1.27	1.77	0.91	1.12	0.976667	1.26667	1.29581	0.373858	0.458315	0.594019	no	up	SMU_RS02390	DEAD/DEAH box helicase	NC_004350.2	467118	468419	+	COG4098(L:Replication, recombination and repair)	COG4098(Superfamily II DNA/RNA helicase required for DNA uptake (late competence protein))	INFORMATION STORAGE AND PROCESSING	K02240	comFA	competence protein ComFA				PF00271.33(Helicase_C:Helicase conserved C-terminal domain); PF00270.31(DEAD:DEAD/DEAH box helicase); PF04851.17(ResIII:Type III restriction enzyme, res subunit); PF13401.8(AAA_22:AAA domain)	GO:0016787(molecular_function:hydrolase activity); GO:0003677(molecular_function:DNA binding); GO:0005524(molecular_function:ATP binding); GO:0004386(molecular_function:helicase activity)	GO:0005488;GO:0140657;GO:0003824	WP_002263026.1(DEAD/DEAH box helicase [Streptococcus mutans])	sp|P39145|COMFA_BACSU(ComF operon protein 1 OS=Bacillus subtilis (strain 168) OX=224308 GN=comFA PE=2 SV=1)	ref_gene
SMU_RS02395	8	8	7	19	14	5	1.36	1.02	0.89	2.18	1.45	0.6	1.09	1.41	1.33634	0.418283	0.532142	0.658992	no	up	SMU_RS02395	ComF family protein	NC_004350.2	468416	469081	+	COG1040(R:General function prediction only)	COG1040(DNA utilization protein ComFC/GntX, contains phosphoribosyltransferase domain)	POORLY CHARACTERIZED	K02242	comFC	competence protein ComFC				PF00156.29(Pribosyltran:Phosphoribosyl transferase domain); PF18912.2(DZR_2:Double zinc ribbon domain)	GO:0009116(biological_process:nucleoside metabolic process)	GO:0009987;GO:0008152	WP_002263025.1(ComF family protein [Streptococcus mutans])	sp|P39147|COMFC_BACSU(ComF operon protein 3 OS=Bacillus subtilis (strain 168) OX=224308 GN=comFC PE=3 SV=1)	ref_gene
SMU_RS02400	17023	35962	17716	22194	24052	20872	3536.14	5586.79	2737.61	3098.82	3042.76	3066.74	3953.51	3069.44	0.7946	-0.3317	0.181234	0.301154	no	down	raiA	ribosome-associated translation inhibitor RaiA	NC_004350.2	469160	469708	+	COG1544(J:Translation, ribosomal structure and biogenesis)	COG1544(Ribosome-associated translation inhibitor RaiA)	INFORMATION STORAGE AND PROCESSING	K05808	yhbH	putative sigma-54 modulation protein				PF02482.21(Ribosomal_S30AE:Sigma 54 modulation protein / S30EA ribosomal protein); PF16321.7(Ribosom_S30AE_C:Sigma 54 modulation/S30EA ribosomal protein C terminus)	GO:0006417(biological_process:regulation of translation); GO:0044238(biological_process:primary metabolic process); GO:0005737(cellular_component:cytoplasm)	GO:0065007;GO:0110165;GO:0008152	WP_002263024.1(MULTISPECIES: ribosome-associated translation inhibitor RaiA [Streptococcus])	sp|Q5XAQ7|HPF_STRP6(Ribosome hibernation promotion factor OS=Streptococcus pyogenes serotype M6 (strain ATCC BAA-946 / MGAS10394) OX=286636 GN=hpf PE=1 SV=1)	ref_gene
SMU_RS02405	2428	3422	3469	4786	5361	4252	204.05	213.86	216.85	270.34	274.92	254.81	211.587	266.69	1.27833	0.354265	1.11361e-05	0.000102455	no	up	SMU_RS02405	hypothetical protein	NC_004350.2	469832	470926	+											GO:0016021(cellular_component:integral component of membrane)	GO:0110165	WP_002273626.1(hypothetical protein [Streptococcus mutans])		ref_gene
SMU_RS02410	6028	7989	7488	9555	10611	7892	313.77	308.77	289.91	334.28	337.2	293.57	304.15	321.683	1.07141	0.0995146	0.345191	0.47821	no	up	SMU_RS02410	hypothetical protein	NC_004350.2	470946	472646	+	COG4640(S:Function unknown)	COG4640(Uncharacterized protein YvbJ, contains N-terminal Zn ribbon domain)	POORLY CHARACTERIZED								GO:0016021(cellular_component:integral component of membrane)	GO:0110165	WP_002263022.1(hypothetical protein [Streptococcus mutans])		ref_gene
SMU_RS02415	5681	1970	2296	2435	2963	2373	943.53	244.26	283.67	271.85	299.91	279.52	490.487	283.76	0.583642	-0.776845	0.101746	0.191826	no	down	SMU_RS02415	hypothetical protein	NC_004350.2	473361	472726	-													WP_002271082.1(hypothetical protein [Streptococcus mutans])		ref_gene
SMU_RS02420	680	850	893	1000	1171	1008	80.41	74.87	78.55	79.49	84.46	84.81	77.9433	82.92	1.08056	0.111781	0.247114	0.375756	no	up	SMU_RS02420	DNA adenine methylase	NC_004350.2	473630	474487	+	COG0338(L:Replication, recombination and repair)	COG0338(DNA-adenine methylase)	INFORMATION STORAGE AND PROCESSING	K06223	dam	DNA adenine methylase [EC:2.1.1.72]	map03430(Mismatch repair)	Genetic Information Processing	Replication and repair	PF02086.17(MethyltransfD12:D12 class N6 adenine-specific DNA methyltransferase)	GO:0009007(molecular_function:site-specific DNA-methyltransferase (adenine-specific) activity); GO:0003676(molecular_function:nucleic acid binding)	GO:0003824;GO:0005488	WP_002263020.1(DNA adenine methylase [Streptococcus mutans])	sp|P50179|MTL21_LACLC(Modification methylase LlaDCHIA OS=Lactococcus lactis subsp. cremoris OX=1359 GN=llaDCHIA PE=3 SV=2)	ref_gene
SMU_RS02425	1025	1362	1455	1414	1635	1380	132.75	131.47	140.17	123.1	129.12	127.06	134.797	126.427	0.952701	-0.069905	0.41588	0.549951	no	down	SMU_RS02425	site-specific DNA-methyltransferase	NC_004350.2	474477	475286	+	COG0863(L:Replication, recombination and repair)	COG0863(DNA modification methylase)	INFORMATION STORAGE AND PROCESSING	K00571		site-specific DNA-methyltransferase (adenine-specific) [EC:2.1.1.72]				PF01555.20(N6_N4_Mtase:DNA methylase); PF09445.12(Methyltransf_15:RNA cap guanine-N2 methyltransferase)	GO:0006306(biological_process:DNA methylation); GO:0008170(molecular_function:N-methyltransferase activity); GO:0003677(molecular_function:DNA binding)	GO:0005488;GO:0009987;GO:0003824;GO:0008152	WP_002267037.1(site-specific DNA-methyltransferase [Streptococcus mutans])	sp|P09358|MTD22_STREE(Modification methylase DpnIIB OS=Streptococcus pneumoniae OX=1313 GN=dpnA PE=1 SV=1)	ref_gene
SMU_RS02430	1155	1480	1591	1726	1954	1744	111.02	105.85	113.76	111.52	114.59	119.45	110.21	115.187	1.05982	0.0838152	0.337028	0.470695	no	up	SMU_RS02430	type II restriction endonuclease	NC_004350.2	475270	476208	+				K01155		type II restriction enzyme [EC:3.1.21.4]				PF04556.14(DpnII:DpnII restriction endonuclease)	GO:0009307(biological_process:DNA restriction-modification system); GO:0009036(molecular_function:Type II site-specific deoxyribonuclease activity); GO:0003677(molecular_function:DNA binding)	GO:0005488;GO:0044419;GO:0009987;GO:0003824;GO:0008152;GO:0050896;GO:0002376	WP_002263018.1(type II restriction endonuclease [Streptococcus mutans])	sp|P50177|T2L2_LACLC(Type-2 restriction enzyme LlaDCHI OS=Lactococcus lactis subsp. cremoris OX=1359 GN=llaDCHIR PE=3 SV=1)	ref_gene
SMU_RS02435	91	113	90	107	165	107	61.4	57.55	44.95	48.23	67.32	49.88	54.6333	55.1433	1.04874	0.0686633	0.773784	0.85163	no	up	SMU_RS02435	hypothetical protein	NC_004350.2	476294	476476	+													WP_002263017.1(hypothetical protein [Streptococcus mutans])		ref_gene
SMU_RS02440	490	7492	5602	1974	808	635	66.92	762.87	569.15	181.23	67.29	61.63	466.313	103.383	0.227642	-2.13516	0.0292608	0.0719325	no	down	sppR	sugar-phosphate phosphatase transcriptional regulator SppR	NC_004350.2	476732	477478	+	COG1349(K:Transcription); COG1349(G:Carbohydrate transport and metabolism)	COG1349(DNA-binding transcriptional regulator of sugar metabolism, DeoR/GlpR family); COG1349(DNA-binding transcriptional regulator of sugar metabolism, DeoR/GlpR family)	INFORMATION STORAGE AND PROCESSING;METABOLISM	K22103	glcR	DeoR family transcriptional regulator, carbon catabolite repression regulator				PF00455.24(DeoRC:DeoR C terminal sensor domain); PF08220.14(HTH_DeoR:DeoR-like helix-turn-helix domain); PF08279.14(HTH_11:HTH domain)	GO:0003700(molecular_function:transcription factor activity, sequence-specific DNA binding); GO:0003677(molecular_function:DNA binding)	GO:0005488;GO:0140110	WP_002263016.1(sugar-phosphate phosphatase transcriptional regulator SppR [Streptococcus mutans])	sp|P94591|GLCR_BACSU(HTH-type transcriptional repressor GlcR OS=Bacillus subtilis (strain 168) OX=224308 GN=glcR PE=1 SV=2)	ref_gene
SMU_RS02445	274	2841	2450	1083	567	397	34.28	264.88	228.03	91.09	43.26	35.33	175.73	56.56	0.329867	-1.60004	0.0630547	0.131241	no	down	sppA	fructose-phosphate phosphohydrolase SppA	NC_004350.2	477490	478314	+	COG0561(H:Coenzyme transport and metabolism); COG0561(R:General function prediction only)	COG0561(Hydroxymethylpyrimidine pyrophosphatase and other HAD family phosphatases); COG0561(Hydroxymethylpyrimidine pyrophosphatase and other HAD family phosphatases)	METABOLISM;POORLY CHARACTERIZED							PF08282.14(Hydrolase_3:haloacid dehalogenase-like hydrolase); PF05116.15(S6PP:Sucrose-6F-phosphate phosphohydrolase); PF00702.28(Hydrolase:haloacid dehalogenase-like hydrolase); PF12710.9(HAD:haloacid dehalogenase-like hydrolase)	GO:0016787(molecular_function:hydrolase activity)	GO:0003824	WP_002263015.1(fructose-phosphate phosphohydrolase SppA [Streptococcus mutans])	sp|P44447|Y003_HAEIN(Putative phosphatase HI_0003 OS=Haemophilus influenzae (strain ATCC 51907 / DSM 11121 / KW20 / Rd) OX=71421 GN=HI_0003 PE=1 SV=1)	ref_gene
SMU_RS02450	528	748	814	669	807	635	47.62	50.19	54.61	40.56	44.41	40.83	50.8067	41.9333	0.836879	-0.256909	0.022299	0.0580019	no	down	SMU_RS02450	MmcQ/YjbR family DNA-binding protein	NC_004350.2	478383	479447	+	COG2315(K:Transcription)	COG2315(Predicted DNA-binding protein with double-wing structural motif, MmcQ/YjbR family)	INFORMATION STORAGE AND PROCESSING							PF04237.15(YjbR:YjbR)			WP_002263014.1(MmcQ/YjbR family DNA-binding protein [Streptococcus mutans])	sp|P37507|YYAQ_BACSU(Uncharacterized protein YyaQ OS=Bacillus subtilis (strain 168) OX=224308 GN=yyaQ PE=4 SV=1)	ref_gene
SMU_RS02455	5196	1952	3081	3794	4480	3996	223.38	62.28	98.52	109.62	117.6	122.84	128.06	116.687	0.915589	-0.127228	0.760216	0.842594	no	down	SMU_RS02455	hypothetical protein	NC_004350.2	480157	479522	-											GO:0005576(cellular_component:extracellular region)	GO:0110165	WP_002263013.1(hypothetical protein [Streptococcus mutans])		ref_gene
SMU_RS02465	21	47	50	33	31	28	13.86	23.42	24.44	14.56	12.38	12.78	20.5733	13.24	0.658774	-0.602145	0.0795878	0.158589	no	down	SMU_RS02465	hypothetical protein	NC_004350.2	480892	481095	+											GO:0016021(cellular_component:integral component of membrane)	GO:0110165	WP_002263011.1(hypothetical protein [Streptococcus mutans])		ref_gene
SMU_RS02470	268.87	378.33	438.15	371.13	466.72	384.2	100.18	105.96	121.34	92.8	105.6	100.28	109.16	99.56	0.934513	-0.0977139	0.484204	0.61897	no	down	SMU_RS02470	hypothetical protein	NC_004350.2	481136	481369	+											GO:0016021(cellular_component:integral component of membrane)	GO:0110165	AAN58257.1(hypothetical protein SMU_513 [Streptococcus mutans UA159])		ref_gene
SMU_RS02475	259	435	455	355	316	316	49.21	61.77	64.32	45.34	36.58	42.52	58.4333	41.48	0.721577	-0.470775	0.00393668	0.0138112	no	down	SMU_RS02475	TetR/AcrR family transcriptional regulator	NC_004350.2	481590	482156	+	COG1309(K:Transcription)	COG1309(DNA-binding protein, AcrR family, includes nucleoid occlusion protein SlmA)	INFORMATION STORAGE AND PROCESSING							PF14278.8(TetR_C_8:Transcriptional regulator C-terminal region); PF00440.25(TetR_N:Bacterial regulatory proteins, tetR family)	GO:0003677(molecular_function:DNA binding)	GO:0005488	WP_002279620.1(TetR/AcrR family transcriptional regulator [Streptococcus mutans])		ref_gene
SMU_RS02480	133	293	232	176	190	202	6.58	10.77	8.54	5.85	5.74	7.15	8.63	6.24667	0.73112	-0.451821	0.0400197	0.091957	no	down	SMU_RS02480	oleate hydratase	NC_004350.2	482277	484052	+	COG4716(S:Function unknown)	COG4716(Myosin-crossreactive antigen (function unknown))	POORLY CHARACTERIZED	K10254	ohyA	oleate hydratase [EC:4.2.1.53]				PF06100.13(MCRA:MCRA family); PF13450.8(NAD_binding_8:NAD(P)-binding Rossmann-like domain); PF01266.26(DAO:FAD dependent oxidoreductase)	GO:0006631(biological_process:fatty acid metabolic process); GO:0050151(molecular_function:oleate hydratase activity); GO:0071949(molecular_function:FAD binding)	GO:0009987;GO:0003824;GO:0008152;GO:0005488	WP_002262036.1(oleate hydratase [Streptococcus mutans])	sp|B9E972|OLHYD_MACCJ(Oleate hydratase OS=Macrococcus caseolyticus (strain JCSC5402) OX=458233 GN=MCCL_0076 PE=1 SV=1)	ref_gene
SMU_RS02485	770	1064	1285	1435	1457	1385	75.32	77.45	93.5	94.35	86.95	96.52	82.09	92.6067	1.14312	0.192971	0.134558	0.238248	no	up	rsmD	16S rRNA (guanine(966)-N(2))-methyltransferase RsmD	NC_004350.2	484636	485175	+	COG0742(J:Translation, ribosomal structure and biogenesis)	COG0742(16S rRNA G966 N2-methylase RsmD)	INFORMATION STORAGE AND PROCESSING	K08316	rsmD	16S rRNA (guanine966-N2)-methyltransferase [EC:2.1.1.171]				PF03602.17(Cons_hypoth95:Conserved hypothetical protein 95); PF05175.16(MTS:Methyltransferase small domain); PF13847.8(Methyltransf_31:Methyltransferase domain); PF10237.11(N6-adenineMlase:Probable N6-adenine methyltransferase); PF02475.18(Met_10:Met-10+ like-protein); PF09445.12(Methyltransf_15:RNA cap guanine-N2 methyltransferase); PF13649.8(Methyltransf_25:Methyltransferase domain); PF13578.8(…	GO:0008168(molecular_function:methyltransferase activity); GO:0052913(molecular_function:16S rRNA (guanine(966)-N(2))-methyltransferase activity); GO:0003676(molecular_function:nucleic acid binding); GO:0031167(biological_process:rRNA methylation)	GO:0008152;GO:0005488;GO:0009987;GO:0003824	WP_002262037.1(16S rRNA (guanine(966)-N(2))-methyltransferase RsmD [Streptococcus mutans])	sp|O34331|YLBH_BACSU(Putative rRNA methyltransferase YlbH OS=Bacillus subtilis (strain 168) OX=224308 GN=ylbH PE=3 SV=2)	ref_gene
SMU_RS02490	680	750	874	976	1074	923	181.01	149.63	173.05	174.56	173.93	173.16	167.897	173.883	1.05769	0.0809121	0.520114	0.651548	no	up	coaD	pantetheine-phosphate adenylyltransferase	NC_004350.2	485165	485665	+	COG0669(H:Coenzyme transport and metabolism)	COG0669(Phosphopantetheine adenylyltransferase)	METABOLISM	K00954	coaD	pantetheine-phosphate adenylyltransferase [EC:2.7.7.3]	map00770(Pantothenate and CoA biosynthesis)	Metabolism	Metabolism of cofactors and vitamins	PF01467.28(CTP_transf_like:Cytidylyltransferase-like); PF08218.13(Citrate_ly_lig:Citrate lyase ligase C-terminal domain)	GO:0005737(cellular_component:cytoplasm); GO:0004595(molecular_function:pantetheine-phosphate adenylyltransferase activity); GO:0005524(molecular_function:ATP binding); GO:0015937(biological_process:coenzyme A biosynthetic process)	GO:0005488;GO:0009987;GO:0003824;GO:0008152;GO:0110165	WP_002262038.1(pantetheine-phosphate adenylyltransferase [Streptococcus mutans])	sp|Q8DVH2|COAD_STRMU(Phosphopantetheine adenylyltransferase OS=Streptococcus mutans serotype c (strain ATCC 700610 / UA159) OX=210007 GN=coaD PE=3 SV=1)	ref_gene
SMU_RS02495	2349	2958	3270	3400	3708	3467	219.53	205.68	227.32	213.58	211.43	230.91	217.51	218.64	1.01872	0.026764	0.773071	0.85163	no	up	sepM	protease SepM	NC_004350.2	485643	486683	+	COG3480(T:Signal transduction mechanisms)	COG3480(Predicted secreted protein YlbL, contains PDZ domain)	CELLULAR PROCESSES AND SIGNALING	K07177		Lon-like protease				PF13180.8(PDZ_2:PDZ domain); PF05362.15(Lon_C:Lon protease (S16) C-terminal proteolytic domain)	GO:0004176(molecular_function:ATP-dependent peptidase activity); GO:0004252(molecular_function:serine-type endopeptidase activity); GO:0016021(cellular_component:integral component of membrane); GO:0005524(molecular_function:ATP binding); GO:0008237(molecular_function:metallopeptidase activity); GO:0030163(biological_process:protein catabolic process)	GO:0005488;GO:0140657;GO:0003824;GO:0008152;GO:0110165	WP_002262039.1(protease SepM [Streptococcus mutans])	sp|O34470|YLBL_BACSU(Uncharacterized protein YlbL OS=Bacillus subtilis (strain 168) OX=224308 GN=ylbL PE=1 SV=2)	ref_gene
SMU_RS02500	1450	2479	2128	2217	2248	2004	98.65	125.33	107.69	101.38	93.35	97.33	110.557	97.3533	0.89279	-0.163607	0.156587	0.267486	no	down	SMU_RS02500	metallophosphoesterase	NC_004350.2	486756	488087	+	COG0737(F:Nucleotide transport and metabolism); COG0737(V:Defense mechanisms)	COG0737(2',3'-cyclic-nucleotide 2'-phosphodiesterase/5'- or 3'-nucleotidase, 5'-nucleotidase family); COG0737(2',3'-cyclic-nucleotide 2'-phosphodiesterase/5'- or 3'-nucleotidase, 5'-nucleotidase family)	METABOLISM;CELLULAR PROCESSES AND SIGNALING							PF00149.30(Metallophos:Calcineurin-like phosphoesterase); PF02872.20(5_nucleotid_C:5'-nucleotidase, C-terminal domain)	GO:0009166(biological_process:nucleotide catabolic process); GO:0046872(molecular_function:metal ion binding); GO:0016788(molecular_function:hydrolase activity, acting on ester bonds); GO:0000166(molecular_function:nucleotide binding)	GO:0009987;GO:0008152;GO:0003824;GO:0005488	WP_002262040.1(metallophosphoesterase [Streptococcus mutans])	sp|O32133|YUND_BACSU(Uncharacterized metallophosphoesterase YunD OS=Bacillus subtilis (strain 168) OX=224308 GN=yunD PE=3 SV=1)	ref_gene
SMU_RS02505	622	638	840	820	951	893	142.44	109.36	143.1	126.21	132.58	144.46	131.633	134.417	1.04004	0.056639	0.726935	0.817748	no	up	SMU_RS02505	DUF1027 domain-containing protein	NC_004350.2	488084	488632	+	COG4470(S:Function unknown)	COG4470(Uncharacterized conserved protein YutD, DUF1027 family)	POORLY CHARACTERIZED							PF06265.13(DUF1027:Protein of unknown function (DUF1027))			WP_002262041.1(DUF1027 domain-containing protein [Streptococcus mutans])	sp|O32127|YUTD_BACSU(Putative antitoxin YutD OS=Bacillus subtilis (strain 168) OX=224308 GN=yutD PE=1 SV=2)	ref_gene
SMU_RS02510	3175	3564	4586	4304	4929	4562	281.46	235.01	302.4	256.46	266.61	288.3	272.957	270.457	1.00316	0.00455248	0.973687	0.983202	no	up	rlmN	23S rRNA (adenine(2503)-C(2))-methyltransferase RlmN	NC_004350.2	488629	489714	+	COG0820(J:Translation, ribosomal structure and biogenesis)	COG0820(Adenine C2-methylase RlmN of 23S rRNA A2503 and tRNA A37)	INFORMATION STORAGE AND PROCESSING	K06941	rlmN	23S rRNA (adenine2503-C2)-methyltransferase [EC:2.1.1.192]				PF04055.23(Radical_SAM:Radical SAM superfamily); PF13394.8(Fer4_14:4Fe-4S single cluster domain); PF13353.8(Fer4_12:4Fe-4S single cluster domain)	GO:0005737(cellular_component:cytoplasm); GO:0000049(molecular_function:tRNA binding); GO:0051539(molecular_function:4 iron, 4 sulfur cluster binding); GO:0070040(molecular_function:rRNA (adenine-C2-)-methyltransferase activity); GO:0019843(molecular_function:rRNA binding); GO:0070475(biological_process:rRNA base methylation); GO:0002935(molecular_function:tRNA (adenine-C2-)-methyltransferase act…	GO:0008152;GO:0005488;GO:0110165;GO:0009987;GO:0003824	WP_002262042.1(23S rRNA (adenine(2503)-C(2))-methyltransferase RlmN [Streptococcus mutans])	sp|Q8DVG8|RLMN_STRMU(Probable dual-specificity RNA methyltransferase RlmN OS=Streptococcus mutans serotype c (strain ATCC 700610 / UA159) OX=210007 GN=rlmN PE=3 SV=1)	ref_gene
SMU_RS02515	557	654	714	841	864	819	132.19	116.21	126.05	134.13	124.81	137.23	124.817	132.057	1.07952	0.110391	0.337578	0.470982	no	up	SMU_RS02515	VanZ family protein	NC_004350.2	489714	490250	+	COG4767(V:Defense mechanisms)	COG4767(Glycopeptide antibiotics resistance protein)	CELLULAR PROCESSES AND SIGNALING							PF04892.14(VanZ:VanZ like family)	GO:0016021(cellular_component:integral component of membrane)	GO:0110165	WP_002262043.1(VanZ family protein [Streptococcus mutans])		ref_gene
SMU_RS02520	654	655	942	1142	1186	1122	30	22.3	32.14	35.2	33.21	36.79	28.1467	35.0667	1.25914	0.332441	0.0581581	0.123293	no	up	SMU_RS02520	ATP-binding cassette domain-containing protein	NC_004350.2	490389	492152	+	COG1132(V:Defense mechanisms)	COG1132(ABC-type multidrug transport system, ATPase and permease component)	CELLULAR PROCESSES AND SIGNALING	K18889	mdlA	ATP-binding cassette, subfamily B, multidrug efflux pump	map02010(ABC transporters)	Environmental Information Processing	Membrane transport	PF00664.25(ABC_membrane:ABC transporter transmembrane region); PF00005.29(ABC_tran:ABC transporter); PF03193.18(RsgA_GTPase:RsgA GTPase); PF02463.21(SMC_N:RecF/RecN/SMC N terminal domain); PF06414.14(Zeta_toxin:Zeta toxin)	GO:0042626(molecular_function:ATPase activity, coupled to transmembrane movement of substances); GO:0016021(cellular_component:integral component of membrane); GO:0005524(molecular_function:ATP binding)	GO:0005488;GO:0140657;GO:0110165;GO:0005215	WP_011074522.1(ATP-binding cassette domain-containing protein [Streptococcus mutans])	sp|O07550|YHEI_BACSU(Probable multidrug resistance ABC transporter ATP-binding/permease protein YheI OS=Bacillus subtilis (strain 168) OX=224308 GN=yheI PE=1 SV=1)	ref_gene
SMU_RS02525	487	641	686	948	994	926	23.37	22.84	24.49	30.58	29.13	31.77	23.5667	30.4933	1.30898	0.388445	6.4163e-05	0.000459592	no	up	SMU_RS02525	ABC transporter ATP-binding protein/permease	NC_004350.2	492142	493884	+	COG1132(V:Defense mechanisms)	COG1132(ABC-type multidrug transport system, ATPase and permease component)	CELLULAR PROCESSES AND SIGNALING	K18890	mdlB	ATP-binding cassette, subfamily B, multidrug efflux pump	map02010(ABC transporters)	Environmental Information Processing	Membrane transport	PF00664.25(ABC_membrane:ABC transporter transmembrane region); PF00005.29(ABC_tran:ABC transporter); PF02463.21(SMC_N:RecF/RecN/SMC N terminal domain); PF13191.8(AAA_16:AAA ATPase domain); PF03193.18(RsgA_GTPase:RsgA GTPase); PF00004.31(AAA:ATPase family associated with various cellular activities (AAA)); PF13401.8(AAA_22:AAA domain)	GO:0042626(molecular_function:ATPase activity, coupled to transmembrane movement of substances); GO:0016021(cellular_component:integral component of membrane); GO:0005524(molecular_function:ATP binding)	GO:0005488;GO:0140657;GO:0110165;GO:0005215	WP_002279621.1(ABC transporter ATP-binding protein/permease [Streptococcus mutans])	sp|P35598|EXP8_STRPN(Putative ABC transporter ATP-binding protein exp8 OS=Streptococcus pneumoniae serotype 4 (strain ATCC BAA-334 / TIGR4) OX=170187 GN=exp8 PE=3 SV=3)	ref_gene
[truncated: 1,411 more rows]
