# Supplementary material for: Small RNA SmsR1 modulates acidogenicity and cariogenic virulence by affecting protein acetylation in Streptococcus mutans
Source: PLoS Pathog. 2024 Apr 15;20(4):e1012147. doi: 10.1371/journal.ppat.1012147 (PMC11045139; doi:10.1371/journal.ppat.1012147)
Supplement: S2 Table — (XLSX) [file ppat.1012147.s002.xlsx]

## Sheet: Sheet1
Table S2 The predicted results of target mRNAs of sRNA SmsR1 by IntaRNA
Target	Start(T)	End(T)	Query	Start(Q)	End(Q)	Energy	p-value	fdr	gene
SMU_RS07605	-62	-43	SmsR1	194	213	-16.24	0.0006841	0.564785		pyridoxal phosphate-dependent aminotransferase
SMU_RS02660	-74	-61	SmsR1	203	216	-16.05	0.0008123	0.564785		YggT family protein
SMU_RS02505	45	70	SmsR1	266	290	-15.5	0.0013186	0.564785		DUF1027 domain-containing protein
SMU_RS07770	60	73	SmsR1	247	261	-15.39	0.0014497	0.564785	yidD	membrane protein insertion efficiency factor YidD
SMU_RS07795	-72	-33	SmsR1	229	277	-15.18	0.0017337	0.564785		CBS domain-containing protein
SMU_RS06380	-68	-53	SmsR1	67	82	-15.01	0.0020004	0.564785		type II toxin-antitoxin system HicA family toxin
SMU_RS04850	-74	-60	SmsR1	39	53	-14.8	0.0023818	0.564785		redox-sensing transcriptional repressor Rex
SMU_RS03940	1	75	SmsR1	168	238	-14.55	0.0029229	0.564785		GNAT family N-acetyltransferase
SMU_RS03020	-65	-46	SmsR1	203	221	-14.46	0.003144	0.564785		GNAT family N-acetyltransferase
SMU_RS01645	-73	-53	SmsR1	278	298	-14.39	0.0033264	0.564785	argH	argininosuccinate lyase
SMU_RS01675	-75	-52	SmsR1	56	78	-14.31	0.0035468	0.564785		TatD family hydrolase
SMU_RS02855	-1	38	SmsR1	132	171	-14.22	0.0038108	0.564785		D-alanine--D-alanine ligase
SMU_RS02035	34	67	SmsR1	42	78	-14.18	0.0039339	0.564785	rimP	ribosome maturation factor RimP
SMU_RS03065	42	54	SmsR1	8	20	-13.93	0.0047896	0.564785		O-methyltransferase
SMU_RS06435	-46	-18	SmsR1	254	284	-13.92	0.0048272	0.564785		TIGR01906 family membrane protein
SMU_RS02980	3	56	SmsR1	131	198	-13.88	0.0049801	0.564785		YhfC family intramembrane metalloprotease
SMU_RS10025	36	67	SmsR1	42	76	-13.87	0.005019	0.564785		DUF771 domain-containing protein
SMU_RS03910	55	74	SmsR1	134	154	-13.76	0.005466	0.580914		CapA family protein
SMU_RS06010	46	57	SmsR1	5	16	-13.5	0.0066719	0.649595		YvcK family protein
SMU_RS06470(SMU_1421)	-49	-39	SmsR1	212	222	-13.33	0.0075878	0.649595		2-oxo acid dehydrogenase subunit E2
SMU_RS01320	35	71	SmsR1	187	222	-13.33	0.0075878	0.649595		nitroreductase family protein
SMU_RS03790	51	75	SmsR1	201	223	-13.21	0.0083024	0.649595	mscL	large conductance mechanosensitive channel protein MscL
SMU_RS09010	51	74	SmsR1	129	158	-13.19	0.0084274	0.649595		ComGF family competence protein
SMU_RS08045	-67	-54	SmsR1	194	207	-13.18	0.0084905	0.649595	cas5c	type I-C CRISPR-associated protein Cas5c
SMU_RS04465	19	28	SmsR1	73	82	-13.08	0.0091459	0.649595	folB	dihydroneopterin aldolase
SMU_RS03535	-18	36	SmsR1	133	186	-13.08	0.0091459	0.649595		DUF948 domain-containing protein
SMU_RS07720	38	47	SmsR1	70	79	-13.05	0.0093514	0.649595	cidB	antiholin-like protein
SMU_RS02970	16	75	SmsR1	208	260	-12.99	0.0097752	0.649595	sodA	superoxide dismutase SodA
SMU_RS08520	9	45	SmsR1	190	226	-12.98	0.0098475	0.649595		single-stranded DNA-binding protein
SMU_RS09420	12	61	SmsR1	55	105	-12.87	0.0106761	0.673431		YeiH family protein
SMU_RS01110	-43	-29	SmsR1	256	270	-12.84	0.0109129	0.673431		Derived by automated computational analysis using gene prediction method: GeneMarkS-2+.
SMU_RS09390	-72	-54	SmsR1	121	141	-12.74	0.0117375	0.690367		GNAT family N-acetyltransferase
SMU_RS03620	27	64	SmsR1	186	220	-12.72	0.0119091	0.690367		shikimate dehydrogenase
SMU_RS04075	39	54	SmsR1	42	60	-12.63	0.0127103	0.695158		alpha-galactosidase
SMU_RS02750	-17	34	SmsR1	38	82	-12.61	0.0128949	0.695158	lrgA	holin-like protein LrgA
SMU_RS00830	22	60	SmsR1	151	197	-12.59	0.0130819	0.695158		Derived by automated computational analysis using gene prediction method: Protein Homology.
SMU_RS00825	-75	-62	SmsR1	213	226	-12.52	0.0137563	0.704357		DegV family protein
SMU_RS09700	9	58	SmsR1	13	60	-12.49	0.014055	0.704357		YciI family protein
SMU_RS00880	-71	-22	SmsR1	24	72	-12.46	0.0143596	0.704357		alpha/beta hydrolase
SMU_RS02755(SMU_576)	29	50	SmsR1	109	131	-12.4	0.0149869	0.716749	lytR	two-component system response regulator LytR
SMU_RS00500	55	75	SmsR1	40	59	-12.3	0.0160885	0.735691	tig	trigger factor
SMU_RS00325	-55	-42	SmsR1	122	135	-12.19	0.0173852	0.735691	purK	5-(carboxyamino)imidazole ribonucleotide synthase
SMU_RS09985	6	38	SmsR1	35	65	-12.16	0.0177551	0.735691		frameshifted Derived by automated computational analysis using gene prediction method: Protein Homology.
SMU_RS01215	-72	-22	SmsR1	14	62	-12.12	0.0182595	0.735691		ABC transporter permease
SMU_RS06490	-35	-12	SmsR1	204	225	-12.1	0.0185165	0.735691		AAA family ATPase
SMU_RS07560	39	74	SmsR1	160	196	-12.07	0.0189083	0.735691		ABC transporter ATP-binding protein
SMU_RS01170	-11	31	SmsR1	35	79	-12.04	0.0193076	0.735691		isoprenylcysteine carboxylmethyltransferase family protein
SMU_RS02865(SMU_602)	65	73	SmsR1	72	80	-12.01	0.0197146	0.735691		bile acid:sodium symporter family protein
SMU_RS04155	55	68	SmsR1	209	222	-11.96	0.0204103	0.735691		type II toxin-antitoxin system RelB/DinJ family antitoxin
SMU_RS02075	36	42	SmsR1	133	139	-11.94	0.0206948	0.735691		heavy metal translocating P-type ATPase
SMU_RS05695	-50	-36	SmsR1	95	110	-11.94	0.0206948	0.735691	mnmE	tRNA uridine-5-carboxymethylaminomethyl(34) synthesis GTPase MnmE
SMU_RS02860(SMU_600)	-60	-40	SmsR1	55	78	-11.92	0.0209829	0.735691		folate family ECF transporter S component
SMU_RS00905	-37	-4	SmsR1	209	252	-11.9	0.0212747	0.735691		metal ABC transporter permease
SMU_RS01335	23	59	SmsR1	131	168	-11.88	0.0215702	0.735691		APC family permease
SMU_RS01950	11	68	SmsR1	17	71	-11.87	0.0217193	0.735691		GNAT family N-acetyltransferase
SMU_RS03670	49	67	SmsR1	131	149	-11.86	0.0218693	0.735691		CPBP family glutamic-type intramembrane protease
SMU_RS01485	63	74	SmsR1	72	83	-11.84	0.0221723	0.735691		garvicin Q family class II bacteriocin
SMU_RS01800	21	64	SmsR1	175	217	-11.82	0.0224791	0.735691	gltB	glutamate synthase large subunit
SMU_RS09815	57	68	SmsR1	250	261	-11.78	0.0231043	0.735691	pgsA	CDP-diacylglycerol--glycerol-3-phosphate 3-phosphatidyltransferase
SMU_RS06320	-63	-28	SmsR1	36	79	-11.74	0.0237453	0.735691		DEAD/DEAH box helicase
SMU_RS00610	-14	-1	SmsR1	292	305	-11.72	0.0240718	0.735691		Derived by automated computational analysis using gene prediction method: Protein Homology.
SMU_RS00855	-15	40	SmsR1	56	120	-11.71	0.0242366	0.735691		AbrB/MazE/SpoVT family DNA-binding domain-containing protein
SMU_RS05935	-69	-61	SmsR1	56	64	-11.69	0.0245692	0.735691		voltage-gated chloride channel family protein
SMU_RS03645	56	71	SmsR1	52	68	-11.68	0.0247371	0.735691	aroA	3-phosphoshikimate 1-carboxyvinyltransferase
SMU_RS09680	50	73	SmsR1	56	80	-11.65	0.025247	0.735691		ABC transporter permease
SMU_RS04945	41	62	SmsR1	29	50	-11.64	0.0254191	0.735691		formate--tetrahydrofolate ligase
SMU_RS02925(SMU_618)	-73	-56	SmsR1	217	233	-11.62	0.0257665	0.735691		Derived by automated computational analysis using gene prediction method: Protein Homology.
SMU_RS08365	53	72	SmsR1	38	57	-11.58	0.0264742	0.744781	codY	GTP-sensing pleiotropic transcriptional regulator CodY
SMU_RS03725	31	60	SmsR1	28	60	-11.52	0.0275689	0.764338		ATP-binding cassette domain-containing protein
SMU_RS01580	15	38	SmsR1	1	23	-11.43	0.0292881	0.788337		rhomboid family intramembrane serine protease
SMU_RS05690	34	75	SmsR1	182	222	-11.41	0.0296831	0.788337	rpiA	ribose-5-phosphate isomerase RpiA
SMU_RS03190	1	32	SmsR1	148	177	-11.39	0.0300829	0.788337		putative ABC transporter permease
SMU_RS02450	1	24	SmsR1	148	170	-11.39	0.0300829	0.788337		MmcQ/YjbR family DNA-binding protein
SMU_RS01875(SMU_383)	22	46	SmsR1	34	56	-11.36	0.0306918	0.793357		SDR family oxidoreductase
SMU_RS02085	-62	-54	SmsR1	133	141	-11.34	0.0311039	0.793357		Cof-type HAD-IIB family hydrolase
SMU_RS07765	27	66	SmsR1	2	48	-11.29	0.0321562	0.809405		TrkH family potassium uptake protein
SMU_RS02480	-72	-53	SmsR1	136	157	-11.24	0.0332405	0.825832		oleate hydratase
SMU_RS00185(SMU_21)	27	56	SmsR1	138	169	-11.21	0.0339069	0.827023	mreD	rod shape-determining protein MreD
SMU_RS09950	57	75	SmsR1	152	168	-11.18	0.0345854	0.827023		Derived by automated computational analysis using gene prediction method: Protein Homology.
SMU_RS04065	3	43	SmsR1	38	79	-11.18	0.0345854	0.827023		transposase
SMU_RS06420(SMU_1410)	18	34	SmsR1	195	217	-11.16	0.0350445	0.827656		FAD-dependent oxidoreductase
SMU_RS01255	49	74	SmsR1	1	26	-11.14	0.035509	0.828399	rgpG	rhamnose-glucose polysaccharide biosynthesis protein RgpB
SMU_RS00605	-75	-57	SmsR1	94	112	-11.1	0.0364549	0.84022	lacD	tagatose-bisphosphate aldolase
SMU_RS07250	47	74	SmsR1	48	84	-11.07	0.0371792	0.842249		BglG family transcription antiterminator
SMU_RS05215	-13	42	SmsR1	58	118	-11.06	0.0374235	0.842249	phoU	phosphate signaling complex protein PhoU
SMU_RS01470	-75	-53	SmsR1	229	251	-10.99	0.0391745	0.861389		2-dehydropantoate 2-reductase
SMU_RS00435	56	71	SmsR1	287	302	-10.99	0.0391745	0.861389		glucosaminidase domain-containing protein
SMU_RS04680	65	73	SmsR1	72	80	-10.94	0.04047	0.869878		sodium ion-translocating decarboxylase subunit beta
SMU_RS06220	56	74	SmsR1	284	302	-10.94	0.04047	0.869878		IS5/IS1182 family transposase
SMU_RS00875	18	32	SmsR1	153	170	-10.89	0.0418039	0.884508		PTS sugar transporter subunit IIC
SMU_RS03730	61	74	SmsR1	172	184	-10.88	0.0420754	0.884508		FRG domain-containing protein
SMU_RS06305	-31	62	SmsR1	110	192	-10.83	0.0434568	0.895866		2-isopropylmalate synthase
SMU_RS09940	-74	-63	SmsR1	14	25	-10.82	0.0437379	0.895866		Derived by automated computational analysis using gene prediction method: Protein Homology.
SMU_RS04090(SMU_880)	-70	-48	SmsR1	132	167	-10.81	0.0440206	0.895866		carbohydrate ABC transporter permease
SMU_RS05075	42	72	SmsR1	202	226	-10.74	0.0460462	0.927225		6-phospho-beta-glucosidase
SMU_RS06165	9	26	SmsR1	271	289	-10.72	0.0466401	0.929401	mubB	mutanobactin A non-ribosomal peptide synthetase MubB
SMU_RS03025	-5	14	SmsR1	7	23	-10.65	0.0487732	0.961888		PLP-dependent aminotransferase family protein
SMU_RS07130	-50	-32	SmsR1	187	203	-10.56	0.0516438	0.976671		UDP-N-acetylglucosamine 1-carboxyvinyltransferase
SMU_RS03825	-2	48	SmsR1	43	86	-10.56	0.0516438	0.976671		glycosyltransferase family 2 protein
SMU_RS07700	60	73	SmsR1	242	256	-10.54	0.0523018	0.976671		AI-2E family transporter
The portion highlighted in yellow indicated that the mRNA has significantly changed in the transcriptome results(p-adjust < 0.05 & |log2FC|≥1)
