# Supplementary material for: Small RNA SmsR1 modulates acidogenicity and cariogenic virulence by affecting protein acetylation in Streptococcus mutans
Source: PLoS Pathog. 2024 Apr 15;20(4):e1012147. doi: 10.1371/journal.ppat.1012147 (PMC11045139; doi:10.1371/journal.ppat.1012147)
Supplement: S3 Table — (XLSX) [file ppat.1012147.s003.xlsx]

## Sheet: TreatvsControl
Table S3 The up-regulated acetyl-proteomics result of UA159/pDL278 and UA159/pDL278-SmsR1.
Protein accession	Position	Amino acid	Treat/Control Ratio	Regulated Type	Protein description	Gene name	Modified sequence	Localization probability	Intensity Con_278_1	Intensity Con_278_2	Intensity Treat_R1_1	Intensity Treat_R1_2	Con_278_1	Con_278_2	Treat_R1_1	Treat_R1_2	Subcellular localization	KEGG KO No.	KEGG Gene	KEGG pathway	Biological Process	Cellular Component	Molecular Function	Pfam ID	Domain description	COG category	COG NO.	COG description
G1XVB9	170	K	1.41109	Up	50S ribosomal protein L2 OS=Streptococcus mutans serotype c (strain ATCC 700610 / UA159) OX=210007 GN=rplB PE=3 SV=1	rplB	_AAGASAQVLGQEGK[Acetyl (K)]YILVR_	1	293.216	507.293	183.501	1114.2	0.558983	0.967097	0.349824	2.1241	Unknown	K02886	RP-L2, MRPL2, rplB; large subunit ribosomal protein L2	map03010 Ribosome	GO:0002181 cytoplasmic translation; GO:0006412 translation; GO:0006518 peptide metabolic process; GO:0006807 nitrogen compound metabolic process; GO:0008152 metabolic process; GO:0009058 biosynthetic process; GO:0009059 macromolecule biosynthetic process; GO:0009987 cellular process; GO:0010467 gene expression; GO:0019538 protein metabolic process; GO:0034641 cellular nitrogen compound metabolic …	GO:0005622 intracellular anatomical structure; GO:0005737 cytoplasm; GO:0005829 cytosol; GO:0005840 ribosome; GO:0015934 large ribosomal subunit; GO:0022625 cytosolic large ribosomal subunit; GO:0022626 cytosolic ribosome; GO:0032991 protein-containing complex; GO:0043226 organelle; GO:0043228 non-membrane-bounded organelle; GO:0043229 intracellular organelle; GO:0043232 intracellular non-membran…	GO:0003676 nucleic acid binding; GO:0003723 RNA binding; GO:0003735 structural constituent of ribosome; GO:0005198 structural molecule activity; GO:0005488 binding; GO:0097159 organic cyclic compound binding; GO:1901363 heterocyclic compound binding;	PF00181; PF03947	PF00181 Ribosomal Proteins L2, RNA binding domain; PF03947 Ribosomal Proteins L2, C-terminal domain	J	COG0090	Ribosomal protein L2
G1XVB9	214	K	1.29858	Up	50S ribosomal protein L2 OS=Streptococcus mutans serotype c (strain ATCC 700610 / UA159) OX=210007 GN=rplB PE=3 SV=1	rplB	_WK[Acetyl (K)]GIRPTVR_	1	118.617	117.63	158.387	148.435	0.873679	0.866409	1.16661	1.09331	Unknown	K02886	RP-L2, MRPL2, rplB; large subunit ribosomal protein L2	map03010 Ribosome	GO:0002181 cytoplasmic translation; GO:0006412 translation; GO:0006518 peptide metabolic process; GO:0006807 nitrogen compound metabolic process; GO:0008152 metabolic process; GO:0009058 biosynthetic process; GO:0009059 macromolecule biosynthetic process; GO:0009987 cellular process; GO:0010467 gene expression; GO:0019538 protein metabolic process; GO:0034641 cellular nitrogen compound metabolic …	GO:0005622 intracellular anatomical structure; GO:0005737 cytoplasm; GO:0005829 cytosol; GO:0005840 ribosome; GO:0015934 large ribosomal subunit; GO:0022625 cytosolic large ribosomal subunit; GO:0022626 cytosolic ribosome; GO:0032991 protein-containing complex; GO:0043226 organelle; GO:0043228 non-membrane-bounded organelle; GO:0043229 intracellular organelle; GO:0043232 intracellular non-membran…	GO:0003676 nucleic acid binding; GO:0003723 RNA binding; GO:0003735 structural constituent of ribosome; GO:0005198 structural molecule activity; GO:0005488 binding; GO:0097159 organic cyclic compound binding; GO:1901363 heterocyclic compound binding;	PF00181; PF03947	PF00181 Ribosomal Proteins L2, RNA binding domain; PF03947 Ribosomal Proteins L2, C-terminal domain	J	COG0090	Ribosomal protein L2
I6L8X8	15	K	1.22922	Up	Putative polysaccharide ABC transporter, ATP-binding protein OS=Streptococcus mutans serotype c (strain ATCC 700610 / UA159) OX=210007 GN=rgpD PE=3 SV=1	rgpD	_VDHVSK[Acetyl (K)]YFK_	1	181.262	238.206	256.95	247.943	0.784376	1.03079	1.11191	1.07293	Unknown	K01990	ABC-2.A; ABC-2 type transport system ATP-binding protein					PF00005	PF00005 ABC transporter	G	COG1134	ABC-type polysaccharide/polyol phosphate transport system, ATPase component
I6L8X8	150	K	1.12905	Up	Putative polysaccharide ABC transporter, ATP-binding protein OS=Streptococcus mutans serotype c (strain ATCC 700610 / UA159) OX=210007 GN=rgpD PE=3 SV=1	rgpD	_LK[Acetyl (K)]NYSSGMQVR_	1	805.682	1016.99	1041.03	982.408	0.83792	1.05768	1.08268	1.02172	Unknown	K01990	ABC-2.A; ABC-2 type transport system ATP-binding protein					PF00005	PF00005 ABC transporter	G	COG1134	ABC-type polysaccharide/polyol phosphate transport system, ATPase component
I6L8X8	342	K	1.18023	Up	Putative polysaccharide ABC transporter, ATP-binding protein OS=Streptococcus mutans serotype c (strain ATCC 700610 / UA159) OX=210007 GN=rgpD PE=3 SV=1	rgpD	_VFYEC[Carbamidomethyl (C)]HLK[Acetyl (K)]SLNDIK_	1	175.46	217.055	218.195	242.429	0.822656	1.01768	1.02302	1.13664	Unknown	K01990	ABC-2.A; ABC-2 type transport system ATP-binding protein					PF00005	PF00005 ABC transporter	G	COG1134	ABC-type polysaccharide/polyol phosphate transport system, ATPase component
I6L8X9	54	K	1.29977	Up	Putative PTS system, sorbitol-specific enzyme IIA OS=Streptococcus mutans serotype c (strain ATCC 700610 / UA159) OX=210007 GN=SMU_313 PE=4 SV=1	SMU_313	_NLSGHIK[Acetyl (K)]K_	1	21.7157		28.2254	12.5528	1.04245		1.35495	0.602593	Unknown	K02781	srlB; glucitol/sorbitol PTS system EIIA component [EC:2.7.1.198]	map00051 Fructose and mannose metabolism; map01100 Metabolic pathways; map02060 Phosphotransferase system (PTS)						G	COG3731	Phosphotransferase system sorbitol-specific IIA component
I6L8Y1	3	K	1.40472	Up	Putative hexulose-6-phosphate synthase OS=Streptococcus mutans serotype c (strain ATCC 700610 / UA159) OX=210007 GN=SMU_273 PE=4 SV=1	SMU_273	_TK[Acetyl (K)]QLPNLQVALDHSNLK_	1	34.3705	32.2718	37.5751	55.3853	0.861402	0.808803	0.941715	1.38808	Unknown	K03078	ulaD, sgaH, sgbH; 3-dehydro-L-gulonate-6-phosphate decarboxylase [EC:4.1.1.85]	map00040 Pentose and glucuronate interconversions; map00053 Ascorbate and aldarate metabolism; map01100 Metabolic pathways; map01120 Microbial metabolism in diverse environments				PF00215	PF00215 Orotidine 5'-phosphate decarboxylase / HUMPS family	G	COG0269	3-keto-L-gulonate-6-phosphate decarboxylase
I6L8Y2	27	K	1.40551	Up	Putative ABC transporter, ATP-binding protein OS=Streptococcus mutans serotype c (strain ATCC 700610 / UA159) OX=210007 GN=SMU_1927 PE=4 SV=1	SMU_1927	_ANNK[Acetyl (K)]INFTIK_	1	78.4114	116.832	144.966	112.42	0.692941	1.03247	1.2811	0.993482	Unknown	K02003	ABC.CD.A; putative ABC transport system ATP-binding protein					PF00005	PF00005 ABC transporter	M	COG1136	ABC-type lipoprotein export system, ATPase component
I6L8Y2	174	K	1.6946	Up	Putative ABC transporter, ATP-binding protein OS=Streptococcus mutans serotype c (strain ATCC 700610 / UA159) OX=210007 GN=SMU_1927 PE=4 SV=1	SMU_1927	_LLLADEPTGALDYK[Acetyl (K)]TGK_	1	44.8882	19.6035	28.3911	54.0415	1.22208	0.533704	0.772946	1.47127	Unknown	K02003	ABC.CD.A; putative ABC transport system ATP-binding protein					PF00005	PF00005 ABC transporter	M	COG1136	ABC-type lipoprotein export system, ATPase component
I6L8Y4	162	K	1.23572	Up	Putative peptidase OS=Streptococcus mutans serotype c (strain ATCC 700610 / UA159) OX=210007 GN=pepO PE=3 SV=1	pepO	_ELLAK[Acetyl (K)]WR_	1	204.823	272.319	312.42	257.648	0.782356	1.04017	1.19334	0.984131	Unknown	K07386	pepO; putative endopeptidase [EC:3.4.24.-]							O	COG3590	Predicted metalloendopeptidase
I6L8Y4	358	K	1.12509	Up	Putative peptidase OS=Streptococcus mutans serotype c (strain ATCC 700610 / UA159) OX=210007 GN=pepO PE=3 SV=1	pepO	_LHK[Acetyl (K)]TDWLAQETR_	1	2451.43	3240.14	3332.65	2886.05	0.823301	1.08818	1.11925	0.969265	Unknown	K07386	pepO; putative endopeptidase [EC:3.4.24.-]							O	COG3590	Predicted metalloendopeptidase
I6L8Y4	389	K	2.47381	Up	Putative peptidase OS=Streptococcus mutans serotype c (strain ATCC 700610 / UA159) OX=210007 GN=pepO PE=3 SV=1	pepO	_LNVITPHIGYPEQLPK[Acetyl (K)]TYAQK_	1	16.9926	38.0455	32.8309	114.728	0.335495	0.751157	0.648201	2.26515	Unknown	K07386	pepO; putative endopeptidase [EC:3.4.24.-]							O	COG3590	Predicted metalloendopeptidase
I6L8Y5	27	K	1.3232	Up	DNA-binding protein OS=Streptococcus mutans serotype c (strain ATCC 700610 / UA159) OX=210007 GN=satD PE=4 SV=1	satD	_QLK[Acetyl (K)]NLLNQINK_	1	28.4988	23.5254	42.234	27.3939	0.937059	0.773531	1.38868	0.900729	Unknown									K	COG1595	DNA-directed RNA polymerase specialized sigma subunit, sigma24 family
I6L8Y5	200	K	1.5314	Up	DNA-binding protein OS=Streptococcus mutans serotype c (strain ATCC 700610 / UA159) OX=210007 GN=satD PE=4 SV=1	satD	_SSGLK[Acetyl (K)]IYLR_	1	292.699	370.231	545.85	443.505	0.708592	0.896288	1.32144	1.07368	Unknown									K	COG1595	DNA-directed RNA polymerase specialized sigma subunit, sigma24 family
I6L8Y7	7	K	1.88452	Up	Putative trehalose-6-phosphate hydrolase TreA OS=Streptococcus mutans serotype c (strain ATCC 700610 / UA159) OX=210007 GN=treA PE=3 SV=1	treA	_K[Acetyl (K)]VVYQIYPK_	1	34.8865	31.2711	46.7758	75.9341	0.738857	0.662287	0.990659	1.6082	Unknown	K01226	treC; trehalose-6-phosphate hydrolase [EC:3.2.1.93]	map00500 Starch and sucrose metabolism; map01100 Metabolic pathways				PF00128	PF00128 Alpha amylase, catalytic domain	G	COG0366	Glycosidase/amylase (phosphorylase)
I6L8Y7	330	K	1.23597	Up	Putative trehalose-6-phosphate hydrolase TreA OS=Streptococcus mutans serotype c (strain ATCC 700610 / UA159) OX=210007 GN=treA PE=3 SV=1	treA	_FVDIK[Acetyl (K)]QFR_	1	3459.55	3616.1	4867.09	3851.45	0.876159	0.915805	1.23263	0.975408	Unknown	K01226	treC; trehalose-6-phosphate hydrolase [EC:3.2.1.93]	map00500 Starch and sucrose metabolism; map01100 Metabolic pathways				PF00128	PF00128 Alpha amylase, catalytic domain	G	COG0366	Glycosidase/amylase (phosphorylase)
I6L8Y8	205	K	1.23236	Up	DNA-directed RNA polymerase subunit delta OS=Streptococcus mutans serotype c (strain ATCC 700610 / UA159) OX=210007 GN=SMU_1936c PE=3 SV=1	SMU_1936c	_EEFYTLK[Acetyl (K)]PEFNDR_	1	57.3501	29.5158	35.029	54.7202	1.29887	0.668477	0.793341	1.23931	Unknown									HV	COG1912	Stereoselective (R,S)-S-adenosylmethionine hydrolase (adenosine-forming)
I6L8Z1	444	K	1.21224	Up	Putative hemolysin OS=Streptococcus mutans serotype c (strain ATCC 700610 / UA159) OX=210007 GN=hlyX PE=3 SV=1	hlyX	_ILVSEVEEKEDEK[Acetyl (K)]D_	1	469.659	493.334	514.792	655.334	0.880698	0.925094	0.965332	1.22888	Unknown	K03699	tlyC; magnesium and cobalt exporter, CNNM family					PF01595; PF00571; PF03471	PF01595 Cyclin M transmembrane N-terminal domain; PF00571 CBS domain; PF03471 Transporter associated domain	R	COG1253	Hemolysin-related protein, contains CBS domains, UPF0053 family
I6L8Z3	158	K	1.73964	Up	Response regulator GcrR for glucan-binding protein C OS=Streptococcus mutans serotype c (strain ATCC 700610 / UA159) OX=210007 GN=gcrR PE=4 SV=1	gcrR	_NGETIPLTK[Acetyl (K)]R_	1	70.9552	38.5592	62.9074	99.9725	1.04195	0.566227	0.92377	1.46806	Unknown							PF00072; PF00486	PF00072 Response regulator receiver domain; PF00486 Transcriptional regulatory protein, C terminal	TK	COG0745	DNA-binding response regulator, OmpR family, contains REC and winged-helix (wHTH) domain
I6L8Z4	17	K	1.13081	Up	Transport permease protein OS=Streptococcus mutans serotype c (strain ATCC 700610 / UA159) OX=210007 GN=rgpC PE=3 SV=1	rgpC	_ELIK[Acetyl (K)]TDFK_	1	179.82	192.395	220.547	199.154	0.908278	0.971795	1.11399	1.00593	Unknown	K01992	ABC-2.P; ABC-2 type transport system permease protein							G	COG1682	ABC-type polysaccharide/teichoic acid/polyol phosphate export permease
I6L8Z9	8	K	1.13723	Up	DUF177 domain-containing protein OS=Streptococcus mutans serotype c (strain ATCC 700610 / UA159) OX=210007 GN=SMU_1925c PE=4 SV=1	SMU_1925c	_MFNVIDIK[Acetyl (K)]K_	1	36.4092	58.097	65.0543	28.3346	0.775096	1.2368	1.38491	0.603201	Unknown	K07040	yceD, ylbN; DUF177 domain-containing protein							J	COG1399	23S rRNA accumulation protein YceD (essential in plants, uncharacterized in bacteria)
I6L900	110	K	1.36294	Up	General stress protein OS=Streptococcus mutans serotype c (strain ATCC 700610 / UA159) OX=210007 GN=SMU_756 PE=4 SV=1	SMU_756	_STANVGK[Acetyl (K)]AGAAYTFGK_	1	307.032	307.456	405.501	432.027	0.845809	0.846978	1.11707	1.19014	Unknown									S	COG4768	Uncharacterized conserved protein YoxC, contains an MCP-like domain
I6L900	119	K	1.18255	Up	General stress protein OS=Streptococcus mutans serotype c (strain ATCC 700610 / UA159) OX=210007 GN=SMU_756 PE=4 SV=1	SMU_756	_AGAAYTFGK[Acetyl (K)]VASK_	1	1178.09	1377.92	1610.09	1375.72	0.85033	0.99456	1.16214	0.992973	Unknown									S	COG4768	Uncharacterized conserved protein YoxC, contains an MCP-like domain
I6L900	123	K	1.11317	Up	General stress protein OS=Streptococcus mutans serotype c (strain ATCC 700610 / UA159) OX=210007 GN=SMU_756 PE=4 SV=1	SMU_756	_VASK[Acetyl (K)]LFR_	1	1603.64	1875.38	1978.01	1862.05	0.876418	1.02493	1.08101	1.01764	Unknown									S	COG4768	Uncharacterized conserved protein YoxC, contains an MCP-like domain
I6L903	165	K	2.96955	Up	Putative histidine kinase OS=Streptococcus mutans serotype c (strain ATCC 700610 / UA159) OX=210007 GN=SMU_1009 PE=4 SV=1	SMU_1009	_LLNYLK[Acetyl (K)]FSQNQSDFR_	1	44.1002	46.0329	51.0224	220.136	0.48825	0.509649	0.564889	2.43721	Unknown	K19081	braS, bceS; two-component system, OmpR family, sensor histidine kinase BraS/BceS [EC:2.7.13.3]	map02020 Two-component system				PF02518	PF02518 Histidine kinase-, DNA gyrase B-, and HSP90-like ATPase	T	COG2205	K+-sensing histidine kinase KdpD
I6L904	105	K	1.18548	Up	Glycosyltransferase 2-like domain-containing protein OS=Streptococcus mutans serotype c (strain ATCC 700610 / UA159) OX=210007 GN=SMU_834 PE=4 SV=1	SMU_834	_SGK[Acetyl (K)]ADMTIGDR_	1	143.179	187.161	213.549	164.606	0.808357	1.05667	1.20565	0.929328	Unknown									N	COG1215	Glycosyltransferase, catalytic subunit of cellulose synthase and poly-beta-1,6-N-acetylglucosamine synthase
I6L905	18	K	1.65689	Up	Putative PTS system, trehalose-specific IIABC component OS=Streptococcus mutans serotype c (strain ATCC 700610 / UA159) OX=210007 GN=pttB PE=4 SV=1	pttB	_VLLDAIGGK[Acetyl (K)]ENVSAVTHC[Carbamidomethyl (C)]ATR_	1	21.482	12.0676	14.7206	31.72	1.07423	0.603455	0.736119	1.5862	Unknown	K02819	treB, treP; trehalose PTS system EIIBC or EIIBCA component [EC:2.7.1.201]	map00500 Starch and sucrose metabolism; map02060 Phosphotransferase system (PTS)				PF00367; PF00358	PF00367 phosphotransferase system, EIIB; PF00358 phosphoenolpyruvate-dependent sugar phosphotransferase system, EIIA 1	G	COG2190	Phosphotransferase system IIA component
I6L905	40	K	1.40286	Up	Putative PTS system, trehalose-specific IIABC component OS=Streptococcus mutans serotype c (strain ATCC 700610 / UA159) OX=210007 GN=pttB PE=4 SV=1	pttB	_FVLNDESK[Acetyl (K)]ADVK_	1	803.137	820.829	1251.58	1023.86	0.823854	0.842003	1.28387	1.05027	Unknown	K02819	treB, treP; trehalose PTS system EIIBC or EIIBCA component [EC:2.7.1.201]	map00500 Starch and sucrose metabolism; map02060 Phosphotransferase system (PTS)				PF00367; PF00358	PF00367 phosphotransferase system, EIIB; PF00358 phosphoenolpyruvate-dependent sugar phosphotransferase system, EIIA 1	G	COG2190	Phosphotransferase system IIA component
I6L905	44	K	1.11392	Up	Putative PTS system, trehalose-specific IIABC component OS=Streptococcus mutans serotype c (strain ATCC 700610 / UA159) OX=210007 GN=pttB PE=4 SV=1	pttB	_ADVK[Acetyl (K)]TIEAIPAVK_	1	871.009	778.317	1072.33	775.747	0.996177	0.890165	1.22643	0.887225	Unknown	K02819	treB, treP; trehalose PTS system EIIBC or EIIBCA component [EC:2.7.1.201]	map00500 Starch and sucrose metabolism; map02060 Phosphotransferase system (PTS)				PF00367; PF00358	PF00367 phosphotransferase system, EIIB; PF00358 phosphoenolpyruvate-dependent sugar phosphotransferase system, EIIA 1	G	COG2190	Phosphotransferase system IIA component
I6L905	96	K	1.19782	Up	Putative PTS system, trehalose-specific IIABC component OS=Streptococcus mutans serotype c (strain ATCC 700610 / UA159) OX=210007 GN=pttB PE=4 SV=1	pttB	_SAAK[Acetyl (K)]SHQNPIQR_	1	2373.43	2689.99	3157.18	2865.96	0.856327	0.970541	1.1391	1.03403	Unknown	K02819	treB, treP; trehalose PTS system EIIBC or EIIBCA component [EC:2.7.1.201]	map00500 Starch and sucrose metabolism; map02060 Phosphotransferase system (PTS)				PF00367; PF00358	PF00367 phosphotransferase system, EIIB; PF00358 phosphoenolpyruvate-dependent sugar phosphotransferase system, EIIA 1	G	COG2190	Phosphotransferase system IIA component
I6L905	475	K	1.27606	Up	Putative PTS system, trehalose-specific IIABC component OS=Streptococcus mutans serotype c (strain ATCC 700610 / UA159) OX=210007 GN=pttB PE=4 SV=1	pttB	_INFLTK[Acetyl (K)]SEDEAHQEK_	1	644.088	648.351	680.427	969.734	0.875536	0.881331	0.924933	1.3182	Unknown	K02819	treB, treP; trehalose PTS system EIIBC or EIIBCA component [EC:2.7.1.201]	map00500 Starch and sucrose metabolism; map02060 Phosphotransferase system (PTS)				PF00367; PF00358	PF00367 phosphotransferase system, EIIB; PF00358 phosphoenolpyruvate-dependent sugar phosphotransferase system, EIIA 1	G	COG2190	Phosphotransferase system IIA component
I6L905	603	K	1.1025	Up	Putative PTS system, trehalose-specific IIABC component OS=Streptococcus mutans serotype c (strain ATCC 700610 / UA159) OX=210007 GN=pttB PE=4 SV=1	pttB	_VGDK[Acetyl (K)]LIR_	1	4313.78	5165.26	5508.21	4793.95	0.872298	1.04448	1.11383	0.969396	Unknown	K02819	treB, treP; trehalose PTS system EIIBC or EIIBCA component [EC:2.7.1.201]	map00500 Starch and sucrose metabolism; map02060 Phosphotransferase system (PTS)				PF00367; PF00358	PF00367 phosphotransferase system, EIIB; PF00358 phosphoenolpyruvate-dependent sugar phosphotransferase system, EIIA 1	G	COG2190	Phosphotransferase system IIA component
I6L906	178	K	1.2048	Up	Putative L-ribulose 5-phosphate 4-epimerase OS=Streptococcus mutans serotype c (strain ATCC 700610 / UA159) OX=210007 GN=SMU_275 PE=4 SV=1	SMU_275	_NHGPFAWGK[Acetyl (K)]DEK_	1	71.2823	52.2275	44.9298	92.9277	1.09091	0.799296	0.687612	1.42218	Unknown	K03077	araD, ulaF, sgaE, sgbE; L-ribulose-5-phosphate 4-epimerase [EC:5.1.3.4]	map00040 Pentose and glucuronate interconversions; map00053 Ascorbate and aldarate metabolism; map01100 Metabolic pathways; map01120 Microbial metabolism in diverse environments				PF00596	PF00596 Class II Aldolase and Adducin N-terminal domain	EG	COG0235	5-methylthioribulose/5-deoxyribulose/Fuculose 1-phosphate aldolase (methionine salvage, sugar degradation)
I6L906	232	K	1.87163	Up	Putative L-ribulose 5-phosphate 4-epimerase OS=Streptococcus mutans serotype c (strain ATCC 700610 / UA159) OX=210007 GN=SMU_275 PE=4 SV=1	SMU_275	_NAYYGQK[Acetyl (K)]GDSH_	1	14.329	20.013		37.457	0.598712	0.836209		1.56508	Unknown	K03077	araD, ulaF, sgaE, sgbE; L-ribulose-5-phosphate 4-epimerase [EC:5.1.3.4]	map00040 Pentose and glucuronate interconversions; map00053 Ascorbate and aldarate metabolism; map01100 Metabolic pathways; map01120 Microbial metabolism in diverse environments				PF00596	PF00596 Class II Aldolase and Adducin N-terminal domain	EG	COG0235	5-methylthioribulose/5-deoxyribulose/Fuculose 1-phosphate aldolase (methionine salvage, sugar degradation)
I6L912	253	K	1.20757	Up	Putative amino acid binding protein OS=Streptococcus mutans serotype c (strain ATCC 700610 / UA159) OX=210007 GN=SMU_1942c PE=4 SV=1	SMU_1942c	_K[Acetyl (K)]YLGGSYLPDKK_	0.999934	57.0384	67.2194	76.6469	72.0157	0.835971	0.985187	1.12336	1.05548	Unknown	K02424	fliY, tcyA; L-cystine transport system substrate-binding protein	map02010 ABC transporters; map02040 Flagellar assembly				PF00497	PF00497 Bacterial extracellular solute-binding proteins, family 3	ET	COG0834	ABC-type amino acid transport/signal transduction system, periplasmic component/domain
I6L913	99	K	1.47391	Up	MIP18 family-like domain-containing protein OS=Streptococcus mutans serotype c (strain ATCC 700610 / UA159) OX=210007 GN=SMU_823 PE=4 SV=1	SMU_823	_LVWSPAWTVDK[Acetyl (K)]MSR_	1	48.993	69.5414	53.0218	129.736	0.650439	0.923243	0.703926	1.72239	Unknown							PF01883	PF01883 Iron-sulfur cluster assembly protein	O	COG2151	Metal-sulfur cluster biosynthetic enzyme
I6L915	86	K	1.82348	Up	PTS system, sorbitol phosphotransferase enzyme IIBC OS=Streptococcus mutans serotype c (strain ATCC 700610 / UA159) OX=210007 GN=SMU_312 PE=4 SV=1	SMU_312	_K[Acetyl (K)]GIPTINIVATGK_	1	22.4286	47.4149	67.4596	30.3078	0.535253	1.13155	1.60991	0.72329	Unknown	K02782	srlE; glucitol/sorbitol PTS system EIIB component [EC:2.7.1.198]	map00051 Fructose and mannose metabolism; map01100 Metabolic pathways; map02060 Phosphotransferase system (PTS)						G	COG3732	Phosphotransferase system sorbitol-specific IIB component
I6L917	3	K	1.21309	Up	Putative copper chaperone OS=Streptococcus mutans serotype c (strain ATCC 700610 / UA159) OX=210007 GN=copZ PE=4 SV=1	copZ	_MEK[Acetyl (K)]TYHIDGLK_	1	47.2819	49.1833	46.4383	71.0217	0.884082	0.919636	0.868309	1.32797	Unknown	K07213	ATOX1, ATX1, copZ, golB; copper chaperone		GO:0006810 transport; GO:0006811 ion transport; GO:0006812 cation transport; GO:0006873 cellular ion homeostasis; GO:0006875 cellular metal ion homeostasis; GO:0009987 cellular process; GO:0019725 cellular homeostasis; GO:0030001 metal ion transport; GO:0030003 cellular cation homeostasis; GO:0042592 homeostatic process; GO:0046916 cellular transition metal ion homeostasis; GO:0048878 chemical ho…	GO:0005622 intracellular anatomical structure; GO:0005737 cytoplasm;	GO:0005488 binding; GO:0043167 ion binding; GO:0043169 cation binding; GO:0046872 metal ion binding; GO:0046914 transition metal ion binding;	PF00403	PF00403 Heavy-metal-associated domain	P	COG2608	Copper chaperone CopZ
I6L920	137	K	8.18098	Up	NADH oxidase (H2O-forming) OS=Streptococcus mutans serotype c (strain ATCC 700610 / UA159) OX=210007 GN=naoX PE=4 SV=1	naoX	_DFEATLK[Acetyl (K)]NLQFVK_	1	8.23262	12.4112		101.535	0.202145	0.304745		2.49311	Unknown							PF07992; PF02852	PF07992 Pyridine nucleotide-disulphide oxidoreductase; PF02852 Pyridine nucleotide-disulphide oxidoreductase, dimerisation domain	I	COG0446	NADPH-dependent 2,4-dienoyl-CoA reductase, sulfur reductase, or a related oxidoreductase
I6L921	254	K	1.15213	Up	Putative exodeoxyribonuclease III OS=Streptococcus mutans serotype c (strain ATCC 700610 / UA159) OX=210007 GN=exoA PE=3 SV=1	exoA	_ILK[Acetyl (K)]SEMIDSGTR_	1	58515.6	61471.8	62794	75680.4	0.905598	0.951349	0.971811	1.17124	Unknown	K01142	E3.1.11.2, xthA; exodeoxyribonuclease III [EC:3.1.11.2]	map03410 Base excision repair	GO:0006139 nucleobase-containing compound metabolic process; GO:0006259 DNA metabolic process; GO:0006281 DNA repair; GO:0006284 base-excision repair; GO:0006725 cellular aromatic compound metabolic process; GO:0006807 nitrogen compound metabolic process; GO:0006950 response to stress; GO:0006974 cellular response to DNA damage stimulus; GO:0008152 metabolic process; GO:0009987 cellular process; …	GO:0005622 intracellular anatomical structure; GO:0005737 cytoplasm;	GO:0003824 catalytic activity; GO:0003906 DNA-(apurinic or apyrimidinic site) endonuclease activity; GO:0004518 nuclease activity; GO:0004527 exonuclease activity; GO:0004529 exodeoxyribonuclease activity; GO:0004536 deoxyribonuclease activity; GO:0008296 3'-5'-exodeoxyribonuclease activity; GO:0008309 double-stranded DNA exodeoxyribonuclease activity; GO:0008311 double-stranded DNA 3'-5' exodeox…	PF03372	PF03372 Endonuclease/Exonuclease/phosphatase family	L	COG0708	Exonuclease III
I6L922	308	K	1.1378	Up	NADH oxidase/alkyl hydroperoxidase reductase peroxide-forming OS=Streptococcus mutans serotype c (strain ATCC 700610 / UA159) OX=210007 GN=SMU_765 PE=3 SV=1	SMU_765	_AK[Acetyl (K)]TAVLALGAK_	1	2174.97	2523.52	2952.2	2317.22	0.872788	1.01266	1.18468	0.929873	Unknown	K03387	ahpF; NADH-dependent peroxiredoxin subunit F [EC:1.8.1.-]					PF13192; PF07992	PF13192 Thioredoxin domain; PF07992 Pyridine nucleotide-disulphide oxidoreductase	V	COG3634	Alkyl hydroperoxide reductase subunit AhpF
I6L923	63	K	1.20308	Up	Putative metal-dependent transcriptional regulator OS=Streptococcus mutans serotype c (strain ATCC 700610 / UA159) OX=210007 GN=sloR PE=3 SV=1	sloR	_QAGYLLTK[Acetyl (K)]K_	1	78.6376	99.8248	108.437	102.542	0.807696	1.02531	1.11377	1.05322	Unknown	K03709	troR; DtxR family transcriptional regulator, Mn-dependent transcriptional regulator					PF01325; PF02742; PF04023	PF01325 Iron dependent repressor, N-terminal DNA binding domain; PF02742 Iron dependent repressor, metal binding and dimerisation domain; PF04023 FeoA domain	K	COG1321	Mn-dependent transcriptional regulator MntR, DtxR family
I6L923	121	K	1.17211	Up	Putative metal-dependent transcriptional regulator OS=Streptococcus mutans serotype c (strain ATCC 700610 / UA159) OX=210007 GN=sloR PE=3 SV=1	sloR	_FLNYPK[Acetyl (K)]VC[Carbamidomethyl (C)]PHGGTIPQHGQPLVER_	1	272.561	356.837	318.89	419.016	0.797367	1.04392	0.932902	1.22582	Unknown	K03709	troR; DtxR family transcriptional regulator, Mn-dependent transcriptional regulator					PF01325; PF02742; PF04023	PF01325 Iron dependent repressor, N-terminal DNA binding domain; PF02742 Iron dependent repressor, metal binding and dimerisation domain; PF04023 FeoA domain	K	COG1321	Mn-dependent transcriptional regulator MntR, DtxR family
I6L923	174	K	1.20939	Up	Putative metal-dependent transcriptional regulator OS=Streptococcus mutans serotype c (strain ATCC 700610 / UA159) OX=210007 GN=sloR PE=3 SV=1	sloR	_YMEQHHLK[Acetyl (K)]IGDELR_	1	447.182	518.732	645.216	506.25	0.844784	0.979951	1.2189	0.95637	Unknown	K03709	troR; DtxR family transcriptional regulator, Mn-dependent transcriptional regulator					PF01325; PF02742; PF04023	PF01325 Iron dependent repressor, N-terminal DNA binding domain; PF02742 Iron dependent repressor, metal binding and dimerisation domain; PF04023 FeoA domain	K	COG1321	Mn-dependent transcriptional regulator MntR, DtxR family
I6L926	61	K	1.36627	Up	Putative cytoplasmic membrane protein LemA-like protein OS=Streptococcus mutans serotype c (strain ATCC 700610 / UA159) OX=210007 GN=lemA PE=3 SV=1	lemA	_GYAK[Acetyl (K)]YEQSTLEK_	1	13747.4	14941	21065.2	17932.9	0.812417	0.882953	1.24487	1.05976	Unknown	K03744	lemA; LemA protein							M	COG1704	Magnetosome formation protein MamQ, lipoprotein antigen LemA family
I6L926	76	K	1.25332	Up	Putative cytoplasmic membrane protein LemA-like protein OS=Streptococcus mutans serotype c (strain ATCC 700610 / UA159) OX=210007 GN=lemA PE=3 SV=1	lemA	_SK[Acetyl (K)]VANASTPNEAMK_	1	1339	1315.78	1703.88	1623.83	0.895276	0.879754	1.13925	1.08572	Unknown	K03744	lemA; LemA protein							M	COG1704	Magnetosome formation protein MamQ, lipoprotein antigen LemA family
I6L926	179	K	1.25365	Up	Putative cytoplasmic membrane protein LemA-like protein OS=Streptococcus mutans serotype c (strain ATCC 700610 / UA159) OX=210007 GN=lemA PE=3 SV=1	lemA	_SVPK[Acetyl (K)]VDFGDMA_	1	248.757	324.923	456.43	218.497	0.796911	1.04091	1.46221	0.699969	Unknown	K03744	lemA; LemA protein							M	COG1704	Magnetosome formation protein MamQ, lipoprotein antigen LemA family
I6L930	25	K	1.17421	Up	UTP--glucose-1-phosphate uridylyltransferase OS=Streptococcus mutans serotype c (strain ATCC 700610 / UA159) OX=210007 GN=SMU_322c PE=3 SV=1	SMU_322c	_FLPATK[Acetyl (K)]ALAK_	1	37.9324	20.968	26.7898	34.4331	1.26312	0.698215	0.892076	1.14659	Unknown	K00963	UGP2, galU, galF; UTP--glucose-1-phosphate uridylyltransferase [EC:2.7.7.9]	map00040 Pentose and glucuronate interconversions; map00052 Galactose metabolism; map00500 Starch and sucrose metabolism; map00520 Amino sugar and nucleotide sugar metabolism; map00541 O-Antigen nucleotide sugar biosynthesis; map01100 Metabolic pathways; map01110 Biosynthesis of secondary metabolites; map01240 Biosynthesis of cofactors; map01250 Biosynthesis of nucleotide sugars						M	COG1210	UTP-glucose-1-phosphate uridylyltransferase
I6L930	277	K	1.12978	Up	UTP--glucose-1-phosphate uridylyltransferase OS=Streptococcus mutans serotype c (strain ATCC 700610 / UA159) OX=210007 GN=SMU_322c PE=3 SV=1	SMU_322c	_TSIDYALK[Acetyl (K)]HPQVK_	1	85.0651	104.328	83.7954	132.965	0.837765	1.02747	0.82526	1.3095	Unknown	K00963	UGP2, galU, galF; UTP--glucose-1-phosphate uridylyltransferase [EC:2.7.7.9]	map00040 Pentose and glucuronate interconversions; map00052 Galactose metabolism; map00500 Starch and sucrose metabolism; map00520 Amino sugar and nucleotide sugar metabolism; map00541 O-Antigen nucleotide sugar biosynthesis; map01100 Metabolic pathways; map01110 Biosynthesis of secondary metabolites; map01240 Biosynthesis of cofactors; map01250 Biosynthesis of nucleotide sugars						M	COG1210	UTP-glucose-1-phosphate uridylyltransferase
I6L930	294	K	1.20763	Up	UTP--glucose-1-phosphate uridylyltransferase OS=Streptococcus mutans serotype c (strain ATCC 700610 / UA159) OX=210007 GN=SMU_322c PE=3 SV=1	SMU_322c	_AYIIELGK[Acetyl (K)]K_	1	463.329	474.784	668.795	461.398	0.896056	0.918208	1.29342	0.89232	Unknown	K00963	UGP2, galU, galF; UTP--glucose-1-phosphate uridylyltransferase [EC:2.7.7.9]	map00040 Pentose and glucuronate interconversions; map00052 Galactose metabolism; map00500 Starch and sucrose metabolism; map00520 Amino sugar and nucleotide sugar metabolism; map00541 O-Antigen nucleotide sugar biosynthesis; map01100 Metabolic pathways; map01110 Biosynthesis of secondary metabolites; map01240 Biosynthesis of cofactors; map01250 Biosynthesis of nucleotide sugars						M	COG1210	UTP-glucose-1-phosphate uridylyltransferase
O06941	51	K	1.28342	Up	Protein GrpE OS=Streptococcus mutans serotype c (strain ATCC 700610 / UA159) OX=210007 GN=grpE PE=3 SV=2	grpE	_AEDFENK[Acetyl (K)]YLR_	1	103.136	38.3002	92.6315	63.9114	1.38448	0.514132	1.24346	0.85793	Unknown	K03687	GRPE; molecular chaperone GrpE		GO:0050790 regulation of catalytic activity; GO:0065007 biological regulation; GO:0065009 regulation of molecular function;	GO:0009986 cell surface;	GO:0000166 nucleotide binding; GO:0000774 adenyl-nucleotide exchange factor activity; GO:0005488 binding; GO:0005515 protein binding; GO:0017076 purine nucleotide binding; GO:0030234 enzyme regulator activity; GO:0030246 carbohydrate binding; GO:0030247 polysaccharide binding; GO:0030554 adenyl nucleotide binding; GO:0036094 small molecule binding; GO:0051082 unfolded protein binding; GO:0060589 …			O	COG0576	Molecular chaperone GrpE (heat shock protein HSP-70)
O06941	106	K	1.36364	Up	Protein GrpE OS=Streptococcus mutans serotype c (strain ATCC 700610 / UA159) OX=210007 GN=grpE PE=3 SV=2	grpE	_ALAVEGLTDDVK[Acetyl (K)]K_	1	94.4431	51.8588	98.7689	87.1993	1.13694	0.624297	1.18902	1.04974	Unknown	K03687	GRPE; molecular chaperone GrpE		GO:0050790 regulation of catalytic activity; GO:0065007 biological regulation; GO:0065009 regulation of molecular function;	GO:0009986 cell surface;	GO:0000166 nucleotide binding; GO:0000774 adenyl-nucleotide exchange factor activity; GO:0005488 binding; GO:0005515 protein binding; GO:0017076 purine nucleotide binding; GO:0030234 enzyme regulator activity; GO:0030246 carbohydrate binding; GO:0030247 polysaccharide binding; GO:0030554 adenyl nucleotide binding; GO:0036094 small molecule binding; GO:0051082 unfolded protein binding; GO:0060589 …			O	COG0576	Molecular chaperone GrpE (heat shock protein HSP-70)
O06942	274	K	1.33122	Up	Chaperone protein DnaK OS=Streptococcus mutans serotype c (strain ATCC 700610 / UA159) OX=210007 GN=dnaK PE=2 SV=2	dnaK	_AK[Acetyl (K)]FDDLTR_	1	394.512	163.221	368.634	282.052	1.30588	0.540281	1.22022	0.933623	Unknown	K04043	dnaK, HSPA9; molecular chaperone DnaK	map03018 RNA degradation	GO:0098630 aggregation of unicellular organisms; GO:0098743 cell aggregation;	GO:0009986 cell surface;	GO:0005488 binding; GO:0030246 carbohydrate binding; GO:0030247 polysaccharide binding; GO:2001065 mannan binding;			O	COG0443	Molecular chaperone DnaK (HSP70)
O07329	40	K	1.5566	Up	Catabolite control protein A OS=Streptococcus mutans serotype c (strain ATCC 700610 / UA159) OX=210007 GN=ccpA PE=3 SV=2	ccpA	_KK[Acetyl (K)]VLEVIDR_	0.757604	62.3792	59.005	83.9907	104.247	0.805876	0.762284	1.08507	1.34677	Unknown	K02529	lacI, galR; LacI family transcriptional regulator		GO:0006355 regulation of transcription, DNA-templated; GO:0009889 regulation of biosynthetic process; GO:0009890 negative regulation of biosynthetic process; GO:0009891 positive regulation of biosynthetic process; GO:0009892 negative regulation of metabolic process; GO:0009893 positive regulation of metabolic process; GO:0010468 regulation of gene expression; GO:0010556 regulation of macromolecul…	GO:0032991 protein-containing complex; GO:0032993 protein-DNA complex;	GO:0000976 transcription cis-regulatory region binding; GO:0001067 transcription regulatory region nucleic acid binding; GO:0001216 DNA-binding transcription activator activity; GO:0001217 DNA-binding transcription repressor activity; GO:0003676 nucleic acid binding; GO:0003677 DNA binding; GO:0003690 double-stranded DNA binding; GO:0003700 DNA-binding transcription factor activity; GO:0005488 bi…	PF00356; PF13377	PF00356 Bacterial regulatory proteins, lacI family; PF13377 Periplasmic binding protein-like domain	K	COG1609	DNA-binding transcriptional regulator, LacI/PurR family
O07329	308	K	1.18653	Up	Catabolite control protein A OS=Streptococcus mutans serotype c (strain ATCC 700610 / UA159) OX=210007 GN=ccpA PE=3 SV=2	ccpA	_MLTK[Acetyl (K)]IMNK_	1	636.729	544.611	712.672	682.829	0.988386	0.845394	1.10627	1.05995	Unknown	K02529	lacI, galR; LacI family transcriptional regulator		GO:0006355 regulation of transcription, DNA-templated; GO:0009889 regulation of biosynthetic process; GO:0009890 negative regulation of biosynthetic process; GO:0009891 positive regulation of biosynthetic process; GO:0009892 negative regulation of metabolic process; GO:0009893 positive regulation of metabolic process; GO:0010468 regulation of gene expression; GO:0010556 regulation of macromolecul…	GO:0032991 protein-containing complex; GO:0032993 protein-DNA complex;	GO:0000976 transcription cis-regulatory region binding; GO:0001067 transcription regulatory region nucleic acid binding; GO:0001216 DNA-binding transcription activator activity; GO:0001217 DNA-binding transcription repressor activity; GO:0003676 nucleic acid binding; GO:0003677 DNA binding; GO:0003690 double-stranded DNA binding; GO:0003700 DNA-binding transcription factor activity; GO:0005488 bi…	PF00356; PF13377	PF00356 Bacterial regulatory proteins, lacI family; PF13377 Periplasmic binding protein-like domain	K	COG1609	DNA-binding transcriptional regulator, LacI/PurR family
O07329	312	K	1000	Up	Catabolite control protein A OS=Streptococcus mutans serotype c (strain ATCC 700610 / UA159) OX=210007 GN=ccpA PE=3 SV=2	ccpA	_M[Oxidation (M)]LTKIM[Oxidation (M)]NK[Acetyl (K)]EELEEK_	0.988767			219.605	238.203			0.959376	1.04062	Unknown	K02529	lacI, galR; LacI family transcriptional regulator		GO:0006355 regulation of transcription, DNA-templated; GO:0009889 regulation of biosynthetic process; GO:0009890 negative regulation of biosynthetic process; GO:0009891 positive regulation of biosynthetic process; GO:0009892 negative regulation of metabolic process; GO:0009893 positive regulation of metabolic process; GO:0010468 regulation of gene expression; GO:0010556 regulation of macromolecul…	GO:0032991 protein-containing complex; GO:0032993 protein-DNA complex;	GO:0000976 transcription cis-regulatory region binding; GO:0001067 transcription regulatory region nucleic acid binding; GO:0001216 DNA-binding transcription activator activity; GO:0001217 DNA-binding transcription repressor activity; GO:0003676 nucleic acid binding; GO:0003677 DNA binding; GO:0003690 double-stranded DNA binding; GO:0003700 DNA-binding transcription factor activity; GO:0005488 bi…	PF00356; PF13377	PF00356 Bacterial regulatory proteins, lacI family; PF13377 Periplasmic binding protein-like domain	K	COG1609	DNA-binding transcriptional regulator, LacI/PurR family
O33662	150	K	1.21177	Up	RNA polymerase sigma factor SigA OS=Streptococcus mutans serotype c (strain ATCC 700610 / UA159) OX=210007 GN=sigA PE=3 SV=1	sigA	_LVVSIAK[Acetyl (K)]R_	1	200.799	275.305	278.439	285.46	0.772301	1.05886	1.07092	1.09792	Unknown	K03086	rpoD; RNA polymerase primary sigma factor	map02040 Flagellar assembly				PF04542; PF04545	PF04542 Sigma-70 region 2 ; PF04545 Sigma-70, region 4	K	COG0568	DNA-directed RNA polymerase, sigma subunit (sigma70/sigma32)
O33662	176	K	1.22813	Up	RNA polymerase sigma factor SigA OS=Streptococcus mutans serotype c (strain ATCC 700610 / UA159) OX=210007 GN=sigA PE=3 SV=1	sigA	_AVDK[Acetyl (K)]FDYSK_	1	896.438	1182.1	1227.98	1284.26	0.781078	1.02998	1.06995	1.11899	Unknown	K03086	rpoD; RNA polymerase primary sigma factor	map02040 Flagellar assembly				PF04542; PF04545	PF04542 Sigma-70 region 2 ; PF04545 Sigma-70, region 4	K	COG0568	DNA-directed RNA polymerase, sigma subunit (sigma70/sigma32)
O33662	220	K	1.63119	Up	RNA polymerase sigma factor SigA OS=Streptococcus mutans serotype c (strain ATCC 700610 / UA159) OX=210007 GN=sigA PE=3 SV=1	sigA	_IPVHMVETINK[Acetyl (K)]LVR_	1	87.2525	96.574	154.712	143.82	0.723549	0.800848	1.28296	1.19264	Unknown	K03086	rpoD; RNA polymerase primary sigma factor	map02040 Flagellar assembly				PF04542; PF04545	PF04542 Sigma-70 region 2 ; PF04545 Sigma-70, region 4	K	COG0568	DNA-directed RNA polymerase, sigma subunit (sigma70/sigma32)
O68575	201	K	1.14159	Up	Pyruvate formate-lyase-activating enzyme OS=Streptococcus mutans serotype c (strain ATCC 700610 / UA159) OX=210007 GN=act PE=3 SV=1	act	_LGEYVK[Acetyl (K)]TLK_	1	223.9	236.994	290.086	234.047	0.909214	0.962386	1.17798	0.950418	Cytoplasmic	K04069	pflA, pflC, pflE; pyruvate formate lyase activating enzyme [EC:1.97.1.4]			GO:0005622 intracellular anatomical structure; GO:0005737 cytoplasm;		PF13353; PF04055	PF13353 4Fe-4S single cluster domain; PF04055 Radical SAM superfamily	O	COG1180	Pyruvate-formate lyase-activating enzyme
O69155	95	K	1.17823	Up	Tyrosine recombinase XerS OS=Streptococcus mutans serotype c (strain ATCC 700610 / UA159) OX=210007 GN=xerS PE=3 SV=2	xerS	_TLLNTK[Acetyl (K)]NK_	1	239.142	348.917	356.118	302.618	0.767222	1.1194	1.14251	0.970867	Unknown							PF13495	PF13495 Phage integrase, N-terminal SAM-like domain	L	COG4974	Site-specific recombinase XerD
P05428	30	K	1.10846	Up	Methylenetetrahydrofolate--tRNA-(uracil-5-)-methyltransferase TrmFO OS=Streptococcus mutans serotype c (strain ATCC 700610 / UA159) OX=210007 GN=trmFO PE=3 SV=2	trmFO	_GIPVK[Acetyl (K)]LYEMR_	1	792.694	943.715	1159.78	711.41	0.878916	1.04636	1.28593	0.788791	Cytoplasmic	K04094	trmFO, gid; methylenetetrahydrofolate--tRNA-(uracil-5-)-methyltransferase [EC:2.1.1.74]		GO:0001510 RNA methylation; GO:0002097 tRNA wobble base modification; GO:0002098 tRNA wobble uridine modification; GO:0006139 nucleobase-containing compound metabolic process; GO:0006396 RNA processing; GO:0006399 tRNA metabolic process; GO:0006400 tRNA modification; GO:0006725 cellular aromatic compound metabolic process; GO:0006807 nitrogen compound metabolic process; GO:0008033 tRNA processing…	GO:0005622 intracellular anatomical structure; GO:0005737 cytoplasm; GO:0005829 cytosol;	GO:0000166 nucleotide binding; GO:0005488 binding; GO:0036094 small molecule binding; GO:0043167 ion binding; GO:0043168 anion binding; GO:0050660 flavin adenine dinucleotide binding; GO:0097159 organic cyclic compound binding; GO:1901265 nucleoside phosphate binding; GO:1901363 heterocyclic compound binding;			J	COG1206	Folate-dependent tRNA-U54 methylase TrmFO/GidA
P05428	44	K	1000	Up	Methylenetetrahydrofolate--tRNA-(uracil-5-)-methyltransferase TrmFO OS=Streptococcus mutans serotype c (strain ATCC 700610 / UA159) OX=210007 GN=trmFO PE=3 SV=2	trmFO	_TPQHK[Acetyl (K)]TSNFAELVC[Carbamidomethyl (C)]SNSFR_	1			21.6824	33.3101			0.788559	1.21144	Cytoplasmic	K04094	trmFO, gid; methylenetetrahydrofolate--tRNA-(uracil-5-)-methyltransferase [EC:2.1.1.74]		GO:0001510 RNA methylation; GO:0002097 tRNA wobble base modification; GO:0002098 tRNA wobble uridine modification; GO:0006139 nucleobase-containing compound metabolic process; GO:0006396 RNA processing; GO:0006399 tRNA metabolic process; GO:0006400 tRNA modification; GO:0006725 cellular aromatic compound metabolic process; GO:0006807 nitrogen compound metabolic process; GO:0008033 tRNA processing…	GO:0005622 intracellular anatomical structure; GO:0005737 cytoplasm; GO:0005829 cytosol;	GO:0000166 nucleotide binding; GO:0005488 binding; GO:0036094 small molecule binding; GO:0043167 ion binding; GO:0043168 anion binding; GO:0050660 flavin adenine dinucleotide binding; GO:0097159 organic cyclic compound binding; GO:1901265 nucleoside phosphate binding; GO:1901363 heterocyclic compound binding;			J	COG1206	Folate-dependent tRNA-U54 methylase TrmFO/GidA
P05428	185	K	1.30705	Up	Methylenetetrahydrofolate--tRNA-(uracil-5-)-methyltransferase TrmFO OS=Streptococcus mutans serotype c (strain ATCC 700610 / UA159) OX=210007 GN=trmFO PE=3 SV=2	trmFO	_YDK[Acetyl (K)]GEAAYLNC[Carbamidomethyl (C)]PMTK_	1	34.2569	46.3717	35.8461	72.6974	0.724354	0.980519	0.757957	1.53717	Cytoplasmic	K04094	trmFO, gid; methylenetetrahydrofolate--tRNA-(uracil-5-)-methyltransferase [EC:2.1.1.74]		GO:0001510 RNA methylation; GO:0002097 tRNA wobble base modification; GO:0002098 tRNA wobble uridine modification; GO:0006139 nucleobase-containing compound metabolic process; GO:0006396 RNA processing; GO:0006399 tRNA metabolic process; GO:0006400 tRNA modification; GO:0006725 cellular aromatic compound metabolic process; GO:0006807 nitrogen compound metabolic process; GO:0008033 tRNA processing…	GO:0005622 intracellular anatomical structure; GO:0005737 cytoplasm; GO:0005829 cytosol;	GO:0000166 nucleotide binding; GO:0005488 binding; GO:0036094 small molecule binding; GO:0043167 ion binding; GO:0043168 anion binding; GO:0050660 flavin adenine dinucleotide binding; GO:0097159 organic cyclic compound binding; GO:1901265 nucleoside phosphate binding; GO:1901363 heterocyclic compound binding;			J	COG1206	Folate-dependent tRNA-U54 methylase TrmFO/GidA
P05428	400	K	1.6527	Up	Methylenetetrahydrofolate--tRNA-(uracil-5-)-methyltransferase TrmFO OS=Streptococcus mutans serotype c (strain ATCC 700610 / UA159) OX=210007 GN=trmFO PE=3 SV=2	trmFO	_SK[Acetyl (K)]HFQPMNINFGIIK_	1	67.6845	81.8742	135.918	106.215	0.691203	0.83611	1.38801	1.08468	Cytoplasmic	K04094	trmFO, gid; methylenetetrahydrofolate--tRNA-(uracil-5-)-methyltransferase [EC:2.1.1.74]		GO:0001510 RNA methylation; GO:0002097 tRNA wobble base modification; GO:0002098 tRNA wobble uridine modification; GO:0006139 nucleobase-containing compound metabolic process; GO:0006396 RNA processing; GO:0006399 tRNA metabolic process; GO:0006400 tRNA modification; GO:0006725 cellular aromatic compound metabolic process; GO:0006807 nitrogen compound metabolic process; GO:0008033 tRNA processing…	GO:0005622 intracellular anatomical structure; GO:0005737 cytoplasm; GO:0005829 cytosol;	GO:0000166 nucleotide binding; GO:0005488 binding; GO:0036094 small molecule binding; GO:0043167 ion binding; GO:0043168 anion binding; GO:0050660 flavin adenine dinucleotide binding; GO:0097159 organic cyclic compound binding; GO:1901265 nucleoside phosphate binding; GO:1901363 heterocyclic compound binding;			J	COG1206	Folate-dependent tRNA-U54 methylase TrmFO/GidA
P05428	429	K	1.21967	Up	Methylenetetrahydrofolate--tRNA-(uracil-5-)-methyltransferase TrmFO OS=Streptococcus mutans serotype c (strain ATCC 700610 / UA159) OX=210007 GN=trmFO PE=3 SV=2	trmFO	_YEK[Acetyl (K)]IAER_	1	207.314	205.398	222.628	280.466	0.905494	0.897122	0.972381	1.225	Cytoplasmic	K04094	trmFO, gid; methylenetetrahydrofolate--tRNA-(uracil-5-)-methyltransferase [EC:2.1.1.74]		GO:0001510 RNA methylation; GO:0002097 tRNA wobble base modification; GO:0002098 tRNA wobble uridine modification; GO:0006139 nucleobase-containing compound metabolic process; GO:0006396 RNA processing; GO:0006399 tRNA metabolic process; GO:0006400 tRNA modification; GO:0006725 cellular aromatic compound metabolic process; GO:0006807 nitrogen compound metabolic process; GO:0008033 tRNA processing…	GO:0005622 intracellular anatomical structure; GO:0005737 cytoplasm; GO:0005829 cytosol;	GO:0000166 nucleotide binding; GO:0005488 binding; GO:0036094 small molecule binding; GO:0043167 ion binding; GO:0043168 anion binding; GO:0050660 flavin adenine dinucleotide binding; GO:0097159 organic cyclic compound binding; GO:1901265 nucleoside phosphate binding; GO:1901363 heterocyclic compound binding;			J	COG1206	Folate-dependent tRNA-U54 methylase TrmFO/GidA
P10249	101	K	1.30405	Up	Sucrose phosphorylase OS=Streptococcus mutans serotype c (strain ATCC 700610 / UA159) OX=210007 GN=gtfA PE=1 SV=4	gtfA	_DYQEK[Acetyl (K)]HEASAYK_	1	31.3716	43.7226	56.5538	35.2138	0.752038	1.04812	1.3557	0.844143	Extracellular	K00690	E2.4.1.7; sucrose phosphorylase [EC:2.4.1.7]	map00500 Starch and sucrose metabolism; map01100 Metabolic pathways			GO:0003824 catalytic activity; GO:0004645 1,4-alpha-oligoglucan phosphorylase activity; GO:0009018 sucrose phosphorylase activity; GO:0016740 transferase activity; GO:0016757 glycosyltransferase activity; GO:0016758 hexosyltransferase activity;	PF00128	PF00128 Alpha amylase, catalytic domain	G	COG0366	Glycosidase/amylase (phosphorylase)
P10249	278	K	1.54612	Up	Sucrose phosphorylase OS=Streptococcus mutans serotype c (strain ATCC 700610 / UA159) OX=210007 GN=gtfA PE=1 SV=4	gtfA	_WLK[Acetyl (K)]MSPMK_	1	56.7572	48.5002	114.862	51.8229	0.834843	0.713391	1.6895	0.762264	Extracellular	K00690	E2.4.1.7; sucrose phosphorylase [EC:2.4.1.7]	map00500 Starch and sucrose metabolism; map01100 Metabolic pathways			GO:0003824 catalytic activity; GO:0004645 1,4-alpha-oligoglucan phosphorylase activity; GO:0009018 sucrose phosphorylase activity; GO:0016740 transferase activity; GO:0016757 glycosyltransferase activity; GO:0016758 hexosyltransferase activity;	PF00128	PF00128 Alpha amylase, catalytic domain	G	COG0366	Glycosidase/amylase (phosphorylase)
P10539	183	K	5.22512	Up	Aspartate-semialdehyde dehydrogenase OS=Streptococcus mutans serotype c (strain ATCC 700610 / UA159) OX=210007 GN=asd PE=3 SV=2	asd	_EVVNDGVDPK[Acetyl (K)]AVHADILPSGGDK_	1	78.1121	4.40102	59.9938	42.6115	1.68783	0.0950962	1.29633	0.92074	Cytoplasmic	K00133	asd; aspartate-semialdehyde dehydrogenase [EC:1.2.1.11]	map00260 Glycine, serine and threonine metabolism; map00261 Monobactam biosynthesis; map00270 Cysteine and methionine metabolism; map00300 Lysine biosynthesis; map01100 Metabolic pathways; map01110 Biosynthesis of secondary metabolites; map01120 Microbial metabolism in diverse environments; map01210 2-Oxocarboxylic acid metabolism; map01230 Biosynthesis of amino acids				PF01118; PF02774	PF01118 Semialdehyde dehydrogenase, NAD binding domain; PF02774 Semialdehyde dehydrogenase, dimerisation domain	E	COG0136	Aspartate-semialdehyde dehydrogenase
P12655	5	K	2.84705	Up	PTS system sucrose-specific EIIBCA component OS=Streptococcus mutans serotype c (strain ATCC 700610 / UA159) OX=210007 GN=scrA PE=4 SV=1	scrA	_M[Oxidation (M)]DYSK[Acetyl (K)]VASEVITAVGK_	1	21.4869	11.0714	12.3523	56.6767	0.846046	0.435935	0.486372	2.23165	CytoplasmicMembrane	K02810	scrA, sacP, sacX, ptsS; sucrose PTS system EIIBCA or EIIBC component [EC:2.7.1.211]	map00500 Starch and sucrose metabolism; map02060 Phosphotransferase system (PTS)				PF00367; PF00358	PF00367 phosphotransferase system, EIIB; PF00358 phosphoenolpyruvate-dependent sugar phosphotransferase system, EIIA 1	G	COG2190	Phosphotransferase system IIA component
P13522	24	K	1.1195	Up	Sucrose-6-phosphate hydrolase OS=Streptococcus mutans serotype c (strain ATCC 700610 / UA159) OX=210007 GN=scrB PE=3 SV=3	scrB	_SIK[Acetyl (K)]TNVALSPWHTTYHIEPK_	1	452.417	552.958	513.197	610.824	0.849851	1.03871	0.964023	1.14741	Unknown	K01193	INV, sacA; beta-fructofuranosidase [EC:3.2.1.26]	map00052 Galactose metabolism; map00500 Starch and sucrose metabolism; map01100 Metabolic pathways; map01110 Biosynthesis of secondary metabolites				PF00251; PF08244	PF00251 Glycosyl hydrolases family 32 N-terminal domain; PF08244 Glycosyl hydrolases family 32 C terminal	G	COG1621	Sucrose-6-phosphate hydrolase SacC, GH32 family
P13522	149	K	1.27552	Up	Sucrose-6-phosphate hydrolase OS=Streptococcus mutans serotype c (strain ATCC 700610 / UA159) OX=210007 GN=scrB PE=3 SV=3	scrB	_GNIQK[Acetyl (K)]FTDVLIK_	1	30.0483	37.6174	45.2995	39.2529	0.789612	0.988513	1.19038	1.03149	Unknown	K01193	INV, sacA; beta-fructofuranosidase [EC:3.2.1.26]	map00052 Galactose metabolism; map00500 Starch and sucrose metabolism; map01100 Metabolic pathways; map01110 Biosynthesis of secondary metabolites				PF00251; PF08244	PF00251 Glycosyl hydrolases family 32 N-terminal domain; PF08244 Glycosyl hydrolases family 32 C terminal	G	COG1621	Sucrose-6-phosphate hydrolase SacC, GH32 family
P13522	332	K	1.23084	Up	Sucrose-6-phosphate hydrolase OS=Streptococcus mutans serotype c (strain ATCC 700610 / UA159) OX=210007 GN=scrB PE=3 SV=3	scrB	_ELSLK[Acetyl (K)]HGK_	1	2964	3248.93	4106.96	3496.04	0.858139	0.940633	1.18905	1.01218	Unknown	K01193	INV, sacA; beta-fructofuranosidase [EC:3.2.1.26]	map00052 Galactose metabolism; map00500 Starch and sucrose metabolism; map01100 Metabolic pathways; map01110 Biosynthesis of secondary metabolites				PF00251; PF08244	PF00251 Glycosyl hydrolases family 32 N-terminal domain; PF08244 Glycosyl hydrolases family 32 C terminal	G	COG1621	Sucrose-6-phosphate hydrolase SacC, GH32 family
P13522	466	K	1.10931	Up	Sucrose-6-phosphate hydrolase OS=Streptococcus mutans serotype c (strain ATCC 700610 / UA159) OX=210007 GN=scrB PE=3 SV=3	scrB	_QTGIVIK[Acetyl (K)]SGK_	1	84.3713	110.343	107.507	104.207	0.830368	1.08597	1.05807	1.02559	Unknown	K01193	INV, sacA; beta-fructofuranosidase [EC:3.2.1.26]	map00052 Galactose metabolism; map00500 Starch and sucrose metabolism; map01100 Metabolic pathways; map01110 Biosynthesis of secondary metabolites				PF00251; PF08244	PF00251 Glycosyl hydrolases family 32 N-terminal domain; PF08244 Glycosyl hydrolases family 32 C terminal	G	COG1621	Sucrose-6-phosphate hydrolase SacC, GH32 family
P13522	478	K	1.33899	Up	Sucrose-6-phosphate hydrolase OS=Streptococcus mutans serotype c (strain ATCC 700610 / UA159) OX=210007 GN=scrB PE=3 SV=3	scrB	_SGKPSGNYYELK[Acetyl (K)]Y_	1	29.358	38.4865	51.1744	35.9797	0.757633	0.993209	1.32064	0.928516	Unknown	K01193	INV, sacA; beta-fructofuranosidase [EC:3.2.1.26]	map00052 Galactose metabolism; map00500 Starch and sucrose metabolism; map01100 Metabolic pathways; map01110 Biosynthesis of secondary metabolites				PF00251; PF08244	PF00251 Glycosyl hydrolases family 32 N-terminal domain; PF08244 Glycosyl hydrolases family 32 C terminal	G	COG1621	Sucrose-6-phosphate hydrolase SacC, GH32 family
P23504	288	K	3.84996	Up	Cell surface antigen I/II OS=Streptococcus mutans serotype c (strain ATCC 700610 / UA159) OX=210007 GN=spaP PE=1 SV=2	spaP	_AEYETK[Acetyl (K)]LAQYQAELK_	1	55.0122	18.7024		72.0034	1.13258	0.38504		1.48239	OuterMembrane							PF18652; PF17998; PF16364	PF18652 Adhesin P1 N-terminal domain; PF17998 Cell surface antigen I/II C2 terminal domain; PF16364 Cell surface antigen C-terminus	D	COG3087	Cell division protein FtsN
P26283	100	K	1.15529	Up	L-lactate dehydrogenase OS=Streptococcus mutans serotype c (strain ATCC 700610 / UA159) OX=210007 GN=ldh PE=3 SV=2	ldh	_LDLVGK[Acetyl (K)]NLAINK_	1	5034.54	6058.7	7685.39	4750.27	0.855891	1.03	1.30654	0.807563	Cytoplasmic	K00016	LDH, ldh; L-lactate dehydrogenase [EC:1.1.1.27]	map00010 Glycolysis / Gluconeogenesis; map00270 Cysteine and methionine metabolism; map00620 Pyruvate metabolism; map00640 Propanoate metabolism; map01100 Metabolic pathways; map01110 Biosynthesis of secondary metabolites; map01120 Microbial metabolism in diverse environments				PF00056; PF02866	PF00056 lactate/malate dehydrogenase, NAD binding domain; PF02866 lactate/malate dehydrogenase, alpha/beta C-terminal domain	C	COG0039	Malate/lactate dehydrogenase
P26422	12	K	1.13955	Up	Lactose phosphotransferase system repressor OS=Streptococcus mutans serotype c (strain ATCC 700610 / UA159) OX=210007 GN=lacR PE=4 SV=2	lacR	_LEEITK[Acetyl (K)]LINK_	1	83.7064	113.021	138.547	70.5187	0.825114	1.11407	1.36569	0.69512	Unknown	K02530	lacR; DeoR family transcriptional regulator, lactose phosphotransferase system repressor					PF08220; PF00455	PF08220 DeoR-like helix-turn-helix domain; PF00455 DeoR C terminal sensor domain	KG	COG1349	DNA-binding transcriptional regulator of sugar metabolism, DeoR/GlpR family
P26422	30	K	1.52513	Up	Lactose phosphotransferase system repressor OS=Streptococcus mutans serotype c (strain ATCC 700610 / UA159) OX=210007 GN=lacR PE=4 SV=2	lacR	_LK[Acetyl (K)]VSDMTVR_	1	144.262	145.013	200.966	240.315	0.789876	0.793985	1.10034	1.31579	Unknown	K02530	lacR; DeoR family transcriptional regulator, lactose phosphotransferase system repressor					PF08220; PF00455	PF08220 DeoR-like helix-turn-helix domain; PF00455 DeoR C terminal sensor domain	KG	COG1349	DNA-binding transcriptional regulator of sugar metabolism, DeoR/GlpR family
P26425	306	K	1.40019	Up	Tagatose 1,6-diphosphate aldolase 1 OS=Streptococcus mutans serotype c (strain ATCC 700610 / UA159) OX=210007 GN=lacD1 PE=3 SV=2	lacD1	_TEGFK[Acetyl (K)]NIDELNK_	1	97.3099	57.3899	94.0631	105.238	1.09954	0.648472	1.06286	1.18913	Unknown	K01635	lacD; tagatose 1,6-diphosphate aldolase [EC:4.1.2.40]	map00052 Galactose metabolism; map01100 Metabolic pathways; map02024 Quorum sensing	GO:0006082 organic acid metabolic process; GO:0006790 sulfur compound metabolic process; GO:0008152 metabolic process; GO:0009056 catabolic process; GO:0009987 cellular process; GO:0016054 organic acid catabolic process; GO:0044237 cellular metabolic process; GO:0044248 cellular catabolic process; GO:0044273 sulfur compound catabolic process; GO:0044281 small molecule metabolic process; GO:004428…		GO:0003824 catalytic activity; GO:0016829 lyase activity; GO:0016830 carbon-carbon lyase activity; GO:0016832 aldehyde-lyase activity; GO:0061595 6-deoxy-6-sulfofructose-1-phosphate aldolase activity;	PF01791	PF01791 DeoC/LacD family aldolase	GP	COG3684	Tagatose-1,6-bisphosphate/sulfofructosephosphate aldolase
P27624	28	K	1.11072	Up	Protein RecA OS=Streptococcus mutans serotype c (strain ATCC 700610 / UA159) OX=210007 GN=recA PE=3 SV=3	recA	_ALDDALK[Acetyl (K)]NIEK_	1	2850.07	3106.14	3673.57	2896.49	0.91011	0.99188	1.17308	0.924932	Cytoplasmic	K03553	recA; recombination protein RecA	map03440 Homologous recombination	GO:0006950 response to stress; GO:0006974 cellular response to DNA damage stimulus; GO:0007154 cell communication; GO:0009292 genetic transfer; GO:0009294 DNA mediated transformation; GO:0009432 SOS response; GO:0009605 response to external stimulus; GO:0009987 cellular process; GO:0009991 response to extracellular stimulus; GO:0030420 establishment of competence for transformation; GO:0031668 ce…	GO:0005622 intracellular anatomical structure; GO:0005737 cytoplasm; GO:0005829 cytosol;				L	COG0468	RecA/RadA recombinase
P27624	36	K	1.21263	Up	Protein RecA OS=Streptococcus mutans serotype c (strain ATCC 700610 / UA159) OX=210007 GN=recA PE=3 SV=3	recA	_DFGK[Acetyl (K)]GAVMR_	1	1515.63	1407.88	1930.03	1621.65	0.936268	0.869707	1.19226	1.00176	Cytoplasmic	K03553	recA; recombination protein RecA	map03440 Homologous recombination	GO:0006950 response to stress; GO:0006974 cellular response to DNA damage stimulus; GO:0007154 cell communication; GO:0009292 genetic transfer; GO:0009294 DNA mediated transformation; GO:0009432 SOS response; GO:0009605 response to external stimulus; GO:0009987 cellular process; GO:0009991 response to extracellular stimulus; GO:0030420 establishment of competence for transformation; GO:0031668 ce…	GO:0005622 intracellular anatomical structure; GO:0005737 cytoplasm; GO:0005829 cytosol;				L	COG0468	RecA/RadA recombinase
P27624	197	K	1.1061	Up	Protein RecA OS=Streptococcus mutans serotype c (strain ATCC 700610 / UA159) OX=210007 GN=recA PE=3 SV=3	recA	_LSASINK[Acetyl (K)]TK_	1	1390.89	1552.83	1786.56	1440.61	0.901582	1.00655	1.15805	0.933809	Cytoplasmic	K03553	recA; recombination protein RecA	map03440 Homologous recombination	GO:0006950 response to stress; GO:0006974 cellular response to DNA damage stimulus; GO:0007154 cell communication; GO:0009292 genetic transfer; GO:0009294 DNA mediated transformation; GO:0009432 SOS response; GO:0009605 response to external stimulus; GO:0009987 cellular process; GO:0009991 response to extracellular stimulus; GO:0030420 establishment of competence for transformation; GO:0031668 ce…	GO:0005622 intracellular anatomical structure; GO:0005737 cytoplasm; GO:0005829 cytosol;				L	COG0468	RecA/RadA recombinase
P27624	199	K	1.19068	Up	Protein RecA OS=Streptococcus mutans serotype c (strain ATCC 700610 / UA159) OX=210007 GN=recA PE=3 SV=3	recA	_TK[Acetyl (K)]TIAIFINQLR_	1	125.516	92.7121	71.1668	168.215	1.09715	0.810403	0.622074	1.47038	Cytoplasmic	K03553	recA; recombination protein RecA	map03440 Homologous recombination	GO:0006950 response to stress; GO:0006974 cellular response to DNA damage stimulus; GO:0007154 cell communication; GO:0009292 genetic transfer; GO:0009294 DNA mediated transformation; GO:0009432 SOS response; GO:0009605 response to external stimulus; GO:0009987 cellular process; GO:0009991 response to extracellular stimulus; GO:0030420 establishment of competence for transformation; GO:0031668 ce…	GO:0005622 intracellular anatomical structure; GO:0005737 cytoplasm; GO:0005829 cytosol;				L	COG0468	RecA/RadA recombinase
P27624	229	K	1.39382	Up	Protein RecA OS=Streptococcus mutans serotype c (strain ATCC 700610 / UA159) OX=210007 GN=recA PE=3 SV=3	recA	_ALK[Acetyl (K)]FYSSVR_	1	2101.8	2992.93	3433.66	3453.78	0.701644	0.999129	1.14626	1.15297	Cytoplasmic	K03553	recA; recombination protein RecA	map03440 Homologous recombination	GO:0006950 response to stress; GO:0006974 cellular response to DNA damage stimulus; GO:0007154 cell communication; GO:0009292 genetic transfer; GO:0009294 DNA mediated transformation; GO:0009432 SOS response; GO:0009605 response to external stimulus; GO:0009987 cellular process; GO:0009991 response to extracellular stimulus; GO:0030420 establishment of competence for transformation; GO:0031668 ce…	GO:0005622 intracellular anatomical structure; GO:0005737 cytoplasm; GO:0005829 cytosol;				L	COG0468	RecA/RadA recombinase
P27756	316	K	1.12115	Up	Alpha-galactosidase OS=Streptococcus mutans serotype c (strain ATCC 700610 / UA159) OX=210007 GN=aga PE=3 SV=3	aga	_HIIPK[Acetyl (K)]NFANK_	1	251.3	286.12	288.507	313.086	0.882518	1.0048	1.01318	1.0995	Cytoplasmic	K07407	E3.2.1.22B, galA, rafA; alpha-galactosidase [EC:3.2.1.22]	map00052 Galactose metabolism; map00561 Glycerolipid metabolism; map00600 Sphingolipid metabolism; map01100 Metabolic pathways				PF16875; PF16874	PF16875 Glycosyl hydrolase family 36 N-terminal domain; PF16874 Glycosyl hydrolase family 36 C-terminal domain	G	COG3345	Alpha-galactosidase
P27756	616	K	1.42995	Up	Alpha-galactosidase OS=Streptococcus mutans serotype c (strain ATCC 700610 / UA159) OX=210007 GN=aga PE=3 SV=3	aga	_AVANQIK[Acetyl (K)]HYK_	1	136.876	166.78	213.368	216.99	0.745903	0.908866	1.16275	1.18248	Cytoplasmic	K07407	E3.2.1.22B, galA, rafA; alpha-galactosidase [EC:3.2.1.22]	map00052 Galactose metabolism; map00561 Glycerolipid metabolism; map00600 Sphingolipid metabolism; map01100 Metabolic pathways				PF16875; PF16874	PF16875 Glycosyl hydrolase family 36 N-terminal domain; PF16874 Glycosyl hydrolase family 36 C-terminal domain	G	COG3345	Alpha-galactosidase
P27756	629	K	1.31938	Up	Alpha-galactosidase OS=Streptococcus mutans serotype c (strain ATCC 700610 / UA159) OX=210007 GN=aga PE=3 SV=3	aga	_SVVQFGK[Acetyl (K)]LYR_	1	253.353	326.263	458.509	270.47	0.774427	0.997292	1.40153	0.82675	Cytoplasmic	K07407	E3.2.1.22B, galA, rafA; alpha-galactosidase [EC:3.2.1.22]	map00052 Galactose metabolism; map00561 Glycerolipid metabolism; map00600 Sphingolipid metabolism; map01100 Metabolic pathways				PF16875; PF16874	PF16875 Glycosyl hydrolase family 36 N-terminal domain; PF16874 Glycosyl hydrolase family 36 C-terminal domain	G	COG3345	Alpha-galactosidase
P34001	178	K	1.2583	Up	Uncharacterized protein SMU_988 OS=Streptococcus mutans serotype c (strain ATCC 700610 / UA159) OX=210007 GN=SMU_988 PE=3 SV=2	SMU_988	_RLEK[Acetyl (K)]IGIK_	1	385.509	311.946	475.193	400.526	0.980208	0.793164	1.20824	1.01839	Unknown	K06131	clsA_B; cardiolipin synthase A/B [EC:2.7.8.-]	map00564 Glycerophospholipid metabolism; map01100 Metabolic pathways	GO:0006629 lipid metabolic process; GO:0006644 phospholipid metabolic process; GO:0006793 phosphorus metabolic process; GO:0006796 phosphate-containing compound metabolic process; GO:0008152 metabolic process; GO:0008610 lipid biosynthetic process; GO:0008654 phospholipid biosynthetic process; GO:0009058 biosynthetic process; GO:0009987 cellular process; GO:0019637 organophosphate metabolic proce…		GO:0003824 catalytic activity; GO:0008808 cardiolipin synthase activity; GO:0016740 transferase activity; GO:0016772 transferase activity, transferring phosphorus-containing groups; GO:0016780 phosphotransferase activity, for other substituted phosphate groups; GO:0030572 phosphatidyltransferase activity;	PF13091	PF13091 PLD-like domain	I	COG1502	Phosphatidylserine/phosphatidylglycerophosphate/cardiolipin synthase
P45596	38	K	2.22842	Up	Phosphocarrier protein HPr OS=Streptococcus mutans serotype c (strain ATCC 700610 / UA159) OX=210007 GN=ptsH PE=1 SV=3	ptsH	_FASDITLDYK[Acetyl (K)]GK_	1	84.3444	81.3901	75.5671	289.822	0.635214	0.612965	0.56911	2.18271	Cytoplasmic	K02784	ptsH; phosphocarrier protein HPr	map02060 Phosphotransferase system (PTS)	GO:0043610 regulation of carbohydrate utilization; GO:0050789 regulation of biological process; GO:0065007 biological regulation;	GO:0005622 intracellular anatomical structure; GO:0005737 cytoplasm;		PF00381	PF00381 PTS HPr component phosphorylation site	TG	COG1925	HPr or related phosphotransfer protein
P45596	40	K	1.13282	Up	Phosphocarrier protein HPr OS=Streptococcus mutans serotype c (strain ATCC 700610 / UA159) OX=210007 GN=ptsH PE=1 SV=3	ptsH	_GK[Acetyl (K)]AVNLK_	1	641.651	881.414	965.452	670.75	0.812405	1.11597	1.22237	0.849248	Cytoplasmic	K02784	ptsH; phosphocarrier protein HPr	map02060 Phosphotransferase system (PTS)	GO:0043610 regulation of carbohydrate utilization; GO:0050789 regulation of biological process; GO:0065007 biological regulation;	GO:0005622 intracellular anatomical structure; GO:0005737 cytoplasm;		PF00381	PF00381 PTS HPr component phosphorylation site	TG	COG1925	HPr or related phosphotransfer protein
P49331	118	K	8.63652	Up	Glucosyltransferase-S OS=Streptococcus mutans serotype c (strain ATCC 700610 / UA159) OX=210007 GN=gtfD PE=3 SV=3	gtfD	_TVTNTK[Acetyl (K)]SEEAQTSEER_	1	2.67469	1.06891	7.01985	15.6579	0.404928	0.161825	1.06275	2.37049	Unknown	K00689	E2.4.1.5; dextransucrase [EC:2.4.1.5]	map00500 Starch and sucrose metabolism; map01100 Metabolic pathways; map02020 Two-component system		GO:0005576 extracellular region;				G	COG5263	Glucan-binding domain (YG repeat)
P50976	158	K	1.47454	Up	PTS system lactose-specific EIICB component OS=Streptococcus mutans serotype c (strain ATCC 700610 / UA159) OX=210007 GN=lacE PE=3 SV=1	lacE	_IC[Carbamidomethyl (C)]VK[Acetyl (K)]NNVTIR_	1	51.5038	36.3403	45.7457	74.8931	0.988164	0.697234	0.877687	1.43692	CytoplasmicMembrane	K02788	lacE; lactose PTS system EIICB component [EC:2.7.1.207]	map00052 Galactose metabolism; map01100 Metabolic pathways; map02060 Phosphotransferase system (PTS)				PF02302	PF02302 PTS system, Lactose/Cellobiose specific IIB subunit	G	COG1455	Phosphotransferase system cellobiose-specific component IIC
P50976	425	K	1.55841	Up	PTS system lactose-specific EIICB component OS=Streptococcus mutans serotype c (strain ATCC 700610 / UA159) OX=210007 GN=lacE PE=3 SV=1	lacE	_VYDEQILAEEAEGK[Acetyl (K)]SSSDALK_	1	116.075	73.6382		114.759	1.1437	0.725566		1.13073	CytoplasmicMembrane	K02788	lacE; lactose PTS system EIICB component [EC:2.7.1.207]	map00052 Galactose metabolism; map01100 Metabolic pathways; map02060 Phosphotransferase system (PTS)				PF02302	PF02302 PTS system, Lactose/Cellobiose specific IIB subunit	G	COG1455	Phosphotransferase system cellobiose-specific component IIC
P55045	272	K	1.39076	Up	Formamidopyrimidine-DNA glycosylase OS=Streptococcus mutans serotype c (strain ATCC 700610 / UA159) OX=210007 GN=mutM PE=3 SV=4	mutM	_GTHFC[Carbamidomethyl (C)]PSC[Carbamidomethyl (C)]QK[Acetyl (K)]Q_	1	60.4896	65.5296	95.1866	79.1543	0.805562	0.87268	1.26763	1.05413	Cytoplasmic	K10563	mutM, fpg; formamidopyrimidine-DNA glycosylase [EC:3.2.2.23 4.2.99.18]	map03410 Base excision repair				PF01149; PF06831; PF06827	PF01149 Formamidopyrimidine-DNA glycosylase N-terminal domain; PF06831 Formamidopyrimidine-DNA glycosylase H2TH domain; PF06827 Zinc finger found in FPG and IleRS	L	COG0266	Formamidopyrimidine-DNA glycosylase
P59125	144	K	1.20809	Up	30S ribosomal protein S5 OS=Streptococcus mutans serotype c (strain ATCC 700610 / UA159) OX=210007 GN=rpsE PE=3 SV=1	rpsE	_ATVEGLK[Acetyl (K)]QLK_	1	315.615	306.105	371.202	379.589	0.919819	0.892102	1.08182	1.10626	Unknown	K02988	RP-S5, MRPS5, rpsE; small subunit ribosomal protein S5	map03010 Ribosome	GO:0006412 translation; GO:0006518 peptide metabolic process; GO:0006807 nitrogen compound metabolic process; GO:0008152 metabolic process; GO:0009058 biosynthetic process; GO:0009059 macromolecule biosynthetic process; GO:0009987 cellular process; GO:0010467 gene expression; GO:0019538 protein metabolic process; GO:0034641 cellular nitrogen compound metabolic process; GO:0034645 cellular macromo…	GO:0005622 intracellular anatomical structure; GO:0005737 cytoplasm; GO:0005829 cytosol; GO:0005840 ribosome; GO:0015935 small ribosomal subunit; GO:0022626 cytosolic ribosome; GO:0022627 cytosolic small ribosomal subunit; GO:0032991 protein-containing complex; GO:0043226 organelle; GO:0043228 non-membrane-bounded organelle; GO:0043229 intracellular organelle; GO:0043232 intracellular non-membran…	GO:0003735 structural constituent of ribosome; GO:0005198 structural molecule activity;	PF00333; PF03719	PF00333 Ribosomal protein S5, N-terminal domain; PF03719 Ribosomal protein S5, C-terminal domain	J	COG0098	Ribosomal protein S5
P59133	43	K	1.20337	Up	30S ribosomal protein S4 OS=Streptococcus mutans serotype c (strain ATCC 700610 / UA159) OX=210007 GN=rpsD PE=3 SV=1	rpsD	_SK[Acetyl (K)]LSEYGLQLAEK_	1	2343.29	2321.34	2906.52	2707.57	0.911901	0.903356	1.13108	1.05366	Unknown	K02986	RP-S4, rpsD; small subunit ribosomal protein S4	map03010 Ribosome	GO:0006417 regulation of translation; GO:0006450 regulation of translational fidelity; GO:0009889 regulation of biosynthetic process; GO:0009891 positive regulation of biosynthetic process; GO:0009893 positive regulation of metabolic process; GO:0010468 regulation of gene expression; GO:0010556 regulation of macromolecule biosynthetic process; GO:0010557 positive regulation of macromolecule biosy…	GO:0005622 intracellular anatomical structure; GO:0005737 cytoplasm; GO:0005840 ribosome; GO:0015935 small ribosomal subunit; GO:0032991 protein-containing complex; GO:0043226 organelle; GO:0043228 non-membrane-bounded organelle; GO:0043229 intracellular organelle; GO:0043232 intracellular non-membrane-bounded organelle; GO:0044391 ribosomal subunit; GO:1990904 ribonucleoprotein complex;	GO:0003676 nucleic acid binding; GO:0003723 RNA binding; GO:0003735 structural constituent of ribosome; GO:0005198 structural molecule activity; GO:0005488 binding; GO:0019843 rRNA binding; GO:0097159 organic cyclic compound binding; GO:1901363 heterocyclic compound binding;	PF01479	PF01479 S4 domain	J	COG0522	Ribosomal protein S4 or related protein
P59133	125	K	1.52729	Up	30S ribosomal protein S4 OS=Streptococcus mutans serotype c (strain ATCC 700610 / UA159) OX=210007 GN=rpsD PE=3 SV=1	rpsD	_QFVNHGHILVDGK[Acetyl (K)]R_	1	240.478	321.963	452.692	377.379	0.690774	0.92484	1.30036	1.08402	Unknown	K02986	RP-S4, rpsD; small subunit ribosomal protein S4	map03010 Ribosome	GO:0006417 regulation of translation; GO:0006450 regulation of translational fidelity; GO:0009889 regulation of biosynthetic process; GO:0009891 positive regulation of biosynthetic process; GO:0009893 positive regulation of metabolic process; GO:0010468 regulation of gene expression; GO:0010556 regulation of macromolecule biosynthetic process; GO:0010557 positive regulation of macromolecule biosy…	GO:0005622 intracellular anatomical structure; GO:0005737 cytoplasm; GO:0005840 ribosome; GO:0015935 small ribosomal subunit; GO:0032991 protein-containing complex; GO:0043226 organelle; GO:0043228 non-membrane-bounded organelle; GO:0043229 intracellular organelle; GO:0043232 intracellular non-membrane-bounded organelle; GO:0044391 ribosomal subunit; GO:1990904 ribonucleoprotein complex;	GO:0003676 nucleic acid binding; GO:0003723 RNA binding; GO:0003735 structural constituent of ribosome; GO:0005198 structural molecule activity; GO:0005488 binding; GO:0019843 rRNA binding; GO:0097159 organic cyclic compound binding; GO:1901363 heterocyclic compound binding;	PF01479	PF01479 S4 domain	J	COG0522	Ribosomal protein S4 or related protein
P59154	49	K	1.24161	Up	UPF0223 protein SMU_1141c OS=Streptococcus mutans serotype c (strain ATCC 700610 / UA159) OX=210007 GN=SMU_1141c PE=3 SV=1	SMU_1141c	_SYQNYK[Acetyl (K)]TIVSSK_	1	134.577	176.001	223.845	144.303	0.793113	1.03725	1.31921	0.850433	Unknown									S	COG4476	Uncharacterized conserved protein YktA, UPF0223 family
P59154	55	K	1.12576	Up	UPF0223 protein SMU_1141c OS=Streptococcus mutans serotype c (strain ATCC 700610 / UA159) OX=210007 GN=SMU_1141c PE=3 SV=1	SMU_1141c	_TIVSSK[Acetyl (K)]LQEK_	1	1287.52	1349.41	1648.18	1310.83	0.920326	0.964563	1.17813	0.936985	Unknown									S	COG4476	Uncharacterized conserved protein YktA, UPF0223 family
P59156	103	K	1.27117	Up	Ribosomal RNA small subunit methyltransferase A OS=Streptococcus mutans serotype c (strain ATCC 700610 / UA159) OX=210007 GN=rsmA PE=3 SV=1	rsmA	_VVNEDILK[Acetyl (K)]SDLQTR_	1	154.62	127.615	125.131	221.164	0.984011	0.812151	0.796339	1.4075	Cytoplasmic	K02528	ksgA; 16S rRNA (adenine1518-N6/adenine1519-N6)-dimethyltransferase [EC:2.1.1.182]		GO:0000154 rRNA modification; GO:0001510 RNA methylation; GO:0006139 nucleobase-containing compound metabolic process; GO:0006364 rRNA processing; GO:0006396 RNA processing; GO:0006725 cellular aromatic compound metabolic process; GO:0006807 nitrogen compound metabolic process; GO:0008152 metabolic process; GO:0009451 RNA modification; GO:0009987 cellular process; GO:0010467 gene expression; GO:0…	GO:0005622 intracellular anatomical structure; GO:0005737 cytoplasm;	GO:0000179 rRNA (adenine-N6,N6-)-dimethyltransferase activity; GO:0003824 catalytic activity; GO:0008168 methyltransferase activity; GO:0008170 N-methyltransferase activity; GO:0008173 RNA methyltransferase activity; GO:0008649 rRNA methyltransferase activity; GO:0008757 S-adenosylmethionine-dependent methyltransferase activity; GO:0016433 rRNA (adenine) methyltransferase activity; GO:0016740 tra…	PF00398	PF00398 Ribosomal RNA adenine dimethylase	J	COG0030	16S rRNA A1518 and A1519 N6-dimethyltransferase RsmA/KsgA/DIM1 (may also have DNA glycosylase/AP lyase activity)
P59161	166	K	2.24703	Up	2,3-bisphosphoglycerate-dependent phosphoglycerate mutase OS=Streptococcus mutans serotype c (strain ATCC 700610 / UA159) OX=210007 GN=gpmA PE=3 SV=1	gpmA	_ALPYWEDK[Acetyl (K)]IAPALK_	1	15.1088	22.6686	22.4718	68.1583	0.470652	0.706145	0.700015	2.12319	Cytoplasmic	K01834	PGAM, gpmA; 2,3-bisphosphoglycerate-dependent phosphoglycerate mutase [EC:5.4.2.11]	map00010 Glycolysis / Gluconeogenesis; map00260 Glycine, serine and threonine metabolism; map00680 Methane metabolism; map01100 Metabolic pathways; map01110 Biosynthesis of secondary metabolites; map01120 Microbial metabolism in diverse environments; map01200 Carbon metabolism; map01230 Biosynthesis of amino acids	GO:0005975 carbohydrate metabolic process; GO:0005996 monosaccharide metabolic process; GO:0006006 glucose metabolic process; GO:0006082 organic acid metabolic process; GO:0006090 pyruvate metabolic process; GO:0006091 generation of precursor metabolites and energy; GO:0006094 gluconeogenesis; GO:0006096 glycolytic process; GO:0006109 regulation of carbohydrate metabolic process; GO:0006139 nucle…	GO:0005622 intracellular anatomical structure; GO:0005737 cytoplasm; GO:0005829 cytosol; GO:0009986 cell surface;	GO:0003824 catalytic activity; GO:0004619 phosphoglycerate mutase activity; GO:0005488 binding; GO:0016853 isomerase activity; GO:0016866 intramolecular transferase activity; GO:0016868 intramolecular transferase activity, phosphotransferases; GO:0030246 carbohydrate binding; GO:0030247 polysaccharide binding; GO:0046538 2,3-bisphosphoglycerate-dependent phosphoglycerate mutase activity; GO:20010…	PF00300	PF00300 Histidine phosphatase superfamily (branch 1)	G	COG0588	Phosphoglycerate mutase (BPG-dependent)
P59167	18	K	1.12042	Up	30S ribosomal protein S12 OS=Streptococcus mutans serotype c (strain ATCC 700610 / UA159) OX=210007 GN=rpsL PE=3 SV=1	rpsL	_VEK[Acetyl (K)]SDSPALNIGYNSHK_	1	149.115	120.669	176.155	127.849	1.03951	0.841208	1.22802	0.891262	Unknown	K02950	RP-S12, MRPS12, rpsL; small subunit ribosomal protein S12	map03010 Ribosome	GO:0006412 translation; GO:0006518 peptide metabolic process; GO:0006807 nitrogen compound metabolic process; GO:0008152 metabolic process; GO:0009058 biosynthetic process; GO:0009059 macromolecule biosynthetic process; GO:0009987 cellular process; GO:0010467 gene expression; GO:0019538 protein metabolic process; GO:0034641 cellular nitrogen compound metabolic process; GO:0034645 cellular macromo…	GO:0005622 intracellular anatomical structure; GO:0005737 cytoplasm; GO:0005840 ribosome; GO:0032991 protein-containing complex; GO:0043226 organelle; GO:0043228 non-membrane-bounded organelle; GO:0043229 intracellular organelle; GO:0043232 intracellular non-membrane-bounded organelle; GO:1990904 ribonucleoprotein complex;	GO:0003735 structural constituent of ribosome; GO:0005198 structural molecule activity;			J	COG0048	Ribosomal protein S12
P59167	101	K	1.24149	Up	30S ribosomal protein S12 OS=Streptococcus mutans serotype c (strain ATCC 700610 / UA159) OX=210007 GN=rpsL PE=3 SV=1	rpsL	_VK[Acetyl (K)]DLPGVR_	1	70.1979	33.9685	22.6712	73.3727	1.40248	0.678657	0.452949	1.46591	Unknown	K02950	RP-S12, MRPS12, rpsL; small subunit ribosomal protein S12	map03010 Ribosome	GO:0006412 translation; GO:0006518 peptide metabolic process; GO:0006807 nitrogen compound metabolic process; GO:0008152 metabolic process; GO:0009058 biosynthetic process; GO:0009059 macromolecule biosynthetic process; GO:0009987 cellular process; GO:0010467 gene expression; GO:0019538 protein metabolic process; GO:0034641 cellular nitrogen compound metabolic process; GO:0034645 cellular macromo…	GO:0005622 intracellular anatomical structure; GO:0005737 cytoplasm; GO:0005840 ribosome; GO:0032991 protein-containing complex; GO:0043226 organelle; GO:0043228 non-membrane-bounded organelle; GO:0043229 intracellular organelle; GO:0043232 intracellular non-membrane-bounded organelle; GO:1990904 ribonucleoprotein complex;	GO:0003735 structural constituent of ribosome; GO:0005198 structural molecule activity;			J	COG0048	Ribosomal protein S12
P59186	62	K	1.52463	Up	30S ribosomal protein S3 OS=Streptococcus mutans serotype c (strain ATCC 700610 / UA159) OX=210007 GN=rpsC PE=3 SV=1	rpsC	_AVNK[Acetyl (K)]VNVSLHTAKPGMVIGK_	1	3640.23	5322.81	6365.12	6923.42	0.654377	0.956842	1.14421	1.24457	Unknown	K02982	RP-S3, rpsC; small subunit ribosomal protein S3	map03010 Ribosome	GO:0002181 cytoplasmic translation; GO:0006412 translation; GO:0006518 peptide metabolic process; GO:0006807 nitrogen compound metabolic process; GO:0008152 metabolic process; GO:0009058 biosynthetic process; GO:0009059 macromolecule biosynthetic process; GO:0009987 cellular process; GO:0010467 gene expression; GO:0019538 protein metabolic process; GO:0034641 cellular nitrogen compound metabolic …	GO:0005622 intracellular anatomical structure; GO:0005737 cytoplasm; GO:0005829 cytosol; GO:0005840 ribosome; GO:0015935 small ribosomal subunit; GO:0022626 cytosolic ribosome; GO:0022627 cytosolic small ribosomal subunit; GO:0032991 protein-containing complex; GO:0043226 organelle; GO:0043228 non-membrane-bounded organelle; GO:0043229 intracellular organelle; GO:0043232 intracellular non-membran…	GO:0003735 structural constituent of ribosome; GO:0005198 structural molecule activity;	PF07650; PF00189	PF07650 KH domain; PF00189 Ribosomal protein S3, C-terminal domain	J	COG0092	Ribosomal protein S3
P59186	71	K	1.33003	Up	30S ribosomal protein S3 OS=Streptococcus mutans serotype c (strain ATCC 700610 / UA159) OX=210007 GN=rpsC PE=3 SV=1	rpsC	_VNVSLHTAK[Acetyl (K)]PGMVIGK_	1	423.79	464.01	528.522	655.611	0.818154	0.895801	1.02035	1.2657	Unknown	K02982	RP-S3, rpsC; small subunit ribosomal protein S3	map03010 Ribosome	GO:0002181 cytoplasmic translation; GO:0006412 translation; GO:0006518 peptide metabolic process; GO:0006807 nitrogen compound metabolic process; GO:0008152 metabolic process; GO:0009058 biosynthetic process; GO:0009059 macromolecule biosynthetic process; GO:0009987 cellular process; GO:0010467 gene expression; GO:0019538 protein metabolic process; GO:0034641 cellular nitrogen compound metabolic …	GO:0005622 intracellular anatomical structure; GO:0005737 cytoplasm; GO:0005829 cytosol; GO:0005840 ribosome; GO:0015935 small ribosomal subunit; GO:0022626 cytosolic ribosome; GO:0022627 cytosolic small ribosomal subunit; GO:0032991 protein-containing complex; GO:0043226 organelle; GO:0043228 non-membrane-bounded organelle; GO:0043229 intracellular organelle; GO:0043232 intracellular non-membran…	GO:0003735 structural constituent of ribosome; GO:0005198 structural molecule activity;	PF07650; PF00189	PF07650 KH domain; PF00189 Ribosomal protein S3, C-terminal domain	J	COG0092	Ribosomal protein S3
P59186	78	K	1.24616	Up	30S ribosomal protein S3 OS=Streptococcus mutans serotype c (strain ATCC 700610 / UA159) OX=210007 GN=rpsC PE=3 SV=1	rpsC	_PGMVIGK[Acetyl (K)]GGANVDALR_	1	3299.71	3427.47	3372.73	5039.01	0.871847	0.905606	0.891143	1.3314	Unknown	K02982	RP-S3, rpsC; small subunit ribosomal protein S3	map03010 Ribosome	GO:0002181 cytoplasmic translation; GO:0006412 translation; GO:0006518 peptide metabolic process; GO:0006807 nitrogen compound metabolic process; GO:0008152 metabolic process; GO:0009058 biosynthetic process; GO:0009059 macromolecule biosynthetic process; GO:0009987 cellular process; GO:0010467 gene expression; GO:0019538 protein metabolic process; GO:0034641 cellular nitrogen compound metabolic …	GO:0005622 intracellular anatomical structure; GO:0005737 cytoplasm; GO:0005829 cytosol; GO:0005840 ribosome; GO:0015935 small ribosomal subunit; GO:0022626 cytosolic ribosome; GO:0022627 cytosolic small ribosomal subunit; GO:0032991 protein-containing complex; GO:0043226 organelle; GO:0043228 non-membrane-bounded organelle; GO:0043229 intracellular organelle; GO:0043232 intracellular non-membran…	GO:0003735 structural constituent of ribosome; GO:0005198 structural molecule activity;	PF07650; PF00189	PF07650 KH domain; PF00189 Ribosomal protein S3, C-terminal domain	J	COG0092	Ribosomal protein S3
P59186	92	K	1.10278	Up	30S ribosomal protein S3 OS=Streptococcus mutans serotype c (strain ATCC 700610 / UA159) OX=210007 GN=rpsC PE=3 SV=1	rpsC	_AQLNK[Acetyl (K)]LTGK_	1	41373.5	48237.9	51390.6	46474.6	0.882746	1.0292	1.09647	0.991581	Unknown	K02982	RP-S3, rpsC; small subunit ribosomal protein S3	map03010 Ribosome	GO:0002181 cytoplasmic translation; GO:0006412 translation; GO:0006518 peptide metabolic process; GO:0006807 nitrogen compound metabolic process; GO:0008152 metabolic process; GO:0009058 biosynthetic process; GO:0009059 macromolecule biosynthetic process; GO:0009987 cellular process; GO:0010467 gene expression; GO:0019538 protein metabolic process; GO:0034641 cellular nitrogen compound metabolic …	GO:0005622 intracellular anatomical structure; GO:0005737 cytoplasm; GO:0005829 cytosol; GO:0005840 ribosome; GO:0015935 small ribosomal subunit; GO:0022626 cytosolic ribosome; GO:0022627 cytosolic small ribosomal subunit; GO:0032991 protein-containing complex; GO:0043226 organelle; GO:0043228 non-membrane-bounded organelle; GO:0043229 intracellular organelle; GO:0043232 intracellular non-membran…	GO:0003735 structural constituent of ribosome; GO:0005198 structural molecule activity;	PF07650; PF00189	PF07650 KH domain; PF00189 Ribosomal protein S3, C-terminal domain	J	COG0092	Ribosomal protein S3
P59255	195	K	1.46327	Up	Glycerol-3-phosphate acyltransferase OS=Streptococcus mutans serotype c (strain ATCC 700610 / UA159) OX=210007 GN=plsY PE=3 SV=1	plsY	_NK[Acetyl (K)]TESLVPFGLNITK_	1	35.2869	37.7657	58.9786	47.4007	0.786635	0.841895	1.31479	1.05668	CytoplasmicMembrane	K08591	plsY; acyl phosphate:glycerol-3-phosphate acyltransferase [EC:2.3.1.275]	map00561 Glycerolipid metabolism; map00564 Glycerophospholipid metabolism; map01100 Metabolic pathways; map01110 Biosynthesis of secondary metabolites						I	COG0344	Phospholipid biosynthesis protein PlsY, probable glycerol-3-phosphate acyltransferase
P59378	70	K	1.19192	Up	30S ribosomal protein S11 OS=Streptococcus mutans serotype c (strain ATCC 700610 / UA159) OX=210007 GN=rpsK PE=3 SV=1	rpsK	_STPFAAQMAAEAAAK[Acetyl (K)]SAQEHGLK_	1	4267.78	4337.48	3571.34	6710.21	0.903864	0.918627	0.756367	1.42114	Unknown	K02948	RP-S11, MRPS11, rpsK; small subunit ribosomal protein S11	map03010 Ribosome	GO:0000028 ribosomal small subunit assembly; GO:0000462 maturation of SSU-rRNA from tricistronic rRNA transcript (SSU-rRNA, 5.8S rRNA, LSU-rRNA); GO:0006139 nucleobase-containing compound metabolic process; GO:0006364 rRNA processing; GO:0006396 RNA processing; GO:0006412 translation; GO:0006518 peptide metabolic process; GO:0006725 cellular aromatic compound metabolic process; GO:0006807 nitroge…	GO:0005622 intracellular anatomical structure; GO:0005737 cytoplasm; GO:0005829 cytosol; GO:0005840 ribosome; GO:0015935 small ribosomal subunit; GO:0022626 cytosolic ribosome; GO:0022627 cytosolic small ribosomal subunit; GO:0032991 protein-containing complex; GO:0043226 organelle; GO:0043228 non-membrane-bounded organelle; GO:0043229 intracellular organelle; GO:0043232 intracellular non-membran…	GO:0003676 nucleic acid binding; GO:0003723 RNA binding; GO:0003729 mRNA binding; GO:0003735 structural constituent of ribosome; GO:0005198 structural molecule activity; GO:0005488 binding; GO:0019843 rRNA binding; GO:0048027 mRNA 5'-UTR binding; GO:0070181 small ribosomal subunit rRNA binding; GO:0097159 organic cyclic compound binding; GO:1901363 heterocyclic compound binding;			J	COG0100	Ribosomal protein S11
P59388	7	K	1.15202	Up	Global transcriptional regulator CodY OS=Streptococcus mutans serotype c (strain ATCC 700610 / UA159) OX=210007 GN=codY PE=3 SV=1	codY	_ANLLSK[Acetyl (K)]TR_	1	925.494	1018.71	1168.79	1060.63	0.886991	0.976333	1.12017	1.01651	Unknown	K03706	codY; transcriptional pleiotropic repressor		GO:0006355 regulation of transcription, DNA-templated; GO:0009889 regulation of biosynthetic process; GO:0009890 negative regulation of biosynthetic process; GO:0009891 positive regulation of biosynthetic process; GO:0009892 negative regulation of metabolic process; GO:0009893 positive regulation of metabolic process; GO:0010468 regulation of gene expression; GO:0010556 regulation of macromolecul…	GO:0005622 intracellular anatomical structure; GO:0005737 cytoplasm; GO:0032991 protein-containing complex; GO:0032993 protein-DNA complex;	GO:0000976 transcription cis-regulatory region binding; GO:0001067 transcription regulatory region nucleic acid binding; GO:0001216 DNA-binding transcription activator activity; GO:0001217 DNA-binding transcription repressor activity; GO:0003676 nucleic acid binding; GO:0003677 DNA binding; GO:0003690 double-stranded DNA binding; GO:0003700 DNA-binding transcription factor activity; GO:0005488 bi…	PF06018; PF08222	PF06018 CodY GAF-like domain; PF08222 CodY helix-turn-helix domain	K	COG4465	GTP-sensing pleiotropic transcriptional regulator CodY
P59388	60	K	1.52646	Up	Global transcriptional regulator CodY OS=Streptococcus mutans serotype c (strain ATCC 700610 / UA159) OX=210007 GN=codY PE=3 SV=1	codY	_YK[Acetyl (K)]TNTDRVEEFFQAK_	1	71.6551	93.3292	115.01	135.129	0.690448	0.899293	1.1082	1.30206	Unknown	K03706	codY; transcriptional pleiotropic repressor		GO:0006355 regulation of transcription, DNA-templated; GO:0009889 regulation of biosynthetic process; GO:0009890 negative regulation of biosynthetic process; GO:0009891 positive regulation of biosynthetic process; GO:0009892 negative regulation of metabolic process; GO:0009893 positive regulation of metabolic process; GO:0010468 regulation of gene expression; GO:0010556 regulation of macromolecul…	GO:0005622 intracellular anatomical structure; GO:0005737 cytoplasm; GO:0032991 protein-containing complex; GO:0032993 protein-DNA complex;	GO:0000976 transcription cis-regulatory region binding; GO:0001067 transcription regulatory region nucleic acid binding; GO:0001216 DNA-binding transcription activator activity; GO:0001217 DNA-binding transcription repressor activity; GO:0003676 nucleic acid binding; GO:0003677 DNA binding; GO:0003690 double-stranded DNA binding; GO:0003700 DNA-binding transcription factor activity; GO:0005488 bi…	PF06018; PF08222	PF06018 CodY GAF-like domain; PF08222 CodY helix-turn-helix domain	K	COG4465	GTP-sensing pleiotropic transcriptional regulator CodY
P59388	242	K	1.23988	Up	Global transcriptional regulator CodY OS=Streptococcus mutans serotype c (strain ATCC 700610 / UA159) OX=210007 GN=codY PE=3 SV=1	codY	_SLGMK[Acetyl (K)]GTYLK_	1	238.926	325.012	360.092	316.115	0.770638	1.0483	1.16145	1.01961	Unknown	K03706	codY; transcriptional pleiotropic repressor		GO:0006355 regulation of transcription, DNA-templated; GO:0009889 regulation of biosynthetic process; GO:0009890 negative regulation of biosynthetic process; GO:0009891 positive regulation of biosynthetic process; GO:0009892 negative regulation of metabolic process; GO:0009893 positive regulation of metabolic process; GO:0010468 regulation of gene expression; GO:0010556 regulation of macromolecul…	GO:0005622 intracellular anatomical structure; GO:0005737 cytoplasm; GO:0032991 protein-containing complex; GO:0032993 protein-DNA complex;	GO:0000976 transcription cis-regulatory region binding; GO:0001067 transcription regulatory region nucleic acid binding; GO:0001216 DNA-binding transcription activator activity; GO:0001217 DNA-binding transcription repressor activity; GO:0003676 nucleic acid binding; GO:0003677 DNA binding; GO:0003690 double-stranded DNA binding; GO:0003700 DNA-binding transcription factor activity; GO:0005488 bi…	PF06018; PF08222	PF06018 CodY GAF-like domain; PF08222 CodY helix-turn-helix domain	K	COG4465	GTP-sensing pleiotropic transcriptional regulator CodY
P59388	247	K	3.13385	Up	Global transcriptional regulator CodY OS=Streptococcus mutans serotype c (strain ATCC 700610 / UA159) OX=210007 GN=codY PE=3 SV=1	codY	_GTYLK[Acetyl (K)]VINEGIFDK_	1	33.8707	40.8577	32.333	217.081	0.417972	0.504194	0.398997	2.67884	Unknown	K03706	codY; transcriptional pleiotropic repressor		GO:0006355 regulation of transcription, DNA-templated; GO:0009889 regulation of biosynthetic process; GO:0009890 negative regulation of biosynthetic process; GO:0009891 positive regulation of biosynthetic process; GO:0009892 negative regulation of metabolic process; GO:0009893 positive regulation of metabolic process; GO:0010468 regulation of gene expression; GO:0010556 regulation of macromolecul…	GO:0005622 intracellular anatomical structure; GO:0005737 cytoplasm; GO:0032991 protein-containing complex; GO:0032993 protein-DNA complex;	GO:0000976 transcription cis-regulatory region binding; GO:0001067 transcription regulatory region nucleic acid binding; GO:0001216 DNA-binding transcription activator activity; GO:0001217 DNA-binding transcription repressor activity; GO:0003676 nucleic acid binding; GO:0003677 DNA binding; GO:0003690 double-stranded DNA binding; GO:0003700 DNA-binding transcription factor activity; GO:0005488 bi…	PF06018; PF08222	PF06018 CodY GAF-like domain; PF08222 CodY helix-turn-helix domain	K	COG4465	GTP-sensing pleiotropic transcriptional regulator CodY
P66474	14	K	1.56543	Up	30S ribosomal protein S18 OS=Streptococcus mutans serotype c (strain ATCC 700610 / UA159) OX=210007 GN=rpsR PE=3 SV=1	rpsR	_KK[Acetyl (K)]VDYIAANK_	1	793.3	1031.07	1322.06	1509.82	0.681493	0.88575	1.13573	1.29703	Unknown	K02963	RP-S18, MRPS18, rpsR; small subunit ribosomal protein S18	map03010 Ribosome	GO:0006412 translation; GO:0006518 peptide metabolic process; GO:0006807 nitrogen compound metabolic process; GO:0008152 metabolic process; GO:0009058 biosynthetic process; GO:0009059 macromolecule biosynthetic process; GO:0009987 cellular process; GO:0010467 gene expression; GO:0019538 protein metabolic process; GO:0034641 cellular nitrogen compound metabolic process; GO:0034645 cellular macromo…	GO:0005622 intracellular anatomical structure; GO:0005737 cytoplasm; GO:0005829 cytosol; GO:0005840 ribosome; GO:0015935 small ribosomal subunit; GO:0022626 cytosolic ribosome; GO:0022627 cytosolic small ribosomal subunit; GO:0032991 protein-containing complex; GO:0043226 organelle; GO:0043228 non-membrane-bounded organelle; GO:0043229 intracellular organelle; GO:0043232 intracellular non-membran…	GO:0003735 structural constituent of ribosome; GO:0005198 structural molecule activity;			J	COG0238	Ribosomal protein S18
P66474	22	K	2.05265	Up	30S ribosomal protein S18 OS=Streptococcus mutans serotype c (strain ATCC 700610 / UA159) OX=210007 GN=rpsR PE=3 SV=1	rpsR	_KVDYIAANK[Acetyl (K)]IEYVDYK_	1	145.502	142.92	104.993	483.6	0.663625	0.651846	0.478865	2.20566	Unknown	K02963	RP-S18, MRPS18, rpsR; small subunit ribosomal protein S18	map03010 Ribosome	GO:0006412 translation; GO:0006518 peptide metabolic process; GO:0006807 nitrogen compound metabolic process; GO:0008152 metabolic process; GO:0009058 biosynthetic process; GO:0009059 macromolecule biosynthetic process; GO:0009987 cellular process; GO:0010467 gene expression; GO:0019538 protein metabolic process; GO:0034641 cellular nitrogen compound metabolic process; GO:0034645 cellular macromo…	GO:0005622 intracellular anatomical structure; GO:0005737 cytoplasm; GO:0005829 cytosol; GO:0005840 ribosome; GO:0015935 small ribosomal subunit; GO:0022626 cytosolic ribosome; GO:0022627 cytosolic small ribosomal subunit; GO:0032991 protein-containing complex; GO:0043226 organelle; GO:0043228 non-membrane-bounded organelle; GO:0043229 intracellular organelle; GO:0043232 intracellular non-membran…	GO:0003735 structural constituent of ribosome; GO:0005198 structural molecule activity;			J	COG0238	Ribosomal protein S18
P72478	51	K	1.40032	Up	Adenylosuccinate lyase OS=Streptococcus mutans serotype c (strain ATCC 700610 / UA159) OX=210007 GN=purB PE=3 SV=2	purB	_EK[Acetyl (K)]ADFDIDR_	1	23.1207		32.3763	14.2437	0.99457		1.39271	0.612715	Cytoplasmic	K01756	purB, ADSL; adenylosuccinate lyase [EC:4.3.2.2]	map00230 Purine metabolism; map00250 Alanine, aspartate and glutamate metabolism; map01100 Metabolic pathways; map01110 Biosynthesis of secondary metabolites; map01240 Biosynthesis of cofactors	GO:0006139 nucleobase-containing compound metabolic process; GO:0006163 purine nucleotide metabolic process; GO:0006164 purine nucleotide biosynthetic process; GO:0006167 AMP biosynthetic process; GO:0006725 cellular aromatic compound metabolic process; GO:0006753 nucleoside phosphate metabolic process; GO:0006793 phosphorus metabolic process; GO:0006796 phosphate-containing compound metabolic pr…		GO:0003824 catalytic activity; GO:0004018 N6-(1,2-dicarboxyethyl)AMP AMP-lyase (fumarate-forming) activity; GO:0016829 lyase activity; GO:0016840 carbon-nitrogen lyase activity; GO:0016842 amidine-lyase activity; GO:0070626 (S)-2-(5-amino-1-(5-phospho-D-ribosyl)imidazole-4-carboxamido) succinate lyase (fumarate-forming) activity;	PF00206; PF10397	PF00206 Lyase; PF10397 Adenylosuccinate lyase C-terminus	F	COG0015	Adenylosuccinate lyase
P72478	201	K	1.19363	Up	Adenylosuccinate lyase OS=Streptococcus mutans serotype c (strain ATCC 700610 / UA159) OX=210007 GN=purB PE=3 SV=2	purB	_YVC[Carbamidomethyl (C)]DK[Acetyl (K)]LGIR_	1	987.865	1425.92	1571.83	1135.2	0.771645	1.11382	1.2278	0.886734	Cytoplasmic	K01756	purB, ADSL; adenylosuccinate lyase [EC:4.3.2.2]	map00230 Purine metabolism; map00250 Alanine, aspartate and glutamate metabolism; map01100 Metabolic pathways; map01110 Biosynthesis of secondary metabolites; map01240 Biosynthesis of cofactors	GO:0006139 nucleobase-containing compound metabolic process; GO:0006163 purine nucleotide metabolic process; GO:0006164 purine nucleotide biosynthetic process; GO:0006167 AMP biosynthetic process; GO:0006725 cellular aromatic compound metabolic process; GO:0006753 nucleoside phosphate metabolic process; GO:0006793 phosphorus metabolic process; GO:0006796 phosphate-containing compound metabolic pr…		GO:0003824 catalytic activity; GO:0004018 N6-(1,2-dicarboxyethyl)AMP AMP-lyase (fumarate-forming) activity; GO:0016829 lyase activity; GO:0016840 carbon-nitrogen lyase activity; GO:0016842 amidine-lyase activity; GO:0070626 (S)-2-(5-amino-1-(5-phospho-D-ribosyl)imidazole-4-carboxamido) succinate lyase (fumarate-forming) activity;	PF00206; PF10397	PF00206 Lyase; PF10397 Adenylosuccinate lyase C-terminus	F	COG0015	Adenylosuccinate lyase
P72478	332	K	4.04207	Up	Adenylosuccinate lyase OS=Streptococcus mutans serotype c (strain ATCC 700610 / UA159) OX=210007 GN=purB PE=3 SV=2	purB	_FGNIVK[Acetyl (K)]NLTVFPENMK_	1	12.0894	11.7898	29.22	66.8148	0.40327	0.393276	0.974698	2.22876	Cytoplasmic	K01756	purB, ADSL; adenylosuccinate lyase [EC:4.3.2.2]	map00230 Purine metabolism; map00250 Alanine, aspartate and glutamate metabolism; map01100 Metabolic pathways; map01110 Biosynthesis of secondary metabolites; map01240 Biosynthesis of cofactors	GO:0006139 nucleobase-containing compound metabolic process; GO:0006163 purine nucleotide metabolic process; GO:0006164 purine nucleotide biosynthetic process; GO:0006167 AMP biosynthetic process; GO:0006725 cellular aromatic compound metabolic process; GO:0006753 nucleoside phosphate metabolic process; GO:0006793 phosphorus metabolic process; GO:0006796 phosphate-containing compound metabolic pr…		GO:0003824 catalytic activity; GO:0004018 N6-(1,2-dicarboxyethyl)AMP AMP-lyase (fumarate-forming) activity; GO:0016829 lyase activity; GO:0016840 carbon-nitrogen lyase activity; GO:0016842 amidine-lyase activity; GO:0070626 (S)-2-(5-amino-1-(5-phospho-D-ribosyl)imidazole-4-carboxamido) succinate lyase (fumarate-forming) activity;	PF00206; PF10397	PF00206 Lyase; PF10397 Adenylosuccinate lyase C-terminus	F	COG0015	Adenylosuccinate lyase
P72479	83	K	1.23344	Up	Oligopeptide transport ATP-binding protein OppF OS=Streptococcus mutans serotype c (strain ATCC 700610 / UA159) OX=210007 GN=oppF PE=3 SV=2	oppF	_GK[Acetyl (K)]SLFNFR_	1	460.482	692.42	955.615	271.174	0.774019	1.16388	1.60628	0.455814	Unknown	K10823	oppF; oligopeptide transport system ATP-binding protein	map02010 ABC transporters; map02024 Quorum sensing				PF00005	PF00005 ABC transporter	E	COG4608	ABC-type oligopeptide transport system, ATPase component
P72481	4	K	1.29853	Up	UvrABC system protein A OS=Streptococcus mutans serotype c (strain ATCC 700610 / UA159) OX=210007 GN=uvrA PE=3 SV=2	uvrA	_MQDK[Acetyl (K)]LIIR_	1	438.385	533.292	697.685	536.264	0.795031	0.967149	1.26528	0.972537	Cytoplasmic	K03701	uvrA; excinuclease ABC subunit A	map03420 Nucleotide excision repair				PF17760; PF17755; PF00005	PF17760 UvrA interaction domain; PF17755 UvrA DNA-binding domain; PF00005 ABC transporter	L	COG0178	Excinuclease UvrABC ATPase subunit
P72481	164	K	1.65289	Up	UvrABC system protein A OS=Streptococcus mutans serotype c (strain ATCC 700610 / UA159) OX=210007 GN=uvrA PE=3 SV=2	uvrA	_GQHK[Acetyl (K)]AVFDR_	1	21.0126	15.9175	19.7773	37.6381	0.890879	0.67486	0.838507	1.59575	Cytoplasmic	K03701	uvrA; excinuclease ABC subunit A	map03420 Nucleotide excision repair				PF17760; PF17755; PF00005	PF17760 UvrA interaction domain; PF17755 UvrA DNA-binding domain; PF00005 ABC transporter	L	COG0178	Excinuclease UvrABC ATPase subunit
P72481	172	K	1.32122	Up	UvrABC system protein A OS=Streptococcus mutans serotype c (strain ATCC 700610 / UA159) OX=210007 GN=uvrA PE=3 SV=2	uvrA	_IQK[Acetyl (K)]DGYVR_	1	36.9172	27.0317	40.9057	41.4773	1.00914	0.738914	1.11816	1.13379	Cytoplasmic	K03701	uvrA; excinuclease ABC subunit A	map03420 Nucleotide excision repair				PF17760; PF17755; PF00005	PF17760 UvrA interaction domain; PF17755 UvrA DNA-binding domain; PF00005 ABC transporter	L	COG0178	Excinuclease UvrABC ATPase subunit
P72481	597	K	1.34654	Up	UvrABC system protein A OS=Streptococcus mutans serotype c (strain ATCC 700610 / UA159) OX=210007 GN=uvrA PE=3 SV=2	uvrA	_SITGQYLSGK[Acetyl (K)]K_	1	389.062	330.529	400.997	549.47	0.931854	0.791658	0.960438	1.31605	Cytoplasmic	K03701	uvrA; excinuclease ABC subunit A	map03420 Nucleotide excision repair				PF17760; PF17755; PF00005	PF17760 UvrA interaction domain; PF17755 UvrA DNA-binding domain; PF00005 ABC transporter	L	COG0178	Excinuclease UvrABC ATPase subunit
P72481	630	K	1.34104	Up	UvrABC system protein A OS=Streptococcus mutans serotype c (strain ATCC 700610 / UA159) OX=210007 GN=uvrA PE=3 SV=2	uvrA	_GAAENNLQNINVK[Acetyl (K)]FPLGK_	1	81.7356	79.3069	99.9505	115.726	0.867868	0.84208	1.06127	1.22878	Cytoplasmic	K03701	uvrA; excinuclease ABC subunit A	map03420 Nucleotide excision repair				PF17760; PF17755; PF00005	PF17760 UvrA interaction domain; PF17755 UvrA DNA-binding domain; PF00005 ABC transporter	L	COG0178	Excinuclease UvrABC ATPase subunit
P72481	662	K	1.16792	Up	UvrABC system protein A OS=Streptococcus mutans serotype c (strain ATCC 700610 / UA159) OX=210007 GN=uvrA PE=3 SV=2	uvrA	_VIAQK[Acetyl (K)]LNR_	1	3119.21	3575.75	4123.02	3625.91	0.863814	0.990246	1.1418	1.00414	Cytoplasmic	K03701	uvrA; excinuclease ABC subunit A	map03420 Nucleotide excision repair				PF17760; PF17755; PF00005	PF17760 UvrA interaction domain; PF17755 UvrA DNA-binding domain; PF00005 ABC transporter	L	COG0178	Excinuclease UvrABC ATPase subunit
P72483	77	K	1.15493	Up	Elongation factor Tu OS=Streptococcus mutans serotype c (strain ATCC 700610 / UA159) OX=210007 GN=tuf PE=3 SV=2	tuf	_GITINTAHVEYETEK[Acetyl (K)]R_	1	6553.67	7075.98	6183.02	9668.74	0.889194	0.96006	0.838904	1.31184	Cytoplasmic	K02358	tuf, TUFM; elongation factor Tu	map04626 Plant-pathogen interaction	GO:0001817 regulation of cytokine production; GO:0001819 positive regulation of cytokine production; GO:0002791 regulation of peptide secretion; GO:0002793 positive regulation of peptide secretion; GO:0022610 biological adhesion; GO:0032677 regulation of interleukin-8 production; GO:0032757 positive regulation of interleukin-8 production; GO:0032879 regulation of localization; GO:0032880 regulati…	GO:0005618 cell wall; GO:0005622 intracellular anatomical structure; GO:0005737 cytoplasm; GO:0005886 plasma membrane; GO:0009274 peptidoglycan-based cell wall; GO:0009275 Gram-positive-bacterium-type cell wall; GO:0009986 cell surface; GO:0010339 external side of cell wall; GO:0016020 membrane; GO:0030312 external encapsulating structure; GO:0071944 cell periphery;		PF00009; PF03144; PF03143	PF00009 Elongation factor Tu GTP binding domain; PF03144 Elongation factor Tu domain 2; PF03143 Elongation factor Tu C-terminal domain	J	COG0050	Translation elongation factor EF-Tu, a GTPase
P72483	299	K	1.31086	Up	Elongation factor Tu OS=Streptococcus mutans serotype c (strain ATCC 700610 / UA159) OX=210007 GN=tuf PE=3 SV=2	tuf	_GQVLAK[Acetyl (K)]PGSIHPHTK_	1	1436.89	1979.04	2157.04	2217.6	0.73776	1.01612	1.10751	1.13861	Cytoplasmic	K02358	tuf, TUFM; elongation factor Tu	map04626 Plant-pathogen interaction	GO:0001817 regulation of cytokine production; GO:0001819 positive regulation of cytokine production; GO:0002791 regulation of peptide secretion; GO:0002793 positive regulation of peptide secretion; GO:0022610 biological adhesion; GO:0032677 regulation of interleukin-8 production; GO:0032757 positive regulation of interleukin-8 production; GO:0032879 regulation of localization; GO:0032880 regulati…	GO:0005618 cell wall; GO:0005622 intracellular anatomical structure; GO:0005737 cytoplasm; GO:0005886 plasma membrane; GO:0009274 peptidoglycan-based cell wall; GO:0009275 Gram-positive-bacterium-type cell wall; GO:0009986 cell surface; GO:0010339 external side of cell wall; GO:0016020 membrane; GO:0030312 external encapsulating structure; GO:0071944 cell periphery;		PF00009; PF03144; PF03143	PF00009 Elongation factor Tu GTP binding domain; PF03144 Elongation factor Tu domain 2; PF03143 Elongation factor Tu C-terminal domain	J	COG0050	Translation elongation factor EF-Tu, a GTPase
P72483	308	K	1.22781	Up	Elongation factor Tu OS=Streptococcus mutans serotype c (strain ATCC 700610 / UA159) OX=210007 GN=tuf PE=3 SV=2	tuf	_PGSIHPHTK[Acetyl (K)]FK_	1	20749.3	29108.5	31428.2	27389.6	0.763715	1.07139	1.15677	1.00812	Cytoplasmic	K02358	tuf, TUFM; elongation factor Tu	map04626 Plant-pathogen interaction	GO:0001817 regulation of cytokine production; GO:0001819 positive regulation of cytokine production; GO:0002791 regulation of peptide secretion; GO:0002793 positive regulation of peptide secretion; GO:0022610 biological adhesion; GO:0032677 regulation of interleukin-8 production; GO:0032757 positive regulation of interleukin-8 production; GO:0032879 regulation of localization; GO:0032880 regulati…	GO:0005618 cell wall; GO:0005622 intracellular anatomical structure; GO:0005737 cytoplasm; GO:0005886 plasma membrane; GO:0009274 peptidoglycan-based cell wall; GO:0009275 Gram-positive-bacterium-type cell wall; GO:0009986 cell surface; GO:0010339 external side of cell wall; GO:0016020 membrane; GO:0030312 external encapsulating structure; GO:0071944 cell periphery;		PF00009; PF03144; PF03143	PF00009 Elongation factor Tu GTP binding domain; PF03144 Elongation factor Tu domain 2; PF03143 Elongation factor Tu C-terminal domain	J	COG0050	Translation elongation factor EF-Tu, a GTPase
P72483	310	K	1.65511	Up	Elongation factor Tu OS=Streptococcus mutans serotype c (strain ATCC 700610 / UA159) OX=210007 GN=tuf PE=3 SV=2	tuf	_FK[Acetyl (K)]GEVYILTK_	1	2273.72	2720.24	2123.2	6464.41	0.669649	0.801155	0.625319	1.90388	Cytoplasmic	K02358	tuf, TUFM; elongation factor Tu	map04626 Plant-pathogen interaction	GO:0001817 regulation of cytokine production; GO:0001819 positive regulation of cytokine production; GO:0002791 regulation of peptide secretion; GO:0002793 positive regulation of peptide secretion; GO:0022610 biological adhesion; GO:0032677 regulation of interleukin-8 production; GO:0032757 positive regulation of interleukin-8 production; GO:0032879 regulation of localization; GO:0032880 regulati…	GO:0005618 cell wall; GO:0005622 intracellular anatomical structure; GO:0005737 cytoplasm; GO:0005886 plasma membrane; GO:0009274 peptidoglycan-based cell wall; GO:0009275 Gram-positive-bacterium-type cell wall; GO:0009986 cell surface; GO:0010339 external side of cell wall; GO:0016020 membrane; GO:0030312 external encapsulating structure; GO:0071944 cell periphery;		PF00009; PF03144; PF03143	PF00009 Elongation factor Tu GTP binding domain; PF03144 Elongation factor Tu domain 2; PF03143 Elongation factor Tu C-terminal domain	J	COG0050	Translation elongation factor EF-Tu, a GTPase
P72484	119	K	1.21428	Up	Triosephosphate isomerase OS=Streptococcus mutans serotype c (strain ATCC 700610 / UA159) OX=210007 GN=tpiA PE=3 SV=2	tpiA	_AHAIFK[Acetyl (K)]HK_	1	181.759	230.926	288.778	193.922	0.811981	1.03163	1.29007	0.866318	Cytoplasmic	K01803	TPI, tpiA; triosephosphate isomerase (TIM) [EC:5.3.1.1]	map00010 Glycolysis / Gluconeogenesis; map00051 Fructose and mannose metabolism; map00562 Inositol phosphate metabolism; map00710 Carbon fixation in photosynthetic organisms; map01100 Metabolic pathways; map01110 Biosynthesis of secondary metabolites; map01120 Microbial metabolism in diverse environments; map01200 Carbon metabolism; map01230 Biosynthesis of amino acids	GO:0005975 carbohydrate metabolic process; GO:0005996 monosaccharide metabolic process; GO:0006006 glucose metabolic process; GO:0006066 alcohol metabolic process; GO:0006071 glycerol metabolic process; GO:0006081 cellular aldehyde metabolic process; GO:0006082 organic acid metabolic process; GO:0006090 pyruvate metabolic process; GO:0006091 generation of precursor metabolites and energy; GO:0006…	GO:0005622 intracellular anatomical structure; GO:0005737 cytoplasm; GO:0005829 cytosol;	GO:0003824 catalytic activity; GO:0004807 triose-phosphate isomerase activity; GO:0016853 isomerase activity; GO:0016860 intramolecular oxidoreductase activity; GO:0016861 intramolecular oxidoreductase activity, interconverting aldoses and ketoses;	PF00121	PF00121 Triosephosphate isomerase	G	COG0149	Triosephosphate isomerase
P72484	201	K	1.13619	Up	Triosephosphate isomerase OS=Streptococcus mutans serotype c (strain ATCC 700610 / UA159) OX=210007 GN=tpiA PE=3 SV=2	tpiA	_LYGK[Acetyl (K)]EVAQAVR_	1	32480.5	36163.1	40699.5	36862.6	0.888626	0.989375	1.11349	1.00851	Cytoplasmic	K01803	TPI, tpiA; triosephosphate isomerase (TIM) [EC:5.3.1.1]	map00010 Glycolysis / Gluconeogenesis; map00051 Fructose and mannose metabolism; map00562 Inositol phosphate metabolism; map00710 Carbon fixation in photosynthetic organisms; map01100 Metabolic pathways; map01110 Biosynthesis of secondary metabolites; map01120 Microbial metabolism in diverse environments; map01200 Carbon metabolism; map01230 Biosynthesis of amino acids	GO:0005975 carbohydrate metabolic process; GO:0005996 monosaccharide metabolic process; GO:0006006 glucose metabolic process; GO:0006066 alcohol metabolic process; GO:0006071 glycerol metabolic process; GO:0006081 cellular aldehyde metabolic process; GO:0006082 organic acid metabolic process; GO:0006090 pyruvate metabolic process; GO:0006091 generation of precursor metabolites and energy; GO:0006…	GO:0005622 intracellular anatomical structure; GO:0005737 cytoplasm; GO:0005829 cytosol;	GO:0003824 catalytic activity; GO:0004807 triose-phosphate isomerase activity; GO:0016853 isomerase activity; GO:0016860 intramolecular oxidoreductase activity; GO:0016861 intramolecular oxidoreductase activity, interconverting aldoses and ketoses;	PF00121	PF00121 Triosephosphate isomerase	G	COG0149	Triosephosphate isomerase
P95778	274	K	1.12683	Up	Glucose-1-phosphate thymidylyltransferase OS=Streptococcus mutans serotype c (strain ATCC 700610 / UA159) OX=210007 GN=rmlA PE=3 SV=1	rmlA	_ELAQPLK[Acetyl (K)]K_	1	348.966	384.555	389.253	437.709	0.894508	0.985733	0.997775	1.12198	Cytoplasmic	K00973	rfbA, rmlA, rffH; glucose-1-phosphate thymidylyltransferase [EC:2.7.7.24]	map00521 Streptomycin biosynthesis; map00523 Polyketide sugar unit biosynthesis; map00525 Acarbose and validamycin biosynthesis; map00541 O-Antigen nucleotide sugar biosynthesis; map01100 Metabolic pathways; map01110 Biosynthesis of secondary metabolites; map01250 Biosynthesis of nucleotide sugars						M	COG1209	dTDP-glucose pyrophosphorylase
P95780	75	K	1.17545	Up	dTDP-glucose 4,6-dehydratase OS=Streptococcus mutans serotype c (strain ATCC 700610 / UA159) OX=210007 GN=rmlB PE=1 SV=2	rmlB	_LAAK[Acetyl (K)]ADAIVHYAAESHNDNSLK_	1	282.58	269.006	256.251	388.463	0.944847	0.899461	0.856811	1.29888	Cytoplasmic	K01710	rfbB, rmlB, rffG; dTDP-glucose 4,6-dehydratase [EC:4.2.1.46]	map00521 Streptomycin biosynthesis; map00523 Polyketide sugar unit biosynthesis; map00525 Acarbose and validamycin biosynthesis; map00541 O-Antigen nucleotide sugar biosynthesis; map01055 Biosynthesis of vancomycin group antibiotics; map01100 Metabolic pathways; map01110 Biosynthesis of secondary metabolites; map01250 Biosynthesis of nucleotide sugars	GO:0000271 polysaccharide biosynthetic process; GO:0005975 carbohydrate metabolic process; GO:0005976 polysaccharide metabolic process; GO:0008152 metabolic process; GO:0009058 biosynthetic process; GO:0009059 macromolecule biosynthetic process; GO:0009987 cellular process; GO:0016051 carbohydrate biosynthetic process; GO:0033692 cellular polysaccharide biosynthetic process; GO:0034637 cellular c…		GO:0003824 catalytic activity; GO:0008460 dTDP-glucose 4,6-dehydratase activity; GO:0016829 lyase activity; GO:0016835 carbon-oxygen lyase activity; GO:0016836 hydro-lyase activity;	PF16363	PF16363 GDP-mannose 4,6 dehydratase	M	COG1088	dTDP-D-glucose 4,6-dehydratase
P95780	222	K	1.16228	Up	dTDP-glucose 4,6-dehydratase OS=Streptococcus mutans serotype c (strain ATCC 700610 / UA159) OX=210007 GN=rmlB PE=1 SV=2	rmlB	_LYGEGK[Acetyl (K)]NVR_	1	6800.88	7650.54	8966.76	7697.16	0.87428	0.983507	1.15271	0.9895	Cytoplasmic	K01710	rfbB, rmlB, rffG; dTDP-glucose 4,6-dehydratase [EC:4.2.1.46]	map00521 Streptomycin biosynthesis; map00523 Polyketide sugar unit biosynthesis; map00525 Acarbose and validamycin biosynthesis; map00541 O-Antigen nucleotide sugar biosynthesis; map01055 Biosynthesis of vancomycin group antibiotics; map01100 Metabolic pathways; map01110 Biosynthesis of secondary metabolites; map01250 Biosynthesis of nucleotide sugars	GO:0000271 polysaccharide biosynthetic process; GO:0005975 carbohydrate metabolic process; GO:0005976 polysaccharide metabolic process; GO:0008152 metabolic process; GO:0009058 biosynthetic process; GO:0009059 macromolecule biosynthetic process; GO:0009987 cellular process; GO:0016051 carbohydrate biosynthetic process; GO:0033692 cellular polysaccharide biosynthetic process; GO:0034637 cellular c…		GO:0003824 catalytic activity; GO:0008460 dTDP-glucose 4,6-dehydratase activity; GO:0016829 lyase activity; GO:0016835 carbon-oxygen lyase activity; GO:0016836 hydro-lyase activity;	PF16363	PF16363 GDP-mannose 4,6 dehydratase	M	COG1088	dTDP-D-glucose 4,6-dehydratase
P95780	275	K	1.18729	Up	dTDP-glucose 4,6-dehydratase OS=Streptococcus mutans serotype c (strain ATCC 700610 / UA159) OX=210007 GN=rmlB PE=1 SV=2	rmlB	_MSQPK[Acetyl (K)]NAYDHVTDR_	1	2319.66	2589.41	3099.65	2688.63	0.867376	0.968244	1.15904	1.00534	Cytoplasmic	K01710	rfbB, rmlB, rffG; dTDP-glucose 4,6-dehydratase [EC:4.2.1.46]	map00521 Streptomycin biosynthesis; map00523 Polyketide sugar unit biosynthesis; map00525 Acarbose and validamycin biosynthesis; map00541 O-Antigen nucleotide sugar biosynthesis; map01055 Biosynthesis of vancomycin group antibiotics; map01100 Metabolic pathways; map01110 Biosynthesis of secondary metabolites; map01250 Biosynthesis of nucleotide sugars	GO:0000271 polysaccharide biosynthetic process; GO:0005975 carbohydrate metabolic process; GO:0005976 polysaccharide metabolic process; GO:0008152 metabolic process; GO:0009058 biosynthetic process; GO:0009059 macromolecule biosynthetic process; GO:0009987 cellular process; GO:0016051 carbohydrate biosynthetic process; GO:0033692 cellular polysaccharide biosynthetic process; GO:0034637 cellular c…		GO:0003824 catalytic activity; GO:0008460 dTDP-glucose 4,6-dehydratase activity; GO:0016829 lyase activity; GO:0016835 carbon-oxygen lyase activity; GO:0016836 hydro-lyase activity;	PF16363	PF16363 GDP-mannose 4,6 dehydratase	M	COG1088	dTDP-D-glucose 4,6-dehydratase
P95781	39	K	1.15047	Up	8-oxo-dGTP diphosphatase OS=Streptococcus mutans serotype c (strain ATCC 700610 / UA159) OX=210007 GN=mutX PE=3 SV=2	mutX	_WISVGGK[Acetyl (K)]LEK_	1	1157.18	1868.88	1872.27	1276.38	0.749625	1.21066	1.21287	0.826845	Cytoplasmic	K03574	mutT, NUDT15, MTH2; 8-oxo-dGTP diphosphatase [EC:3.6.1.55]					PF00293	PF00293 NUDIX domain	F	COG1051	ADP-ribose pyrophosphatase YjhB, NUDIX family
P95785	144	K	1.34191	Up	ATP synthase subunit b OS=Streptococcus mutans serotype c (strain ATCC 700610 / UA159) OX=210007 GN=atpF PE=3 SV=2	atpF	_IMAK[Acetyl (K)]NLDK_	1	797.818	856.772	1120.51	1096.1	0.824362	0.885277	1.15779	1.13257	Unknown	K02109	ATPF0B, atpF; F-type H+-transporting ATPase subunit b	map00190 Oxidative phosphorylation; map00195 Photosynthesis; map01100 Metabolic pathways						C	COG0711	FoF1-type ATP synthase, membrane subunit b or b'
P95785	148	K	4.31902	Up	ATP synthase subunit b OS=Streptococcus mutans serotype c (strain ATCC 700610 / UA159) OX=210007 GN=atpF PE=3 SV=2	atpF	_NLDK[Acetyl (K)]TAQGDLIDSYLDK_	1	13.2793	17.0593	9.16847	135.581	0.303374	0.389731	0.20946	3.09743	Unknown	K02109	ATPF0B, atpF; F-type H+-transporting ATPase subunit b	map00190 Oxidative phosphorylation; map00195 Photosynthesis; map01100 Metabolic pathways						C	COG0711	FoF1-type ATP synthase, membrane subunit b or b'
P95786	132	K	1.31004	Up	ATP synthase subunit delta OS=Streptococcus mutans serotype c (strain ATCC 700610 / UA159) OX=210007 GN=atpH PE=3 SV=2	atpH	_LTALVEK[Acetyl (K)]K_	1	297.933	307.436	390.459	402.592	0.8522	0.87938	1.11686	1.15156	Unknown	K02113	ATPF1D, atpH; F-type H+-transporting ATPase subunit delta	map00190 Oxidative phosphorylation; map00195 Photosynthesis; map01100 Metabolic pathways						C	COG0712	FoF1-type ATP synthase, delta subunit
P95786	160	K	1.5958	Up	ATP synthase subunit delta OS=Streptococcus mutans serotype c (strain ATCC 700610 / UA159) OX=210007 GN=atpH PE=3 SV=2	atpH	_ANNK[Acetyl (K)]VIDTSIR_	1	256.115	273.944	479.425	361.52	0.747232	0.799252	1.39876	1.05476	Unknown	K02113	ATPF1D, atpH; F-type H+-transporting ATPase subunit delta	map00190 Oxidative phosphorylation; map00195 Photosynthesis; map01100 Metabolic pathways						C	COG0712	FoF1-type ATP synthase, delta subunit
P95787	93	K	1.10708	Up	ATP synthase subunit alpha OS=Streptococcus mutans serotype c (strain ATCC 700610 / UA159) OX=210007 GN=atpA PE=3 SV=1	atpA	_TGK[Acetyl (K)]IMEVPVGQSLIGR_	1	682.699	788.358	952.704	645.403	0.889752	1.02746	1.24165	0.841145	Cytoplasmic	K02111	ATPF1A, atpA; F-type H+/Na+-transporting ATPase subunit alpha [EC:7.1.2.2 7.2.2.1]	map00190 Oxidative phosphorylation; map00195 Photosynthesis; map01100 Metabolic pathways				PF02874; PF00006; PF00306	PF02874 ATP synthase alpha/beta family, beta-barrel domain; PF00006 ATP synthase alpha/beta family, nucleotide-binding domain; PF00306 ATP synthase alpha/beta chain, C terminal domain	C	COG0056	FoF1-type ATP synthase, alpha subunit
P95788	26	K	1.52564	Up	ATP synthase gamma chain OS=Streptococcus mutans serotype c (strain ATCC 700610 / UA159) OX=210007 GN=atpG PE=3 SV=2	atpG	_ITSAMK[Acetyl (K)]MVSSAK_	1	78.1272	120.452	137.971	154.816	0.636	0.980545	1.12316	1.26029	Unknown	K02115	ATPF1G, atpG; F-type H+-transporting ATPase subunit gamma	map00190 Oxidative phosphorylation; map00195 Photosynthesis; map01100 Metabolic pathways				PF00231	PF00231 ATP synthase	C	COG0224	FoF1-type ATP synthase, gamma subunit
P95788	49	K	1.29088	Up	ATP synthase gamma chain OS=Streptococcus mutans serotype c (strain ATCC 700610 / UA159) OX=210007 GN=atpG PE=3 SV=2	atpG	_DFQIYASK[Acetyl (K)]IR_	1	647.883	713.706	1021.98	716.802	0.835877	0.9208	1.31853	0.924794	Unknown	K02115	ATPF1G, atpG; F-type H+-transporting ATPase subunit gamma	map00190 Oxidative phosphorylation; map00195 Photosynthesis; map01100 Metabolic pathways				PF00231	PF00231 ATP synthase	C	COG0224	FoF1-type ATP synthase, gamma subunit
P95788	158	K	1.30362	Up	ATP synthase gamma chain OS=Streptococcus mutans serotype c (strain ATCC 700610 / UA159) OX=210007 GN=atpG PE=3 SV=2	atpG	_IISK[Acetyl (K)]SVEMYK_	1	3919.3	4111.45	5501.81	4948	0.848307	0.889897	1.19083	1.07096	Unknown	K02115	ATPF1G, atpG; F-type H+-transporting ATPase subunit gamma	map00190 Oxidative phosphorylation; map00195 Photosynthesis; map01100 Metabolic pathways				PF00231	PF00231 ATP synthase	C	COG0224	FoF1-type ATP synthase, gamma subunit
P95788	267	K	1.2846	Up	ATP synthase gamma chain OS=Streptococcus mutans serotype c (strain ATCC 700610 / UA159) OX=210007 GN=atpG PE=3 SV=2	atpG	_VIEDLTK[Acetyl (K)]LYNR_	1	121.131	133.881	174.445	151.159	0.834501	0.922333	1.20179	1.04137	Unknown	K02115	ATPF1G, atpG; F-type H+-transporting ATPase subunit gamma	map00190 Oxidative phosphorylation; map00195 Photosynthesis; map01100 Metabolic pathways				PF00231	PF00231 ATP synthase	C	COG0224	FoF1-type ATP synthase, gamma subunit
P95803	3	K	1.10939	Up	D-alanine--D-alanine ligase OS=Streptococcus mutans serotype c (strain ATCC 700610 / UA159) OX=210007 GN=ddl PE=1 SV=2	ddl	_SK[Acetyl (K)]ETLVLLYGGR_	1	51.2167	74.4459	93.0312	29.9537	0.823925	1.19761	1.4966	0.481867	Cytoplasmic	K01921	ddl; D-alanine-D-alanine ligase [EC:6.3.2.4]	map00470 D-Amino acid metabolism; map00550 Peptidoglycan biosynthesis; map01100 Metabolic pathways						MR	COG1181	D-alanine-D-alanine ligase or related ATP-grasp enzyme
P95803	185	K	1.13855	Up	D-alanine--D-alanine ligase OS=Streptococcus mutans serotype c (strain ATCC 700610 / UA159) OX=210007 GN=ddl PE=1 SV=2	ddl	_PANMGSSVGISK[Acetyl (K)]AENR_	1	19.3798	30.94	23.9313	32.2471	0.727891	1.16209	0.898843	1.21118	Cytoplasmic	K01921	ddl; D-alanine-D-alanine ligase [EC:6.3.2.4]	map00470 D-Amino acid metabolism; map00550 Peptidoglycan biosynthesis; map01100 Metabolic pathways						MR	COG1181	D-alanine-D-alanine ligase or related ATP-grasp enzyme
P96468	57	K	1.24437	Up	UPF0122 protein SMU_1061 OS=Streptococcus mutans serotype c (strain ATCC 700610 / UA159) OX=210007 GN=ylxM PE=3 SV=1	ylxM	_QAVYDNIK[Acetyl (K)]R_	1	131.52	138.454	174.79	160.571	0.86907	0.914892	1.155	1.06104	Unknown	K09787	K09787; uncharacterized protein		GO:0050790 regulation of catalytic activity; GO:0065007 biological regulation; GO:0065009 regulation of molecular function;		GO:0030234 enzyme regulator activity; GO:0030695 GTPase regulator activity; GO:0060589 nucleoside-triphosphatase regulator activity; GO:0098772 molecular function regulator;			K	COG2739	Predicted DNA-binding protein YlxM, UPF0122 family
P96468	88	K	1.56829	Up	UPF0122 protein SMU_1061 OS=Streptococcus mutans serotype c (strain ATCC 700610 / UA159) OX=210007 GN=ylxM PE=3 SV=1	ylxM	_SEIFDAIMK[Acetyl (K)]K_	1	45.4128	29.974	71.2203		0.929275	0.613354	1.45737		Unknown	K09787	K09787; uncharacterized protein		GO:0050790 regulation of catalytic activity; GO:0065007 biological regulation; GO:0065009 regulation of molecular function;		GO:0030234 enzyme regulator activity; GO:0030695 GTPase regulator activity; GO:0060589 nucleoside-triphosphatase regulator activity; GO:0098772 molecular function regulator;			K	COG2739	Predicted DNA-binding protein YlxM, UPF0122 family
P96993	156	K	1.19687	Up	Galactokinase OS=Streptococcus mutans serotype c (strain ATCC 700610 / UA159) OX=210007 GN=galK PE=3 SV=2	galK	_LDLVK[Acetyl (K)]IGK_	1	150.495	137.075	196.237	149.384	0.950709	0.865931	1.23967	0.943692	Cytoplasmic	K00849	galK; galactokinase [EC:2.7.1.6]	map00052 Galactose metabolism; map00520 Amino sugar and nucleotide sugar metabolism; map01100 Metabolic pathways; map01250 Biosynthesis of nucleotide sugars	GO:0005975 carbohydrate metabolic process; GO:0005996 monosaccharide metabolic process; GO:0006012 galactose metabolic process; GO:0008152 metabolic process; GO:0019318 hexose metabolic process; GO:0044238 primary metabolic process; GO:0044281 small molecule metabolic process; GO:0071704 organic substance metabolic process;			PF10509	PF10509 Galactokinase galactose-binding signature	G	COG0153	Galactokinase
P96994	162	K	1.68933	Up	Galactose-1-phosphate uridylyltransferase OS=Streptococcus mutans serotype c (strain ATCC 700610 / UA159) OX=210007 GN=galT PE=3 SV=2	galT	_LAK[Acetyl (K)]TSNYPK_	1	65.3719	119.74	180.817	73.3634	0.595248	1.0903	1.64644	0.668015	Unknown	K00965	galT, GALT; UDPglucose--hexose-1-phosphate uridylyltransferase [EC:2.7.7.12]	map00052 Galactose metabolism; map00520 Amino sugar and nucleotide sugar metabolism; map01100 Metabolic pathways; map01250 Biosynthesis of nucleotide sugars				PF01087; PF02744	PF01087 Galactose-1-phosphate uridyl transferase, N-terminal domain; PF02744 Galactose-1-phosphate uridyl transferase, C-terminal domain	G	COG4468	Galactose-1-phosphate uridylyltransferase
P96995	164	K	1.41076	Up	UDP-glucose 4-epimerase OS=Streptococcus mutans serotype c (strain ATCC 700610 / UA159) OX=210007 GN=galE PE=3 SV=2	galE	_AYGIK[Acetyl (K)]FVPLR_	1	1137.65	1266.49	2432.65	865.266	0.798063	0.888443	1.70651	0.606986	Cytoplasmic	K01784	galE, GALE; UDP-glucose 4-epimerase [EC:5.1.3.2]	map00052 Galactose metabolism; map00520 Amino sugar and nucleotide sugar metabolism; map00541 O-Antigen nucleotide sugar biosynthesis; map01100 Metabolic pathways; map01250 Biosynthesis of nucleotide sugars				PF16363	PF16363 GDP-mannose 4,6 dehydratase	M	COG1087	UDP-glucose 4-epimerase
Q00752	31	K	1.42942	Up	Multiple sugar-binding transport ATP-binding protein MsmK OS=Streptococcus mutans serotype c (strain ATCC 700610 / UA159) OX=210007 GN=msmK PE=3 SV=1	msmK	_NK[Acetyl (K)]EFIVFVGPSGC[Carbamidomethyl (C)]GK_	1	39.7616	47.9433	35.1378	94.6945	0.731123	0.881566	0.646102	1.74121	Unknown	K10112	msmX, msmK, malK, sugC, ggtA, msiK; multiple sugar transport system ATP-binding protein [EC:7.5.2.-]	map02010 ABC transporters				PF00005; PF17912; PF03459	PF00005 ABC transporter; PF17912 MalK OB fold domain; PF03459 TOBE domain	E	COG3842	ABC-type Fe3+/spermidine/putrescine transport systems, ATPase component
Q00752	180	K	1.20577	Up	Multiple sugar-binding transport ATP-binding protein MsmK OS=Streptococcus mutans serotype c (strain ATCC 700610 / UA159) OX=210007 GN=msmK PE=3 SV=1	msmK	_AEIAK[Acetyl (K)]IHR_	1	1275.66	1437.28	1719.58	1528.62	0.855984	0.964432	1.15386	1.02572	Unknown	K10112	msmX, msmK, malK, sugC, ggtA, msiK; multiple sugar transport system ATP-binding protein [EC:7.5.2.-]	map02010 ABC transporters				PF00005; PF17912; PF03459	PF00005 ABC transporter; PF17912 MalK OB fold domain; PF03459 TOBE domain	E	COG3842	ABC-type Fe3+/spermidine/putrescine transport systems, ATPase component
Q00752	213	K	1.70877	Up	Multiple sugar-binding transport ATP-binding protein MsmK OS=Streptococcus mutans serotype c (strain ATCC 700610 / UA159) OX=210007 GN=msmK PE=3 SV=1	msmK	_IVIMSSTK[Acetyl (K)]NEDGSGTIGR_	1	209.015	214.094	314.037	410.009	0.728812	0.746522	1.09501	1.42966	Unknown	K10112	msmX, msmK, malK, sugC, ggtA, msiK; multiple sugar transport system ATP-binding protein [EC:7.5.2.-]	map02010 ABC transporters				PF00005; PF17912; PF03459	PF00005 ABC transporter; PF17912 MalK OB fold domain; PF03459 TOBE domain	E	COG3842	ABC-type Fe3+/spermidine/putrescine transport systems, ATPase component
Q02418	56	K	1.25123	Up	Mannitol-1-phosphate 5-dehydrogenase OS=Streptococcus mutans serotype c (strain ATCC 700610 / UA159) OX=210007 GN=mtlD PE=3 SV=2	mtlD	_HSYDIEIAEDGK[Acetyl (K)]R_	1	40.6528	39.5003	51.7089	48.6046	0.901059	0.875515	1.14612	1.07731	Unknown	K00009	mtlD; mannitol-1-phosphate 5-dehydrogenase [EC:1.1.1.17]	map00051 Fructose and mannose metabolism; map01100 Metabolic pathways	GO:0005975 carbohydrate metabolic process; GO:0006059 hexitol metabolic process; GO:0006066 alcohol metabolic process; GO:0008152 metabolic process; GO:0009056 catabolic process; GO:0009987 cellular process; GO:0016052 carbohydrate catabolic process; GO:0019400 alditol metabolic process; GO:0019405 alditol catabolic process; GO:0019407 hexitol catabolic process; GO:0019592 mannitol catabolic proc…	GO:0005622 intracellular anatomical structure; GO:0005737 cytoplasm; GO:0005829 cytosol;	GO:0003824 catalytic activity; GO:0008926 mannitol-1-phosphate 5-dehydrogenase activity; GO:0016491 oxidoreductase activity; GO:0016614 oxidoreductase activity, acting on CH-OH group of donors; GO:0016616 oxidoreductase activity, acting on the CH-OH group of donors, NAD or NADP as acceptor;	PF01232; PF08125	PF01232 Mannitol dehydrogenase Rossmann domain; PF08125 Mannitol dehydrogenase C-terminal domain	G	COG0246	Mannitol-1-phosphate/altronate dehydrogenases
Q02418	272	K	1.55037	Up	Mannitol-1-phosphate 5-dehydrogenase OS=Streptococcus mutans serotype c (strain ATCC 700610 / UA159) OX=210007 GN=mtlD PE=3 SV=2	mtlD	_ENDLK[Acetyl (K)]VYHDIIISR_	1	6.03629	7.33642	7.78359	13.2883	0.700986	0.851968	0.903898	1.54315	Unknown	K00009	mtlD; mannitol-1-phosphate 5-dehydrogenase [EC:1.1.1.17]	map00051 Fructose and mannose metabolism; map01100 Metabolic pathways	GO:0005975 carbohydrate metabolic process; GO:0006059 hexitol metabolic process; GO:0006066 alcohol metabolic process; GO:0008152 metabolic process; GO:0009056 catabolic process; GO:0009987 cellular process; GO:0016052 carbohydrate catabolic process; GO:0019400 alditol metabolic process; GO:0019405 alditol catabolic process; GO:0019407 hexitol catabolic process; GO:0019592 mannitol catabolic proc…	GO:0005622 intracellular anatomical structure; GO:0005737 cytoplasm; GO:0005829 cytosol;	GO:0003824 catalytic activity; GO:0008926 mannitol-1-phosphate 5-dehydrogenase activity; GO:0016491 oxidoreductase activity; GO:0016614 oxidoreductase activity, acting on CH-OH group of donors; GO:0016616 oxidoreductase activity, acting on the CH-OH group of donors, NAD or NADP as acceptor;	PF01232; PF08125	PF01232 Mannitol dehydrogenase Rossmann domain; PF08125 Mannitol dehydrogenase C-terminal domain	G	COG0246	Mannitol-1-phosphate/altronate dehydrogenases
Q02419	101	K	1.31955	Up	Protein YjdM OS=Streptococcus mutans serotype c (strain ATCC 700610 / UA159) OX=210007 GN=yjdM PE=3 SV=2	yjdM	_IDGFGAMK[Acetyl (K)]LK_	1	836.932	1296.99	1580.84	973.077	0.714131	1.10669	1.34888	0.830299	Unknown	K06193	phnA; protein PhnA					PF08274; PF03831	PF08274 PhnA Zinc-Ribbon ; PF03831 PhnA domain	R	COG2824	Uncharacterized Zn-ribbon-containing protein
Q02420	5	K	1.43143	Up	Mannitol-specific phosphotransferase enzyme IIA component OS=Streptococcus mutans serotype c (strain ATCC 700610 / UA159) OX=210007 GN=mtlF PE=3 SV=1	mtlF	_MEFQK[Acetyl (K)]DLIK_	1	127.809	128.633	190.232	176.799	0.819983	0.825267	1.22046	1.13429	Cytoplasmic	K02798	cmtB; mannitol PTS system EIIA component [EC:2.7.1.197]	map00051 Fructose and mannose metabolism; map01100 Metabolic pathways; map02060 Phosphotransferase system (PTS)	GO:0006810 transport; GO:0008643 carbohydrate transport; GO:0009401 phosphoenolpyruvate-dependent sugar phosphotransferase system; GO:0034219 carbohydrate transmembrane transport; GO:0051179 localization; GO:0051234 establishment of localization; GO:0055085 transmembrane transport; GO:0071702 organic substance transport;	GO:0005886 plasma membrane; GO:0016020 membrane; GO:0071944 cell periphery;	GO:0003824 catalytic activity; GO:0005215 transporter activity; GO:0015144 carbohydrate transmembrane transporter activity; GO:0016740 transferase activity; GO:0016772 transferase activity, transferring phosphorus-containing groups; GO:0016773 phosphotransferase activity, alcohol group as acceptor; GO:0022804 active transmembrane transporter activity; GO:0022857 transmembrane transporter activity…	PF00359	PF00359 Phosphoenolpyruvate-dependent sugar phosphotransferase system, EIIA 2	G	COG4668	Mannitol/fructose-specific phosphotransferase system, IIA domain
Q02425	8	K	1.10775	Up	Putative transcriptional regulator MtlR OS=Streptococcus mutans serotype c (strain ATCC 700610 / UA159) OX=210007 GN=mtlR PE=3 SV=3	mtlR	_EK[Acetyl (K)]HLLAAFQNYGK_	1	107.995	109.571	116.065	124.996	0.9419	0.955647	1.01228	1.09017	Unknown	K03483	mtlR; mannitol operon transcriptional activator					PF08279; PF05043; PF00359	PF08279 HTH domain; PF05043 Mga helix-turn-helix domain; PF00359 Phosphoenolpyruvate-dependent sugar phosphotransferase system, EIIA 2	K	COG3711	Transcriptional antiterminator
Q02425	535	K	1.16759	Up	Putative transcriptional regulator MtlR OS=Streptococcus mutans serotype c (strain ATCC 700610 / UA159) OX=210007 GN=mtlR PE=3 SV=3	mtlR	_TYLSSK[Acetyl (K)]LLK_	1	208.269	352.291	276.277	355.337	0.698786	1.18201	0.92697	1.19223	Unknown	K03483	mtlR; mannitol operon transcriptional activator					PF08279; PF05043; PF00359	PF08279 HTH domain; PF05043 Mga helix-turn-helix domain; PF00359 Phosphoenolpyruvate-dependent sugar phosphotransferase system, EIIA 2	K	COG3711	Transcriptional antiterminator
Q03174	986	K	1.69696	Up	Fructan beta-fructosidase OS=Streptococcus mutans serotype c (strain ATCC 700610 / UA159) OX=210007 GN=fruA PE=2 SV=2	fruA	_GK[Acetyl (K)]LTITAISK_	1	66.726	31.4681	88.5314	65.0486	1.06009	0.499942	1.40652	1.03344	Unknown	K03332	fruA; fructan beta-fructosidase [EC:3.2.1.80]	map00051 Fructose and mannose metabolism				PF00251; PF08244; PF02368; PF02210	PF00251 Glycosyl hydrolases family 32 N-terminal domain; PF08244 Glycosyl hydrolases family 32 C terminal; PF02368 Bacterial Ig-like domain (group 2); PF02210 Laminin G domain	R	COG5492	Uncharacterized conserved protein YjdB, contains Ig-like domain
Q53526	323	K	1.24026	Up	D-alanine--D-alanyl carrier protein ligase OS=Streptococcus mutans serotype c (strain ATCC 700610 / UA159) OX=210007 GN=dltA PE=3 SV=4	dltA	_MLETC[Carbamidomethyl (C)]K[Acetyl (K)]R_	1	1761.5	2427.18	2675.43	2334.16	0.766012	1.05549	1.16345	1.01505	Cytoplasmic	K03367	dltA; D-alanine--poly(phosphoribitol) ligase subunit 1 [EC:6.1.1.13]	map00470 D-Amino acid metabolism; map01100 Metabolic pathways; map02020 Two-component system	GO:0000270 peptidoglycan metabolic process; GO:0006022 aminoglycan metabolic process; GO:0006023 aminoglycan biosynthetic process; GO:0006024 glycosaminoglycan biosynthetic process; GO:0006807 nitrogen compound metabolic process; GO:0006810 transport; GO:0008152 metabolic process; GO:0009058 biosynthetic process; GO:0009059 macromolecule biosynthetic process; GO:0009252 peptidoglycan biosynthetic…		GO:0000166 nucleotide binding; GO:0003824 catalytic activity; GO:0005215 transporter activity; GO:0005488 binding; GO:0016208 AMP binding; GO:0016874 ligase activity; GO:0016879 ligase activity, forming carbon-nitrogen bonds; GO:0016881 acid-amino acid ligase activity; GO:0017076 purine nucleotide binding; GO:0022857 transmembrane transporter activity; GO:0030554 adenyl nucleotide binding; GO:003…	PF13193	PF13193 AMP-binding enzyme C-terminal domain	Q	COG1020	EntF, seryl-AMP synthase component of non-ribosomal peptide synthetase
Q53526	331	K	1.12459	Up	D-alanine--D-alanyl carrier protein ligase OS=Streptococcus mutans serotype c (strain ATCC 700610 / UA159) OX=210007 GN=dltA PE=3 SV=4	dltA	_RLPIGYTK[Acetyl (K)]PDSPTFIIDESGHK_	1	83.232	197.692	51.3326	322.719	0.508306	1.20732	0.313493	1.97088	Cytoplasmic	K03367	dltA; D-alanine--poly(phosphoribitol) ligase subunit 1 [EC:6.1.1.13]	map00470 D-Amino acid metabolism; map01100 Metabolic pathways; map02020 Two-component system	GO:0000270 peptidoglycan metabolic process; GO:0006022 aminoglycan metabolic process; GO:0006023 aminoglycan biosynthetic process; GO:0006024 glycosaminoglycan biosynthetic process; GO:0006807 nitrogen compound metabolic process; GO:0006810 transport; GO:0008152 metabolic process; GO:0009058 biosynthetic process; GO:0009059 macromolecule biosynthetic process; GO:0009252 peptidoglycan biosynthetic…		GO:0000166 nucleotide binding; GO:0003824 catalytic activity; GO:0005215 transporter activity; GO:0005488 binding; GO:0016208 AMP binding; GO:0016874 ligase activity; GO:0016879 ligase activity, forming carbon-nitrogen bonds; GO:0016881 acid-amino acid ligase activity; GO:0017076 purine nucleotide binding; GO:0022857 transmembrane transporter activity; GO:0030554 adenyl nucleotide binding; GO:003…	PF13193	PF13193 AMP-binding enzyme C-terminal domain	Q	COG1020	EntF, seryl-AMP synthase component of non-ribosomal peptide synthetase
Q53526	471	K	1.59217	Up	D-alanine--D-alanyl carrier protein ligase OS=Streptococcus mutans serotype c (strain ATCC 700610 / UA159) OX=210007 GN=dltA PE=3 SV=4	dltA	_ALDITK[Acetyl (K)]AIK_	1	28.4247	29.4944	46.3096	45.8676	0.757506	0.786013	1.23413	1.22235	Cytoplasmic	K03367	dltA; D-alanine--poly(phosphoribitol) ligase subunit 1 [EC:6.1.1.13]	map00470 D-Amino acid metabolism; map01100 Metabolic pathways; map02020 Two-component system	GO:0000270 peptidoglycan metabolic process; GO:0006022 aminoglycan metabolic process; GO:0006023 aminoglycan biosynthetic process; GO:0006024 glycosaminoglycan biosynthetic process; GO:0006807 nitrogen compound metabolic process; GO:0006810 transport; GO:0008152 metabolic process; GO:0009058 biosynthetic process; GO:0009059 macromolecule biosynthetic process; GO:0009252 peptidoglycan biosynthetic…		GO:0000166 nucleotide binding; GO:0003824 catalytic activity; GO:0005215 transporter activity; GO:0005488 binding; GO:0016208 AMP binding; GO:0016874 ligase activity; GO:0016879 ligase activity, forming carbon-nitrogen bonds; GO:0016881 acid-amino acid ligase activity; GO:0017076 purine nucleotide binding; GO:0022857 transmembrane transporter activity; GO:0030554 adenyl nucleotide binding; GO:003…	PF13193	PF13193 AMP-binding enzyme C-terminal domain	Q	COG1020	EntF, seryl-AMP synthase component of non-ribosomal peptide synthetase
Q53526	507	K	1.25422	Up	D-alanine--D-alanyl carrier protein ligase OS=Streptococcus mutans serotype c (strain ATCC 700610 / UA159) OX=210007 GN=dltA PE=3 SV=4	dltA	_IDIK[Acetyl (K)]GLMSEVNK_	1	123.991	116.062	112.703	185.638	0.921193	0.862281	0.837327	1.3792	Cytoplasmic	K03367	dltA; D-alanine--poly(phosphoribitol) ligase subunit 1 [EC:6.1.1.13]	map00470 D-Amino acid metabolism; map01100 Metabolic pathways; map02020 Two-component system	GO:0000270 peptidoglycan metabolic process; GO:0006022 aminoglycan metabolic process; GO:0006023 aminoglycan biosynthetic process; GO:0006024 glycosaminoglycan biosynthetic process; GO:0006807 nitrogen compound metabolic process; GO:0006810 transport; GO:0008152 metabolic process; GO:0009058 biosynthetic process; GO:0009059 macromolecule biosynthetic process; GO:0009252 peptidoglycan biosynthetic…		GO:0000166 nucleotide binding; GO:0003824 catalytic activity; GO:0005215 transporter activity; GO:0005488 binding; GO:0016208 AMP binding; GO:0016874 ligase activity; GO:0016879 ligase activity, forming carbon-nitrogen bonds; GO:0016881 acid-amino acid ligase activity; GO:0017076 purine nucleotide binding; GO:0022857 transmembrane transporter activity; GO:0030554 adenyl nucleotide binding; GO:003…	PF13193	PF13193 AMP-binding enzyme C-terminal domain	Q	COG1020	EntF, seryl-AMP synthase component of non-ribosomal peptide synthetase
Q53526	515	K	1.21133	Up	D-alanine--D-alanyl carrier protein ligase OS=Streptococcus mutans serotype c (strain ATCC 700610 / UA159) OX=210007 GN=dltA PE=3 SV=4	dltA	_GLMSEVNK[Acetyl (K)]K_	1	105.31	140.208	145.679	145.721	0.784554	1.04454	1.0853	1.08561	Cytoplasmic	K03367	dltA; D-alanine--poly(phosphoribitol) ligase subunit 1 [EC:6.1.1.13]	map00470 D-Amino acid metabolism; map01100 Metabolic pathways; map02020 Two-component system	GO:0000270 peptidoglycan metabolic process; GO:0006022 aminoglycan metabolic process; GO:0006023 aminoglycan biosynthetic process; GO:0006024 glycosaminoglycan biosynthetic process; GO:0006807 nitrogen compound metabolic process; GO:0006810 transport; GO:0008152 metabolic process; GO:0009058 biosynthetic process; GO:0009059 macromolecule biosynthetic process; GO:0009252 peptidoglycan biosynthetic…		GO:0000166 nucleotide binding; GO:0003824 catalytic activity; GO:0005215 transporter activity; GO:0005488 binding; GO:0016208 AMP binding; GO:0016874 ligase activity; GO:0016879 ligase activity, forming carbon-nitrogen bonds; GO:0016881 acid-amino acid ligase activity; GO:0017076 purine nucleotide binding; GO:0022857 transmembrane transporter activity; GO:0030554 adenyl nucleotide binding; GO:003…	PF13193	PF13193 AMP-binding enzyme C-terminal domain	Q	COG1020	EntF, seryl-AMP synthase component of non-ribosomal peptide synthetase
Q54430	10	K	1.10358	Up	Sucrose operon repressor OS=Streptococcus mutans serotype c (strain ATCC 700610 / UA159) OX=210007 GN=scrR PE=4 SV=2	scrR	_LTDVAK[Acetyl (K)]LAGVSPTTVSR_	1	256.787	292.042	290.276	314.453	0.890417	1.01267	1.00654	1.09038	Unknown	K03484	scrR; LacI family transcriptional regulator, sucrose operon repressor					PF00356; PF13377	PF00356 Bacterial regulatory proteins, lacI family; PF13377 Periplasmic binding protein-like domain	K	COG1609	DNA-binding transcriptional regulator, LacI/PurR family
Q54431	15	K	1.19858	Up	Signal recognition particle protein OS=Streptococcus mutans serotype c (strain ATCC 700610 / UA159) OX=210007 GN=ffh PE=3 SV=3	ffh	_LQGVFK[Acetyl (K)]NLR_	1	7508.75	9073.51	11329.9	8059.64	0.83496	1.00896	1.25986	0.896217	CytoplasmicMembrane	K03106	SRP54, ffh; signal recognition particle subunit SRP54 [EC:3.6.5.4]	map02024 Quorum sensing; map03060 Protein export; map03070 Bacterial secretion system				PF02881; PF00448; PF02978	PF02881 SRP54-type protein, helical bundle domain; PF00448 SRP54-type protein, GTPase domain; PF02978 Signal peptide binding domain	U	COG0541	Signal recognition particle GTPase
Q54431	415	K	1.83765	Up	Signal recognition particle protein OS=Streptococcus mutans serotype c (strain ATCC 700610 / UA159) OX=210007 GN=ffh PE=3 SV=3	ffh	_IASGSGNTFVNVNK[Acetyl (K)]FIK_	1	34.2129	46.9591	55.2027	96.8206	0.586854	0.80549	0.946892	1.66076	CytoplasmicMembrane	K03106	SRP54, ffh; signal recognition particle subunit SRP54 [EC:3.6.5.4]	map02024 Quorum sensing; map03060 Protein export; map03070 Bacterial secretion system				PF02881; PF00448; PF02978	PF02881 SRP54-type protein, helical bundle domain; PF00448 SRP54-type protein, GTPase domain; PF02978 Signal peptide binding domain	U	COG0541	Signal recognition particle GTPase
Q54431	418	K	1.16702	Up	Signal recognition particle protein OS=Streptococcus mutans serotype c (strain ATCC 700610 / UA159) OX=210007 GN=ffh PE=3 SV=3	ffh	_FIK[Acetyl (K)]DFNQAK_	1	2454.07	2378.9	2956	2687.02	0.937027	0.908325	1.12868	1.02597	CytoplasmicMembrane	K03106	SRP54, ffh; signal recognition particle subunit SRP54 [EC:3.6.5.4]	map02024 Quorum sensing; map03060 Protein export; map03070 Bacterial secretion system				PF02881; PF00448; PF02978	PF02881 SRP54-type protein, helical bundle domain; PF00448 SRP54-type protein, GTPase domain; PF02978 Signal peptide binding domain	U	COG0541	Signal recognition particle GTPase
Q54443	151	K	1.20841	Up	Dextranase OS=Streptococcus mutans serotype c (strain ATCC 700610 / UA159) OX=210007 GN=dexA PE=1 SV=2	dexA	_LK[Acetyl (K)]TLQYTK_	1	439.554	394.603	574.422	438.005	0.952146	0.854773	1.24429	0.94879	Unknown	K05988	dexA; dextranase [EC:3.2.1.11]	map00500 Starch and sucrose metabolism; map01100 Metabolic pathways				PF13199	PF13199 Glycosyl hydrolase family 66	G	COG5297	Cellulase/cellobiase CelA1
Q59925	21	K	1.18154	Up	Formate--tetrahydrofolate ligase OS=Streptococcus mutans serotype c (strain ATCC 700610 / UA159) OX=210007 GN=fhs PE=3 SV=2	fhs	_PITNVVK[Acetyl (K)]K_	1	19.8012	43.0158	29.872	36.7566	0.611877	1.32923	0.923075	1.13582	Unknown	K01938	fhs; formate--tetrahydrofolate ligase [EC:6.3.4.3]	map00670 One carbon pool by folate; map00720 Carbon fixation pathways in prokaryotes; map01100 Metabolic pathways; map01120 Microbial metabolism in diverse environments; map01200 Carbon metabolism; map01240 Biosynthesis of cofactors	GO:0006082 organic acid metabolic process; GO:0006139 nucleobase-containing compound metabolic process; GO:0006144 purine nucleobase metabolic process; GO:0006575 cellular modified amino acid metabolic process; GO:0006725 cellular aromatic compound metabolic process; GO:0006760 folic acid-containing compound metabolic process; GO:0006807 nitrogen compound metabolic process; GO:0008152 metabolic p…	GO:0005622 intracellular anatomical structure; GO:0005737 cytoplasm;	GO:0003824 catalytic activity; GO:0004329 formate-tetrahydrofolate ligase activity; GO:0004477 methenyltetrahydrofolate cyclohydrolase activity; GO:0004488 methylenetetrahydrofolate dehydrogenase (NADP+) activity; GO:0016491 oxidoreductase activity; GO:0016645 oxidoreductase activity, acting on the CH-NH group of donors; GO:0016646 oxidoreductase activity, acting on the CH-NH group of donors, NAD…			F	COG2759	Formyltetrahydrofolate synthetase
Q59925	468	K	1.22296	Up	Formate--tetrahydrofolate ligase OS=Streptococcus mutans serotype c (strain ATCC 700610 / UA159) OX=210007 GN=fhs PE=3 SV=2	fhs	_AK[Acetyl (K)]TQIAQIVK_	1	2475.45	2599.64	3490.99	2692.36	0.8795	0.923623	1.24031	0.956566	Unknown	K01938	fhs; formate--tetrahydrofolate ligase [EC:6.3.4.3]	map00670 One carbon pool by folate; map00720 Carbon fixation pathways in prokaryotes; map01100 Metabolic pathways; map01120 Microbial metabolism in diverse environments; map01200 Carbon metabolism; map01240 Biosynthesis of cofactors	GO:0006082 organic acid metabolic process; GO:0006139 nucleobase-containing compound metabolic process; GO:0006144 purine nucleobase metabolic process; GO:0006575 cellular modified amino acid metabolic process; GO:0006725 cellular aromatic compound metabolic process; GO:0006760 folic acid-containing compound metabolic process; GO:0006807 nitrogen compound metabolic process; GO:0008152 metabolic p…	GO:0005622 intracellular anatomical structure; GO:0005737 cytoplasm;	GO:0003824 catalytic activity; GO:0004329 formate-tetrahydrofolate ligase activity; GO:0004477 methenyltetrahydrofolate cyclohydrolase activity; GO:0004488 methylenetetrahydrofolate dehydrogenase (NADP+) activity; GO:0016491 oxidoreductase activity; GO:0016645 oxidoreductase activity, acting on the CH-NH group of donors; GO:0016646 oxidoreductase activity, acting on the CH-NH group of donors, NAD…			F	COG2759	Formyltetrahydrofolate synthetase
Q59931	51	K	1.14549	Up	NADP-dependent glyceraldehyde-3-phosphate dehydrogenase OS=Streptococcus mutans serotype c (strain ATCC 700610 / UA159) OX=210007 GN=gapN PE=1 SV=2	gapN	_K[Acetyl (K)]AQPAWR_	1	342.995	456.254	470.919	418.846	0.812297	1.08052	1.11525	0.991929	Cytoplasmic	K00131	gapN; glyceraldehyde-3-phosphate dehydrogenase (NADP+) [EC:1.2.1.9]	map00010 Glycolysis / Gluconeogenesis; map00030 Pentose phosphate pathway; map01100 Metabolic pathways; map01120 Microbial metabolism in diverse environments; map01200 Carbon metabolism	GO:0008152 metabolic process;		GO:0003824 catalytic activity; GO:0016491 oxidoreductase activity; GO:0016620 oxidoreductase activity, acting on the aldehyde or oxo group of donors, NAD or NADP as acceptor; GO:0016903 oxidoreductase activity, acting on the aldehyde or oxo group of donors; GO:0043891 glyceraldehyde-3-phosphate dehydrogenase (NAD(P)+) (phosphorylating) activity; GO:0047100 glyceraldehyde-3-phosphate dehydrogenase…			I	COG1012	Acyl-CoA reductase or other NAD-dependent aldehyde dehydrogenase
Q59931	70	K	1.30402	Up	NADP-dependent glyceraldehyde-3-phosphate dehydrogenase OS=Streptococcus mutans serotype c (strain ATCC 700610 / UA159) OX=210007 GN=gapN PE=1 SV=2	gapN	_AAYLHK[Acetyl (K)]VADILM[Oxidation (M)]R_	1	456.468	588.189	651.811	694.125	0.763774	0.984172	1.09063	1.16143	Cytoplasmic	K00131	gapN; glyceraldehyde-3-phosphate dehydrogenase (NADP+) [EC:1.2.1.9]	map00010 Glycolysis / Gluconeogenesis; map00030 Pentose phosphate pathway; map01100 Metabolic pathways; map01120 Microbial metabolism in diverse environments; map01200 Carbon metabolism	GO:0008152 metabolic process;		GO:0003824 catalytic activity; GO:0016491 oxidoreductase activity; GO:0016620 oxidoreductase activity, acting on the aldehyde or oxo group of donors, NAD or NADP as acceptor; GO:0016903 oxidoreductase activity, acting on the aldehyde or oxo group of donors; GO:0043891 glyceraldehyde-3-phosphate dehydrogenase (NAD(P)+) (phosphorylating) activity; GO:0047100 glyceraldehyde-3-phosphate dehydrogenase…			I	COG1012	Acyl-CoA reductase or other NAD-dependent aldehyde dehydrogenase
Q59931	81	K	1.20802	Up	NADP-dependent glyceraldehyde-3-phosphate dehydrogenase OS=Streptococcus mutans serotype c (strain ATCC 700610 / UA159) OX=210007 GN=gapN PE=1 SV=2	gapN	_DKEK[Acetyl (K)]IGAVLSK_	1	2903.95	3892.56	4187.99	3790.82	0.786162	1.0538	1.13378	1.02626	Cytoplasmic	K00131	gapN; glyceraldehyde-3-phosphate dehydrogenase (NADP+) [EC:1.2.1.9]	map00010 Glycolysis / Gluconeogenesis; map00030 Pentose phosphate pathway; map01100 Metabolic pathways; map01120 Microbial metabolism in diverse environments; map01200 Carbon metabolism	GO:0008152 metabolic process;		GO:0003824 catalytic activity; GO:0016491 oxidoreductase activity; GO:0016620 oxidoreductase activity, acting on the aldehyde or oxo group of donors, NAD or NADP as acceptor; GO:0016903 oxidoreductase activity, acting on the aldehyde or oxo group of donors; GO:0043891 glyceraldehyde-3-phosphate dehydrogenase (NAD(P)+) (phosphorylating) activity; GO:0047100 glyceraldehyde-3-phosphate dehydrogenase…			I	COG1012	Acyl-CoA reductase or other NAD-dependent aldehyde dehydrogenase
Q59931	95	K	1.11968	Up	NADP-dependent glyceraldehyde-3-phosphate dehydrogenase OS=Streptococcus mutans serotype c (strain ATCC 700610 / UA159) OX=210007 GN=gapN PE=1 SV=2	gapN	_GYK[Acetyl (K)]SAVSEVVR_	1	52395.8	57543.3	62525.6	60192.2	0.900825	0.989324	1.07498	1.03487	Cytoplasmic	K00131	gapN; glyceraldehyde-3-phosphate dehydrogenase (NADP+) [EC:1.2.1.9]	map00010 Glycolysis / Gluconeogenesis; map00030 Pentose phosphate pathway; map01100 Metabolic pathways; map01120 Microbial metabolism in diverse environments; map01200 Carbon metabolism	GO:0008152 metabolic process;		GO:0003824 catalytic activity; GO:0016491 oxidoreductase activity; GO:0016620 oxidoreductase activity, acting on the aldehyde or oxo group of donors, NAD or NADP as acceptor; GO:0016903 oxidoreductase activity, acting on the aldehyde or oxo group of donors; GO:0043891 glyceraldehyde-3-phosphate dehydrogenase (NAD(P)+) (phosphorylating) activity; GO:0047100 glyceraldehyde-3-phosphate dehydrogenase…			I	COG1012	Acyl-CoA reductase or other NAD-dependent aldehyde dehydrogenase
Q59931	133	K	1.1533	Up	NADP-dependent glyceraldehyde-3-phosphate dehydrogenase OS=Streptococcus mutans serotype c (strain ATCC 700610 / UA159) OX=210007 GN=gapN PE=1 SV=2	gapN	_MEGEVLEGGSFEAASK[Acetyl (K)]K_	1	30.2056	34.8226	17.5801	60.0544	0.84691	0.976361	0.492914	1.68382	Cytoplasmic	K00131	gapN; glyceraldehyde-3-phosphate dehydrogenase (NADP+) [EC:1.2.1.9]	map00010 Glycolysis / Gluconeogenesis; map00030 Pentose phosphate pathway; map01100 Metabolic pathways; map01120 Microbial metabolism in diverse environments; map01200 Carbon metabolism	GO:0008152 metabolic process;		GO:0003824 catalytic activity; GO:0016491 oxidoreductase activity; GO:0016620 oxidoreductase activity, acting on the aldehyde or oxo group of donors, NAD or NADP as acceptor; GO:0016903 oxidoreductase activity, acting on the aldehyde or oxo group of donors; GO:0043891 glyceraldehyde-3-phosphate dehydrogenase (NAD(P)+) (phosphorylating) activity; GO:0047100 glyceraldehyde-3-phosphate dehydrogenase…			I	COG1012	Acyl-CoA reductase or other NAD-dependent aldehyde dehydrogenase
Q59934	5	K	1.17193	Up	Formate acetyltransferase OS=Streptococcus mutans serotype c (strain ATCC 700610 / UA159) OX=210007 GN=pfl PE=3 SV=2	pfl	_[Acetyl (Protein N-term)]ATVK[Acetyl (K)]TNTDVFEK_	1	29249.6	31889.9	26313.5	46057	0.876328	0.95543	0.78836	1.37988	Cytoplasmic	K00656	E2.3.1.54, pflD; formate C-acetyltransferase [EC:2.3.1.54]	map00620 Pyruvate metabolism; map00640 Propanoate metabolism; map00650 Butanoate metabolism; map01100 Metabolic pathways; map01120 Microbial metabolism in diverse environments				PF01228	PF01228 Glycine radical	C	COG1882	Pyruvate-formate lyase
Q59934	19	K	1.18243	Up	Formate acetyltransferase OS=Streptococcus mutans serotype c (strain ATCC 700610 / UA159) OX=210007 GN=pfl PE=3 SV=2	pfl	_AWEGFK[Acetyl (K)]GTDWK_	1	255.353	207.541	285.45	258.801	1.01416	0.824275	1.1337	1.02786	Cytoplasmic	K00656	E2.3.1.54, pflD; formate C-acetyltransferase [EC:2.3.1.54]	map00620 Pyruvate metabolism; map00640 Propanoate metabolism; map00650 Butanoate metabolism; map01100 Metabolic pathways; map01120 Microbial metabolism in diverse environments				PF01228	PF01228 Glycine radical	C	COG1882	Pyruvate-formate lyase
Q59934	113	K	1.12473	Up	Formate acetyltransferase OS=Streptococcus mutans serotype c (strain ATCC 700610 / UA159) OX=210007 GN=pfl PE=3 SV=2	pfl	_LNFMPK[Acetyl (K)]GGIR_	1	553.792	838.808	877.063	558.416	0.783277	1.1864	1.24051	0.789816	Cytoplasmic	K00656	E2.3.1.54, pflD; formate C-acetyltransferase [EC:2.3.1.54]	map00620 Pyruvate metabolism; map00640 Propanoate metabolism; map00650 Butanoate metabolism; map01100 Metabolic pathways; map01120 Microbial metabolism in diverse environments				PF01228	PF01228 Glycine radical	C	COG1882	Pyruvate-formate lyase
Q59934	663	K	1.18144	Up	Formate acetyltransferase OS=Streptococcus mutans serotype c (strain ATCC 700610 / UA159) OX=210007 GN=pfl PE=3 SV=2	pfl	_ASGGWLQNLNSLK[Acetyl (K)]K_	1	83.3268	116.432	141.028	78.0572	0.795779	1.11193	1.34683	0.745453	Cytoplasmic	K00656	E2.3.1.54, pflD; formate C-acetyltransferase [EC:2.3.1.54]	map00620 Pyruvate metabolism; map00640 Propanoate metabolism; map00650 Butanoate metabolism; map01100 Metabolic pathways; map01120 Microbial metabolism in diverse environments				PF01228	PF01228 Glycine radical	C	COG1882	Pyruvate-formate lyase
Q59934	743	K	1.20984	Up	Formate acetyltransferase OS=Streptococcus mutans serotype c (strain ATCC 700610 / UA159) OX=210007 GN=pfl PE=3 SV=2	pfl	_ISGYC[Carbamidomethyl (C)]VNTK[Acetyl (K)]YLTK_	1	1317.74	2756.38	2240.55	1982.92	0.63524	1.32876	1.0801	0.9559	Cytoplasmic	K00656	E2.3.1.54, pflD; formate C-acetyltransferase [EC:2.3.1.54]	map00620 Pyruvate metabolism; map00640 Propanoate metabolism; map00650 Butanoate metabolism; map01100 Metabolic pathways; map01120 Microbial metabolism in diverse environments				PF01228	PF01228 Glycine radical	C	COG1882	Pyruvate-formate lyase
Q59935	13	K	1.51465	Up	Mannose-6-phosphate isomerase OS=Streptococcus mutans serotype c (strain ATCC 700610 / UA159) OX=210007 GN=pmi PE=3 SV=2	pmi	_AEPLFLQSQMHK[Acetyl (K)]K_	1	209.032	179.837	283.059	301.255	0.859167	0.73917	1.16344	1.23822	Unknown	K01809	manA, MPI; mannose-6-phosphate isomerase [EC:5.3.1.8]	map00051 Fructose and mannose metabolism; map00520 Amino sugar and nucleotide sugar metabolism; map00541 O-Antigen nucleotide sugar biosynthesis; map01100 Metabolic pathways; map01110 Biosynthesis of secondary metabolites; map01240 Biosynthesis of cofactors; map01250 Biosynthesis of nucleotide sugars						G	COG1482	Mannose-6-phosphate isomerase, class I
Q59935	75	K	1.82184	Up	Mannose-6-phosphate isomerase OS=Streptococcus mutans serotype c (strain ATCC 700610 / UA159) OX=210007 GN=pmi PE=3 SV=2	pmi	_ELFGNSK[Acetyl (K)]SSVFPLLTK_	1	117.769	171.979	198.772	336.369	0.571077	0.83395	0.963871	1.6311	Unknown	K01809	manA, MPI; mannose-6-phosphate isomerase [EC:5.3.1.8]	map00051 Fructose and mannose metabolism; map00520 Amino sugar and nucleotide sugar metabolism; map00541 O-Antigen nucleotide sugar biosynthesis; map01100 Metabolic pathways; map01110 Biosynthesis of secondary metabolites; map01240 Biosynthesis of cofactors; map01250 Biosynthesis of nucleotide sugars						G	COG1482	Mannose-6-phosphate isomerase, class I
Q7ZAK8	193	K	1.73579	Up	Segregation and condensation protein A OS=Streptococcus mutans serotype c (strain ATCC 700610 / UA159) OX=210007 GN=scpA PE=3 SV=1	scpA	_ETNLSWFFK[Acetyl (K)]R_	1	28.3687	31.5721	46.7303	57.5978	0.690787	0.768791	1.1379	1.40252	Unknown	K05896	scpA; segregation and condensation protein A							L	COG1354	Chromatin segregation and condensation protein Rec8/ScpA/Scc1, kleisin family
Q7ZAL0	54	K	1.37542	Up	Chromosome partition protein Smc OS=Streptococcus mutans serotype c (strain ATCC 700610 / UA159) OX=210007 GN=smc PE=3 SV=1	smc	_WALGESSAK[Acetyl (K)]SLR_	1	111.586	180.885	175.588	212.952	0.655415	1.06245	1.03134	1.2508	Cytoplasmic	K03529	smc; chromosome segregation protein					PF02463; PF06470	PF02463 RecF/RecN/SMC N terminal domain; PF06470 SMC proteins Flexible Hinge Domain	D	COG1196	Chromosome segregation ATPase Smc
Q7ZAL0	180	K	1.15084	Up	Chromosome partition protein Smc OS=Streptococcus mutans serotype c (strain ATCC 700610 / UA159) OX=210007 GN=smc PE=3 SV=1	smc	_ETQSK[Acetyl (K)]LTQTQDNLDR_	1	11.6641	16.4334	15.409	16.1149	0.782546	1.10251	1.03379	1.08115	Cytoplasmic	K03529	smc; chromosome segregation protein					PF02463; PF06470	PF02463 RecF/RecN/SMC N terminal domain; PF06470 SMC proteins Flexible Hinge Domain	D	COG1196	Chromosome segregation ATPase Smc
Q7ZAL0	268	K	1.22678	Up	Chromosome partition protein Smc OS=Streptococcus mutans serotype c (strain ATCC 700610 / UA159) OX=210007 GN=smc PE=3 SV=1	smc	_DLLETK[Acetyl (K)]NQTLK_	1	594.005	637.494	826.838	676.759	0.868715	0.932317	1.20923	0.989741	Cytoplasmic	K03529	smc; chromosome segregation protein					PF02463; PF06470	PF02463 RecF/RecN/SMC N terminal domain; PF06470 SMC proteins Flexible Hinge Domain	D	COG1196	Chromosome segregation ATPase Smc
Q7ZAL0	336	K	1.10305	Up	Chromosome partition protein Smc OS=Streptococcus mutans serotype c (strain ATCC 700610 / UA159) OX=210007 GN=smc PE=3 SV=1	smc	_ASLK[Acetyl (K)]TELAQK_	1	1429.53	1443.22	1632.07	1536.19	0.946553	0.955613	1.08066	1.01718	Cytoplasmic	K03529	smc; chromosome segregation protein					PF02463; PF06470	PF02463 RecF/RecN/SMC N terminal domain; PF06470 SMC proteins Flexible Hinge Domain	D	COG1196	Chromosome segregation ATPase Smc
Q7ZAL0	361	K	1.11321	Up	Chromosome partition protein Smc OS=Streptococcus mutans serotype c (strain ATCC 700610 / UA159) OX=210007 GN=smc PE=3 SV=1	smc	_NQEIK[Acetyl (K)]NVETELSR_	1	94.7161	113.343	110.416	120.219	0.86362	1.03346	1.00677	1.09615	Cytoplasmic	K03529	smc; chromosome segregation protein					PF02463; PF06470	PF02463 RecF/RecN/SMC N terminal domain; PF06470 SMC proteins Flexible Hinge Domain	D	COG1196	Chromosome segregation ATPase Smc
Q7ZAL0	823	K	1.1273	Up	Chromosome partition protein Smc OS=Streptococcus mutans serotype c (strain ATCC 700610 / UA159) OX=210007 GN=smc PE=3 SV=1	smc	_DLANTQK[Acetyl (K)]FER_	1	204.119	175.514	224.768	202.443	1.01194	0.870126	1.11431	1.00363	Cytoplasmic	K03529	smc; chromosome segregation protein					PF02463; PF06470	PF02463 RecF/RecN/SMC N terminal domain; PF06470 SMC proteins Flexible Hinge Domain	D	COG1196	Chromosome segregation ATPase Smc
Q7ZAL0	910	K	1.10165	Up	Chromosome partition protein Smc OS=Streptococcus mutans serotype c (strain ATCC 700610 / UA159) OX=210007 GN=smc PE=3 SV=1	smc	_TNQK[Acetyl (K)]NEEFIR_	1	384.328	407.873	425.428	447.175	0.92342	0.97999	1.02217	1.07442	Cytoplasmic	K03529	smc; chromosome segregation protein					PF02463; PF06470	PF02463 RecF/RecN/SMC N terminal domain; PF06470 SMC proteins Flexible Hinge Domain	D	COG1196	Chromosome segregation ATPase Smc
Q7ZAL0	1028	K	1.27407	Up	Chromosome partition protein Smc OS=Streptococcus mutans serotype c (strain ATCC 700610 / UA159) OX=210007 GN=smc PE=3 SV=1	smc	_FK[Acetyl (K)]TTFEAIR_	1	1183.1	1443.07	1786.55	1498.01	0.800644	0.976577	1.20902	1.01376	Cytoplasmic	K03529	smc; chromosome segregation protein					PF02463; PF06470	PF02463 RecF/RecN/SMC N terminal domain; PF06470 SMC proteins Flexible Hinge Domain	D	COG1196	Chromosome segregation ATPase Smc
Q8CM14	7	K	1.40554	Up	Putative ABC transporter ATP-binding protein OS=Streptococcus mutans serotype c (strain ATCC 700610 / UA159) OX=210007 GN=SMU_1348c PE=4 SV=1	SMU_1348c	_MNIIEFK[Acetyl (K)]SVSK_	1	950.673	1079.6	1842.16	942.85	0.789714	0.89681	1.53026	0.783215	Unknown	K02003	ABC.CD.A; putative ABC transport system ATP-binding protein					PF00005	PF00005 ABC transporter	M	COG1136	ABC-type lipoprotein export system, ATPase component
Q8CM14	133	K	1.46672	Up	Putative ABC transporter ATP-binding protein OS=Streptococcus mutans serotype c (strain ATCC 700610 / UA159) OX=210007 GN=SMU_1348c PE=4 SV=1	SMU_1348c	_LK[Acetyl (K)]NFPSQLSGGEQQR_	1	4490.52	4936.37	7679.3	6038.81	0.776067	0.853121	1.32716	1.04365	Unknown	K02003	ABC.CD.A; putative ABC transport system ATP-binding protein					PF00005	PF00005 ABC transporter	M	COG1136	ABC-type lipoprotein export system, ATPase component
Q8CM14	203	K	2.52226	Up	Putative ABC transporter ATP-binding protein OS=Streptococcus mutans serotype c (strain ATCC 700610 / UA159) OX=210007 GN=SMU_1348c PE=4 SV=1	SMU_1348c	_SVVLITHNSAISK[Acetyl (K)]IADK_	1	31.6968	7.93608	61.0012	24.7605	1.01111	0.253155	1.9459	0.789843	Unknown	K02003	ABC.CD.A; putative ABC transport system ATP-binding protein					PF00005	PF00005 ABC transporter	M	COG1136	ABC-type lipoprotein export system, ATPase component
Q8CM14	207	K	1.28055	Up	Putative ABC transporter ATP-binding protein OS=Streptococcus mutans serotype c (strain ATCC 700610 / UA159) OX=210007 GN=SMU_1348c PE=4 SV=1	SMU_1348c	_IADK[Acetyl (K)]VIHVR_	1	519.463	455.641	641.798	603.998	0.935591	0.820642	1.15592	1.08784	Unknown	K02003	ABC.CD.A; putative ABC transport system ATP-binding protein					PF00005	PF00005 ABC transporter	M	COG1136	ABC-type lipoprotein export system, ATPase component
Q8CVC4	20	K	1.29653	Up	Glucanase OS=Streptococcus mutans serotype c (strain ATCC 700610 / UA159) OX=210007 GN=SMU_1432c PE=3 SV=1	SMU_1432c	_SQFAK[Acetyl (K)]LYK_	1	265.855	297.643	316.774	417.155	0.819637	0.917641	0.976623	1.2861	Unknown	K20542	bcsZ; endoglucanase [EC:3.2.1.4]							G	COG3405	Endo-1,4-beta-D-glucanase Y
Q8CVC4	23	K	1.46177	Up	Glucanase OS=Streptococcus mutans serotype c (strain ATCC 700610 / UA159) OX=210007 GN=SMU_1432c PE=3 SV=1	SMU_1432c	_LYK[Acetyl (K)]YYMNHR_	1	64.8597	62.1983	77.8351	107.198	0.831291	0.797181	0.997593	1.37394	Unknown	K20542	bcsZ; endoglucanase [EC:3.2.1.4]							G	COG3405	Endo-1,4-beta-D-glucanase Y
Q8CVC6	260	K	1.64489	Up	Foldase protein PrsA OS=Streptococcus mutans serotype c (strain ATCC 700610 / UA159) OX=210007 GN=prsA PE=1 SV=1	prsA	_EIIVSQK[Acetyl (K)]LNDSNFR_	1	49.9264	39.9185	37.888	101.03	0.872982	0.69799	0.662487	1.76654	CytoplasmicMembrane	K07533	prsA; foldase protein PrsA [EC:5.2.1.8]		GO:0000413 protein peptidyl-prolyl isomerization; GO:0006457 protein folding; GO:0006464 cellular protein modification process; GO:0006807 nitrogen compound metabolic process; GO:0008152 metabolic process; GO:0009987 cellular process; GO:0018193 peptidyl-amino acid modification; GO:0018208 peptidyl-proline modification; GO:0019538 protein metabolic process; GO:0036211 protein modification process…		GO:0003755 peptidyl-prolyl cis-trans isomerase activity; GO:0003824 catalytic activity; GO:0016853 isomerase activity; GO:0016859 cis-trans isomerase activity; GO:0140096 catalytic activity, acting on a protein;	PF13145	PF13145 PPIC-type PPIASE domain	O	COG0760	Peptidyl-prolyl isomerase, parvulin family
Q8CWW2	33	K	1.11945	Up	Histidine--tRNA ligase OS=Streptococcus mutans serotype c (strain ATCC 700610 / UA159) OX=210007 GN=hisS PE=3 SV=1	hisS	_K[Acetyl (K)]YHYGEIR_	1	1165.53	1322.07	1538.27	1215.12	0.889552	1.00902	1.17403	0.927393	Unknown	K01892	HARS, hisS; histidyl-tRNA synthetase [EC:6.1.1.21]	map00970 Aminoacyl-tRNA biosynthesis				PF13393; PF03129	PF13393 Histidyl-tRNA synthetase; PF03129 Anticodon binding domain	J	COG0124	Histidyl-tRNA synthetase
Q8CWW2	372	K	1.1635	Up	Histidine--tRNA ligase OS=Streptococcus mutans serotype c (strain ATCC 700610 / UA159) OX=210007 GN=hisS PE=3 SV=1	hisS	_AQFK[Acetyl (K)]SADVFK_	1	5520.41	6100.81	7588.32	5810.43	0.88256	0.97535	1.21316	0.928927	Unknown	K01892	HARS, hisS; histidyl-tRNA synthetase [EC:6.1.1.21]	map00970 Aminoacyl-tRNA biosynthesis				PF13393; PF03129	PF13393 Histidyl-tRNA synthetase; PF03129 Anticodon binding domain	J	COG0124	Histidyl-tRNA synthetase
Q8CWW3	11	K	1.64374	Up	Holliday junction branch migration complex subunit RuvA OS=Streptococcus mutans serotype c (strain ATCC 700610 / UA159) OX=210007 GN=ruvA PE=3 SV=1	ruvA	_GNLTK[Acetyl (K)]ITAK_	1	57.1049	73.0209	89.4961	125.615	0.661631	0.846038	1.03692	1.45541	Unknown	K03550	ruvA; holliday junction DNA helicase RuvA [EC:5.6.2.4]	map03440 Homologous recombination				PF01330; PF14520; PF07499	PF01330 RuvA N terminal domain; PF14520 Helix-hairpin-helix domain; PF07499 RuvA, C-terminal domain	L	COG0632	Holliday junction resolvasome RuvABC DNA-binding subunit
Q8CWW4	285	K	1.10243	Up	Coproporphyrin III ferrochelatase OS=Streptococcus mutans serotype c (strain ATCC 700610 / UA159) OX=210007 GN=cpfC PE=3 SV=1	cpfC	_K[Acetyl (K)]HFMAAGGQAYR_	1	90.4256	113.72	108.969	113.698	0.847451	1.06576	1.02123	1.06555	Unknown	K01772	hemH, FECH; protoporphyrin/coproporphyrin ferrochelatase [EC:4.98.1.1 4.99.1.9]	map00860 Porphyrin metabolism; map01100 Metabolic pathways; map01110 Biosynthesis of secondary metabolites; map01240 Biosynthesis of cofactors				PF00762	PF00762 Ferrochelatase	H	COG0276	Protoheme ferro-lyase (ferrochelatase)
Q8CWW5	14	K	1.70673	Up	Co-chaperonin GroES OS=Streptococcus mutans serotype c (strain ATCC 700610 / UA159) OX=210007 GN=groES PE=3 SV=1	groES	_VVVQLK[Acetyl (K)]EEK_	1	94.7865	135.084	160.276	232.688	0.608742	0.867544	1.02933	1.49438	Unknown	K04078	groES, HSPE1; chaperonin GroES		GO:0006457 protein folding; GO:0006458 'de novo' protein folding; GO:0006950 response to stress; GO:0006986 response to unfolded protein; GO:0009987 cellular process; GO:0010033 response to organic substance; GO:0035966 response to topologically incorrect protein; GO:0042221 response to chemical; GO:0050896 response to stimulus; GO:0051084 'de novo' posttranslational protein folding; GO:0051085 c…		GO:0005488 binding; GO:0005515 protein binding; GO:0042802 identical protein binding; GO:0043167 ion binding; GO:0043169 cation binding; GO:0046872 metal ion binding; GO:0051082 unfolded protein binding; GO:0051087 chaperone binding;	PF00166	PF00166 Chaperonin 10 Kd subunit	O	COG0234	Co-chaperonin GroES (HSP10)
Q8CWW6	33	K	1.17566	Up	Chaperonin GroEL OS=Streptococcus mutans serotype c (strain ATCC 700610 / UA159) OX=210007 GN=groEL PE=3 SV=1	groEL	_VTLGPK[Acetyl (K)]GR_	1	27528.9	31152.7	36958.8	31426.2	0.866599	0.980673	1.16345	0.989282	Cytoplasmic	K04077	groEL, HSPD1; chaperonin GroEL	map03018 RNA degradation	GO:0001817 regulation of cytokine production; GO:0001819 positive regulation of cytokine production; GO:0002791 regulation of peptide secretion; GO:0002793 positive regulation of peptide secretion; GO:0006457 protein folding; GO:0006458 'de novo' protein folding; GO:0009987 cellular process; GO:0032677 regulation of interleukin-8 production; GO:0032757 positive regulation of interleukin-8 product…	GO:0005622 intracellular anatomical structure; GO:0005737 cytoplasm; GO:0005829 cytosol; GO:0009986 cell surface; GO:0016465 chaperonin ATPase complex; GO:0032991 protein-containing complex; GO:0101031 chaperone complex; GO:1990220 GroEL-GroES complex;	GO:0005488 binding; GO:0005515 protein binding; GO:0030246 carbohydrate binding; GO:0030247 polysaccharide binding; GO:0044183 protein folding chaperone; GO:0046812 host cell surface binding; GO:0051082 unfolded protein binding; GO:2001065 mannan binding;			O	COG0459	Chaperonin GroEL (HSP60 family)
Q8CWW6	104	K	1.19874	Up	Chaperonin GroEL OS=Streptococcus mutans serotype c (strain ATCC 700610 / UA159) OX=210007 GN=groEL PE=3 SV=1	groEL	_EGLK[Acetyl (K)]NVTAGANPIGIR_	1	8784.42	9075.11	11246	10139.3	0.895346	0.924975	1.14624	1.03344	Cytoplasmic	K04077	groEL, HSPD1; chaperonin GroEL	map03018 RNA degradation	GO:0001817 regulation of cytokine production; GO:0001819 positive regulation of cytokine production; GO:0002791 regulation of peptide secretion; GO:0002793 positive regulation of peptide secretion; GO:0006457 protein folding; GO:0006458 'de novo' protein folding; GO:0009987 cellular process; GO:0032677 regulation of interleukin-8 production; GO:0032757 positive regulation of interleukin-8 product…	GO:0005622 intracellular anatomical structure; GO:0005737 cytoplasm; GO:0005829 cytosol; GO:0009986 cell surface; GO:0016465 chaperonin ATPase complex; GO:0032991 protein-containing complex; GO:0101031 chaperone complex; GO:1990220 GroEL-GroES complex;	GO:0005488 binding; GO:0005515 protein binding; GO:0030246 carbohydrate binding; GO:0030247 polysaccharide binding; GO:0044183 protein folding chaperone; GO:0046812 host cell surface binding; GO:0051082 unfolded protein binding; GO:2001065 mannan binding;			O	COG0459	Chaperonin GroEL (HSP60 family)
Q8CWW6	275	K	1.17068	Up	Chaperonin GroEL OS=Streptococcus mutans serotype c (strain ATCC 700610 / UA159) OX=210007 GN=groEL PE=3 SV=1	groEL	_GTFNVVAVK[Acetyl (K)]APGFGDR_	1	202.098	178.068	223.461	220.029	0.981467	0.864769	1.08521	1.06855	Cytoplasmic	K04077	groEL, HSPD1; chaperonin GroEL	map03018 RNA degradation	GO:0001817 regulation of cytokine production; GO:0001819 positive regulation of cytokine production; GO:0002791 regulation of peptide secretion; GO:0002793 positive regulation of peptide secretion; GO:0006457 protein folding; GO:0006458 'de novo' protein folding; GO:0009987 cellular process; GO:0032677 regulation of interleukin-8 production; GO:0032757 positive regulation of interleukin-8 product…	GO:0005622 intracellular anatomical structure; GO:0005737 cytoplasm; GO:0005829 cytosol; GO:0009986 cell surface; GO:0016465 chaperonin ATPase complex; GO:0032991 protein-containing complex; GO:0101031 chaperone complex; GO:1990220 GroEL-GroES complex;	GO:0005488 binding; GO:0005515 protein binding; GO:0030246 carbohydrate binding; GO:0030247 polysaccharide binding; GO:0044183 protein folding chaperone; GO:0046812 host cell surface binding; GO:0051082 unfolded protein binding; GO:2001065 mannan binding;			O	COG0459	Chaperonin GroEL (HSP60 family)
Q8CWW6	325	K	1.64421	Up	Chaperonin GroEL OS=Streptococcus mutans serotype c (strain ATCC 700610 / UA159) OX=210007 GN=groEL PE=3 SV=1	groEL	_VTVDK[Acetyl (K)]DSTVIVEGSGGK_	1	37.2282	25.9511	26.4596	66.8937	0.951321	0.66315	0.676142	1.70939	Cytoplasmic	K04077	groEL, HSPD1; chaperonin GroEL	map03018 RNA degradation	GO:0001817 regulation of cytokine production; GO:0001819 positive regulation of cytokine production; GO:0002791 regulation of peptide secretion; GO:0002793 positive regulation of peptide secretion; GO:0006457 protein folding; GO:0006458 'de novo' protein folding; GO:0009987 cellular process; GO:0032677 regulation of interleukin-8 production; GO:0032757 positive regulation of interleukin-8 product…	GO:0005622 intracellular anatomical structure; GO:0005737 cytoplasm; GO:0005829 cytosol; GO:0009986 cell surface; GO:0016465 chaperonin ATPase complex; GO:0032991 protein-containing complex; GO:0101031 chaperone complex; GO:1990220 GroEL-GroES complex;	GO:0005488 binding; GO:0005515 protein binding; GO:0030246 carbohydrate binding; GO:0030247 polysaccharide binding; GO:0044183 protein folding chaperone; GO:0046812 host cell surface binding; GO:0051082 unfolded protein binding; GO:2001065 mannan binding;			O	COG0459	Chaperonin GroEL (HSP60 family)
Q8CWW6	348	K	5.02838	Up	Chaperonin GroEL OS=Streptococcus mutans serotype c (strain ATCC 700610 / UA159) OX=210007 GN=groEL PE=3 SV=1	groEL	_VNLIK[Acetyl (K)]SQIETATSDFDREK_	1	47.4195	44.926	20.4173	432.466	0.347887	0.329594	0.149789	3.17273	Cytoplasmic	K04077	groEL, HSPD1; chaperonin GroEL	map03018 RNA degradation	GO:0001817 regulation of cytokine production; GO:0001819 positive regulation of cytokine production; GO:0002791 regulation of peptide secretion; GO:0002793 positive regulation of peptide secretion; GO:0006457 protein folding; GO:0006458 'de novo' protein folding; GO:0009987 cellular process; GO:0032677 regulation of interleukin-8 production; GO:0032757 positive regulation of interleukin-8 product…	GO:0005622 intracellular anatomical structure; GO:0005737 cytoplasm; GO:0005829 cytosol; GO:0009986 cell surface; GO:0016465 chaperonin ATPase complex; GO:0032991 protein-containing complex; GO:0101031 chaperone complex; GO:1990220 GroEL-GroES complex;	GO:0005488 binding; GO:0005515 protein binding; GO:0030246 carbohydrate binding; GO:0030247 polysaccharide binding; GO:0044183 protein folding chaperone; GO:0046812 host cell surface binding; GO:0051082 unfolded protein binding; GO:2001065 mannan binding;			O	COG0459	Chaperonin GroEL (HSP60 family)
Q8CWW6	453	K	1.56492	Up	Chaperonin GroEL OS=Streptococcus mutans serotype c (strain ATCC 700610 / UA159) OX=210007 GN=groEL PE=3 SV=1	groEL	_QIAK[Acetyl (K)]NAGYEGSVIIDK_	1	9859.89	11429.3	9821.16	24387.5	0.710651	0.823765	0.707859	1.75773	Cytoplasmic	K04077	groEL, HSPD1; chaperonin GroEL	map03018 RNA degradation	GO:0001817 regulation of cytokine production; GO:0001819 positive regulation of cytokine production; GO:0002791 regulation of peptide secretion; GO:0002793 positive regulation of peptide secretion; GO:0006457 protein folding; GO:0006458 'de novo' protein folding; GO:0009987 cellular process; GO:0032677 regulation of interleukin-8 production; GO:0032757 positive regulation of interleukin-8 product…	GO:0005622 intracellular anatomical structure; GO:0005737 cytoplasm; GO:0005829 cytosol; GO:0009986 cell surface; GO:0016465 chaperonin ATPase complex; GO:0032991 protein-containing complex; GO:0101031 chaperone complex; GO:1990220 GroEL-GroES complex;	GO:0005488 binding; GO:0005515 protein binding; GO:0030246 carbohydrate binding; GO:0030247 polysaccharide binding; GO:0044183 protein folding chaperone; GO:0046812 host cell surface binding; GO:0051082 unfolded protein binding; GO:2001065 mannan binding;			O	COG0459	Chaperonin GroEL (HSP60 family)
Q8CWW7	118	K	2.35976	Up	Putative DNA replication protein primosome component (Helicase loader) OS=Streptococcus mutans serotype c (strain ATCC 700610 / UA159) OX=210007 GN=dnaI PE=4 SV=1	dnaI	_SYK[Acetyl (K)]NISFDDINLDDVK_	1	29.9469	23.5093	18.8282	96.1719	0.711089	0.55823	0.447075	2.28361	Unknown	K11144	dnaI; primosomal protein DnaI		GO:0006139 nucleobase-containing compound metabolic process; GO:0006259 DNA metabolic process; GO:0006260 DNA replication; GO:0006261 DNA-dependent DNA replication; GO:0006270 DNA replication initiation; GO:0006725 cellular aromatic compound metabolic process; GO:0006807 nitrogen compound metabolic process; GO:0008152 metabolic process; GO:0009058 biosynthetic process; GO:0009059 macromolecule bi…	GO:0005622 intracellular anatomical structure; GO:0005737 cytoplasm; GO:0005886 plasma membrane; GO:0016020 membrane; GO:0071944 cell periphery;	GO:0003676 nucleic acid binding; GO:0003677 DNA binding; GO:0003688 DNA replication origin binding; GO:0003690 double-stranded DNA binding; GO:0005488 binding; GO:0043565 sequence-specific DNA binding; GO:0097159 organic cyclic compound binding; GO:1901363 heterocyclic compound binding; GO:1990837 sequence-specific double-stranded DNA binding;	PF01695	PF01695 IstB-like ATP binding protein	L	COG1484	DNA replication protein DnaC
Q8CWW7	131	K	3.12549	Up	Putative DNA replication protein primosome component (Helicase loader) OS=Streptococcus mutans serotype c (strain ATCC 700610 / UA159) OX=210007 GN=dnaI PE=4 SV=1	dnaI	_NISFDDINLDDVK[Acetyl (K)]R_	1	13.2024	15.0326		46.9845	0.526554	0.599551		1.87389	Unknown	K11144	dnaI; primosomal protein DnaI		GO:0006139 nucleobase-containing compound metabolic process; GO:0006259 DNA metabolic process; GO:0006260 DNA replication; GO:0006261 DNA-dependent DNA replication; GO:0006270 DNA replication initiation; GO:0006725 cellular aromatic compound metabolic process; GO:0006807 nitrogen compound metabolic process; GO:0008152 metabolic process; GO:0009058 biosynthetic process; GO:0009059 macromolecule bi…	GO:0005622 intracellular anatomical structure; GO:0005737 cytoplasm; GO:0005886 plasma membrane; GO:0016020 membrane; GO:0071944 cell periphery;	GO:0003676 nucleic acid binding; GO:0003677 DNA binding; GO:0003688 DNA replication origin binding; GO:0003690 double-stranded DNA binding; GO:0005488 binding; GO:0043565 sequence-specific DNA binding; GO:0097159 organic cyclic compound binding; GO:1901363 heterocyclic compound binding; GO:1990837 sequence-specific double-stranded DNA binding;	PF01695	PF01695 IstB-like ATP binding protein	L	COG1484	DNA replication protein DnaC
Q8CWW7	205	K	1.18785	Up	Putative DNA replication protein primosome component (Helicase loader) OS=Streptococcus mutans serotype c (strain ATCC 700610 / UA159) OX=210007 GN=dnaI PE=4 SV=1	dnaI	_NAINTGTVK[Acetyl (K)]K_	1	40.106	37.2487	50.9533	41.1688	0.946583	0.879146	1.2026	0.971668	Unknown	K11144	dnaI; primosomal protein DnaI		GO:0006139 nucleobase-containing compound metabolic process; GO:0006259 DNA metabolic process; GO:0006260 DNA replication; GO:0006261 DNA-dependent DNA replication; GO:0006270 DNA replication initiation; GO:0006725 cellular aromatic compound metabolic process; GO:0006807 nitrogen compound metabolic process; GO:0008152 metabolic process; GO:0009058 biosynthetic process; GO:0009059 macromolecule bi…	GO:0005622 intracellular anatomical structure; GO:0005737 cytoplasm; GO:0005886 plasma membrane; GO:0016020 membrane; GO:0071944 cell periphery;	GO:0003676 nucleic acid binding; GO:0003677 DNA binding; GO:0003688 DNA replication origin binding; GO:0003690 double-stranded DNA binding; GO:0005488 binding; GO:0043565 sequence-specific DNA binding; GO:0097159 organic cyclic compound binding; GO:1901363 heterocyclic compound binding; GO:1990837 sequence-specific double-stranded DNA binding;	PF01695	PF01695 IstB-like ATP binding protein	L	COG1484	DNA replication protein DnaC
Q8CWW7	278	K	3.47677	Up	Putative DNA replication protein primosome component (Helicase loader) OS=Streptococcus mutans serotype c (strain ATCC 700610 / UA159) OX=210007 GN=dnaI PE=4 SV=1	dnaI	_GSDETWQAK[Acetyl (K)]R_	1	38.2321	12.4282	48.9386	70.5113	0.898997	0.292238	1.15075	1.65801	Unknown	K11144	dnaI; primosomal protein DnaI		GO:0006139 nucleobase-containing compound metabolic process; GO:0006259 DNA metabolic process; GO:0006260 DNA replication; GO:0006261 DNA-dependent DNA replication; GO:0006270 DNA replication initiation; GO:0006725 cellular aromatic compound metabolic process; GO:0006807 nitrogen compound metabolic process; GO:0008152 metabolic process; GO:0009058 biosynthetic process; GO:0009059 macromolecule bi…	GO:0005622 intracellular anatomical structure; GO:0005737 cytoplasm; GO:0005886 plasma membrane; GO:0016020 membrane; GO:0071944 cell periphery;	GO:0003676 nucleic acid binding; GO:0003677 DNA binding; GO:0003688 DNA replication origin binding; GO:0003690 double-stranded DNA binding; GO:0005488 binding; GO:0043565 sequence-specific DNA binding; GO:0097159 organic cyclic compound binding; GO:1901363 heterocyclic compound binding; GO:1990837 sequence-specific double-stranded DNA binding;	PF01695	PF01695 IstB-like ATP binding protein	L	COG1484	DNA replication protein DnaC
Q8CWW8	34	K	1.29682	Up	Malonyl CoA-acyl carrier protein transacylase OS=Streptococcus mutans serotype c (strain ATCC 700610 / UA159) OX=210007 GN=fabD PE=3 SV=1	fabD	_ETFK[Acetyl (K)]TAHSILGYDVR_	1	127.377	212.009	162.463	279.471	0.652114	1.08539	0.831734	1.43076	Unknown	K00645	fabD, MCAT, MCT1; [acyl-carrier-protein] S-malonyltransferase [EC:2.3.1.39]	map00061 Fatty acid biosynthesis; map00333 Prodigiosin biosynthesis; map01100 Metabolic pathways; map01110 Biosynthesis of secondary metabolites; map01212 Fatty acid metabolism				PF00698	PF00698 Acyl transferase domain	I	COG0331	Malonyl CoA-acyl carrier protein transacylase
Q8CWW8	283	K	1.1057	Up	Malonyl CoA-acyl carrier protein transacylase OS=Streptococcus mutans serotype c (strain ATCC 700610 / UA159) OX=210007 GN=fabD PE=3 SV=1	fabD	_VLSGFVK[Acetyl (K)]K_	1	2210.05	2637	2894.61	2377.67	0.873595	1.04236	1.14419	0.939852	Unknown	K00645	fabD, MCAT, MCT1; [acyl-carrier-protein] S-malonyltransferase [EC:2.3.1.39]	map00061 Fatty acid biosynthesis; map00333 Prodigiosin biosynthesis; map01100 Metabolic pathways; map01110 Biosynthesis of secondary metabolites; map01212 Fatty acid metabolism				PF00698	PF00698 Acyl transferase domain	I	COG0331	Malonyl CoA-acyl carrier protein transacylase
Q8CWW9	14	K	1.32757	Up	Ribonuclease R OS=Streptococcus mutans serotype c (strain ATCC 700610 / UA159) OX=210007 GN=vacB PE=3 SV=1	vacB	_GK[Acetyl (K)]SSVDDLASSLDMAGAQK_	1	86.2812	86.7981	86.7539	143.188	0.856344	0.861474	0.861035	1.42115	Unknown	K12573	rnr, vacB; ribonuclease R [EC:3.1.13.1]	map03018 RNA degradation				PF08206; PF17876; PF00773; PF00575	PF08206 Ribonuclease B OB domain; PF17876 Cold shock domain; PF00773 RNB domain; PF00575 S1 RNA binding domain	K	COG0557	Exoribonuclease R
Q8CWW9	37	K	1.31194	Up	Ribonuclease R OS=Streptococcus mutans serotype c (strain ATCC 700610 / UA159) OX=210007 GN=vacB PE=3 SV=1	vacB	_FPSLIK[Acetyl (K)]EISK_	1	747.588	678.175	1297.61	602.322	0.899166	0.81568	1.56071	0.724447	Unknown	K12573	rnr, vacB; ribonuclease R [EC:3.1.13.1]	map03018 RNA degradation				PF08206; PF17876; PF00773; PF00575	PF08206 Ribonuclease B OB domain; PF17876 Cold shock domain; PF00773 RNB domain; PF00575 S1 RNA binding domain	K	COG0557	Exoribonuclease R
Q8CWW9	167	K	1.22122	Up	Ribonuclease R OS=Streptococcus mutans serotype c (strain ATCC 700610 / UA159) OX=210007 GN=vacB PE=3 SV=1	vacB	_ITQK[Acetyl (K)]IYIK_	1	57.9778	96.9599	86.2102	92.6432	0.69478	1.16192	1.0331	1.11019	Unknown	K12573	rnr, vacB; ribonuclease R [EC:3.1.13.1]	map03018 RNA degradation				PF08206; PF17876; PF00773; PF00575	PF08206 Ribonuclease B OB domain; PF17876 Cold shock domain; PF00773 RNB domain; PF00575 S1 RNA binding domain	K	COG0557	Exoribonuclease R
Q8CWW9	353	K	1.33769	Up	Ribonuclease R OS=Streptococcus mutans serotype c (strain ATCC 700610 / UA159) OX=210007 GN=vacB PE=3 SV=1	vacB	_LTQSAIMEIDK[Acetyl (K)]HGR_	1	4516.52	4858.39	6218.01	6309.37	0.824849	0.887285	1.13559	1.15228	Unknown	K12573	rnr, vacB; ribonuclease R [EC:3.1.13.1]	map03018 RNA degradation				PF08206; PF17876; PF00773; PF00575	PF08206 Ribonuclease B OB domain; PF17876 Cold shock domain; PF00773 RNB domain; PF00575 S1 RNA binding domain	K	COG0557	Exoribonuclease R
Q8CWW9	469	K	1.60614	Up	Ribonuclease R OS=Streptococcus mutans serotype c (strain ATCC 700610 / UA159) OX=210007 GN=vacB PE=3 SV=1	vacB	_K[Acetyl (K)]NLPFIYR_	1	150.959	185.681	276.991	255.759	0.694551	0.854305	1.27442	1.17673	Unknown	K12573	rnr, vacB; ribonuclease R [EC:3.1.13.1]	map03018 RNA degradation				PF08206; PF17876; PF00773; PF00575	PF08206 Ribonuclease B OB domain; PF17876 Cold shock domain; PF00773 RNB domain; PF00575 S1 RNA binding domain	K	COG0557	Exoribonuclease R
Q8CWX0	28	K	3.81768	Up	Glycogen synthase OS=Streptococcus mutans serotype c (strain ATCC 700610 / UA159) OX=210007 GN=glgA PE=3 SV=1	glgA	_TGGLGDVIGALPK[Acetyl (K)]SLVK_	1	3.75784	3.02783		11.5593	0.614529	0.49515		1.89032	Unknown	K00703	glgA; starch synthase [EC:2.4.1.21]	map00500 Starch and sucrose metabolism; map01100 Metabolic pathways; map01110 Biosynthesis of secondary metabolites; map02026 Biofilm formation - Escherichia coli	GO:0000271 polysaccharide biosynthetic process; GO:0005975 carbohydrate metabolic process; GO:0005976 polysaccharide metabolic process; GO:0005977 glycogen metabolic process; GO:0005978 glycogen biosynthetic process; GO:0006073 cellular glucan metabolic process; GO:0006091 generation of precursor metabolites and energy; GO:0006112 energy reserve metabolic process; GO:0008152 metabolic process; GO…		GO:0003824 catalytic activity; GO:0009011 starch synthase activity; GO:0016740 transferase activity; GO:0016757 glycosyltransferase activity; GO:0016758 hexosyltransferase activity; GO:0046527 glucosyltransferase activity;	PF08323	PF08323 Starch synthase catalytic domain	G	COG0297	Glycogen synthase
Q8CWX0	75	K	1.23273	Up	Glycogen synthase OS=Streptococcus mutans serotype c (strain ATCC 700610 / UA159) OX=210007 GN=glgA PE=3 SV=1	glgA	_EYVGIK[Acetyl (K)]HIFR_	1	160.31	143.225	224.243	152.769	0.942242	0.841821	1.31802	0.897921	Unknown	K00703	glgA; starch synthase [EC:2.4.1.21]	map00500 Starch and sucrose metabolism; map01100 Metabolic pathways; map01110 Biosynthesis of secondary metabolites; map02026 Biofilm formation - Escherichia coli	GO:0000271 polysaccharide biosynthetic process; GO:0005975 carbohydrate metabolic process; GO:0005976 polysaccharide metabolic process; GO:0005977 glycogen metabolic process; GO:0005978 glycogen biosynthetic process; GO:0006073 cellular glucan metabolic process; GO:0006091 generation of precursor metabolites and energy; GO:0006112 energy reserve metabolic process; GO:0008152 metabolic process; GO…		GO:0003824 catalytic activity; GO:0009011 starch synthase activity; GO:0016740 transferase activity; GO:0016757 glycosyltransferase activity; GO:0016758 hexosyltransferase activity; GO:0046527 glucosyltransferase activity;	PF08323	PF08323 Starch synthase catalytic domain	G	COG0297	Glycogen synthase
Q8CWX0	146	K	1.28445	Up	Glycogen synthase OS=Streptococcus mutans serotype c (strain ATCC 700610 / UA159) OX=210007 GN=glgA PE=3 SV=1	glgA	_EK[Acetyl (K)]YHWINAYHGIK_	1	5.16969	7.06227	7.77277	7.52396	0.751171	1.02617	1.12941	1.09325	Unknown	K00703	glgA; starch synthase [EC:2.4.1.21]	map00500 Starch and sucrose metabolism; map01100 Metabolic pathways; map01110 Biosynthesis of secondary metabolites; map02026 Biofilm formation - Escherichia coli	GO:0000271 polysaccharide biosynthetic process; GO:0005975 carbohydrate metabolic process; GO:0005976 polysaccharide metabolic process; GO:0005977 glycogen metabolic process; GO:0005978 glycogen biosynthetic process; GO:0006073 cellular glucan metabolic process; GO:0006091 generation of precursor metabolites and energy; GO:0006112 energy reserve metabolic process; GO:0008152 metabolic process; GO…		GO:0003824 catalytic activity; GO:0009011 starch synthase activity; GO:0016740 transferase activity; GO:0016757 glycosyltransferase activity; GO:0016758 hexosyltransferase activity; GO:0046527 glucosyltransferase activity;	PF08323	PF08323 Starch synthase catalytic domain	G	COG0297	Glycogen synthase
Q8CWX1	194	K	1.5417	Up	Phenylalanine--tRNA ligase alpha subunit OS=Streptococcus mutans serotype c (strain ATCC 700610 / UA159) OX=210007 GN=pheS PE=3 SV=1	pheS	_GPLK[Acetyl (K)]MISPGR_	1	56.9687	60.2878	95.8052	84.5048	0.765794	0.810412	1.28785	1.13594	Cytoplasmic	K01889	FARSA, pheS; phenylalanyl-tRNA synthetase alpha chain [EC:6.1.1.20]	map00970 Aminoacyl-tRNA biosynthesis	GO:0006082 organic acid metabolic process; GO:0006139 nucleobase-containing compound metabolic process; GO:0006399 tRNA metabolic process; GO:0006412 translation; GO:0006418 tRNA aminoacylation for protein translation; GO:0006432 phenylalanyl-tRNA aminoacylation; GO:0006518 peptide metabolic process; GO:0006520 cellular amino acid metabolic process; GO:0006725 cellular aromatic compound metabolic…	GO:0005622 intracellular anatomical structure; GO:0005737 cytoplasm;	GO:0003824 catalytic activity; GO:0004812 aminoacyl-tRNA ligase activity; GO:0004826 phenylalanine-tRNA ligase activity; GO:0016874 ligase activity; GO:0016875 ligase activity, forming carbon-oxygen bonds; GO:0140098 catalytic activity, acting on RNA; GO:0140101 catalytic activity, acting on a tRNA;	PF02912; PF01409	PF02912 Aminoacyl tRNA synthetase class II, N-terminal domain; PF01409 tRNA synthetases class II core domain (F)	J	COG0016	Phenylalanyl-tRNA synthetase alpha subunit
Q8CWX2	740	K	1.37925	Up	Phenylalanine--tRNA ligase beta subunit OS=Streptococcus mutans serotype c (strain ATCC 700610 / UA159) OX=210007 GN=pheT PE=3 SV=1	pheT	_VSHQDILDAIAASGVK[Acetyl (K)]R_	1	297.54	331.834	212.973	677.847	0.7829	0.873137	0.560383	1.78358	Cytoplasmic	K01890	FARSB, pheT; phenylalanyl-tRNA synthetase beta chain [EC:6.1.1.20]	map00970 Aminoacyl-tRNA biosynthesis	GO:0006082 organic acid metabolic process; GO:0006139 nucleobase-containing compound metabolic process; GO:0006399 tRNA metabolic process; GO:0006412 translation; GO:0006418 tRNA aminoacylation for protein translation; GO:0006432 phenylalanyl-tRNA aminoacylation; GO:0006518 peptide metabolic process; GO:0006520 cellular amino acid metabolic process; GO:0006725 cellular aromatic compound metabolic…	GO:0005622 intracellular anatomical structure; GO:0005737 cytoplasm; GO:0009328 phenylalanine-tRNA ligase complex; GO:0032991 protein-containing complex; GO:1902494 catalytic complex;		PF01588; PF03483; PF03484; PF17759; PF03147	PF01588 Putative tRNA binding domain; PF03483 B3/4 domain; PF03484 tRNA synthetase B5 domain; PF17759 Phenylalanyl tRNA synthetase beta chain CLM domain; PF03147 Ferredoxin-fold anticodon binding domain	J	COG0073	tRNA-binding EMAP/Myf domain
Q8CWX2	787	K	1.16556	Up	Phenylalanine--tRNA ligase beta subunit OS=Streptococcus mutans serotype c (strain ATCC 700610 / UA159) OX=210007 GN=pheT PE=3 SV=1	pheT	_YMEK[Acetyl (K)]ITSALTEK_	1	1776.65	1482.63	1909.69	1862.54	1.01068	0.84342	1.08636	1.05954	Cytoplasmic	K01890	FARSB, pheT; phenylalanyl-tRNA synthetase beta chain [EC:6.1.1.20]	map00970 Aminoacyl-tRNA biosynthesis	GO:0006082 organic acid metabolic process; GO:0006139 nucleobase-containing compound metabolic process; GO:0006399 tRNA metabolic process; GO:0006412 translation; GO:0006418 tRNA aminoacylation for protein translation; GO:0006432 phenylalanyl-tRNA aminoacylation; GO:0006518 peptide metabolic process; GO:0006520 cellular amino acid metabolic process; GO:0006725 cellular aromatic compound metabolic…	GO:0005622 intracellular anatomical structure; GO:0005737 cytoplasm; GO:0009328 phenylalanine-tRNA ligase complex; GO:0032991 protein-containing complex; GO:1902494 catalytic complex;		PF01588; PF03483; PF03484; PF17759; PF03147	PF01588 Putative tRNA binding domain; PF03483 B3/4 domain; PF03484 tRNA synthetase B5 domain; PF17759 Phenylalanyl tRNA synthetase beta chain CLM domain; PF03147 Ferredoxin-fold anticodon binding domain	J	COG0073	tRNA-binding EMAP/Myf domain
Q8CWX3	402	K	1.10837	Up	Putative cell division protein (Cell shape determining protein) OS=Streptococcus mutans serotype c (strain ATCC 700610 / UA159) OX=210007 GN=SMU_1279c PE=4 SV=1	SMU_1279c	_YFAHIK[Acetyl (K)]K_	1	241.801	318.742	331.25	269.917	0.83257	1.09749	1.14056	0.929378	Unknown	K05837	rodA, mrdB; rod shape determining protein RodA							D	COG0772	Peptodoglycan polymerase FtsW/RodA/SpoVE
Q8CWX4	6	K	1.1641	Up	UvrABC system protein C OS=Streptococcus mutans serotype c (strain ATCC 700610 / UA159) OX=210007 GN=uvrC PE=3 SV=1	uvrC	_MNELIK[Acetyl (K)]HK_	1	115.056	126.388	153.677	125.443	0.884089	0.971159	1.18085	0.963903	Unknown	K03703	uvrC; excinuclease ABC subunit C	map03420 Nucleotide excision repair	GO:0006950 response to stress; GO:0006974 cellular response to DNA damage stimulus; GO:0009987 cellular process; GO:0033554 cellular response to stress; GO:0050896 response to stimulus; GO:0051716 cellular response to stimulus;	GO:0005622 intracellular anatomical structure; GO:0009380 excinuclease repair complex; GO:0032991 protein-containing complex; GO:1902494 catalytic complex; GO:1905347 endodeoxyribonuclease complex; GO:1905348 endonuclease complex; GO:1990391 DNA repair complex;		PF01541; PF08459	PF01541 GIY-YIG catalytic domain; PF08459 UvrC RNAse H endonuclease domain	L	COG0322	Excinuclease UvrABC, nuclease subunit
Q8CWX4	342	K	1.36328	Up	UvrABC system protein C OS=Streptococcus mutans serotype c (strain ATCC 700610 / UA159) OX=210007 GN=uvrC PE=3 SV=1	uvrC	_QLVNLATK[Acetyl (K)]NAR_	1	229.596	211.025	341.493	261.502	0.880001	0.808822	1.30888	1.00229	Unknown	K03703	uvrC; excinuclease ABC subunit C	map03420 Nucleotide excision repair	GO:0006950 response to stress; GO:0006974 cellular response to DNA damage stimulus; GO:0009987 cellular process; GO:0033554 cellular response to stress; GO:0050896 response to stimulus; GO:0051716 cellular response to stimulus;	GO:0005622 intracellular anatomical structure; GO:0009380 excinuclease repair complex; GO:0032991 protein-containing complex; GO:1902494 catalytic complex; GO:1905347 endodeoxyribonuclease complex; GO:1905348 endonuclease complex; GO:1990391 DNA repair complex;		PF01541; PF08459	PF01541 GIY-YIG catalytic domain; PF08459 UvrC RNAse H endonuclease domain	L	COG0322	Excinuclease UvrABC, nuclease subunit
Q8CWX4	555	K	1.11286	Up	UvrABC system protein C OS=Streptococcus mutans serotype c (strain ATCC 700610 / UA159) OX=210007 GN=uvrC PE=3 SV=1	uvrC	_QLLMK[Acetyl (K)]HFK_	1	416.575	365.836	458.236	411.829	1.00837	0.885546	1.10921	0.996877	Unknown	K03703	uvrC; excinuclease ABC subunit C	map03420 Nucleotide excision repair	GO:0006950 response to stress; GO:0006974 cellular response to DNA damage stimulus; GO:0009987 cellular process; GO:0033554 cellular response to stress; GO:0050896 response to stimulus; GO:0051716 cellular response to stimulus;	GO:0005622 intracellular anatomical structure; GO:0009380 excinuclease repair complex; GO:0032991 protein-containing complex; GO:1902494 catalytic complex; GO:1905347 endodeoxyribonuclease complex; GO:1905348 endonuclease complex; GO:1990391 DNA repair complex;		PF01541; PF08459	PF01541 GIY-YIG catalytic domain; PF08459 UvrC RNAse H endonuclease domain	L	COG0322	Excinuclease UvrABC, nuclease subunit
Q8CWX4	558	K	1.15021	Up	UvrABC system protein C OS=Streptococcus mutans serotype c (strain ATCC 700610 / UA159) OX=210007 GN=uvrC PE=3 SV=1	uvrC	_HFK[Acetyl (K)]NLPNIQK_	1	367.466	436.467	434.348	488.147	0.85139	1.01126	1.00635	1.131	Unknown	K03703	uvrC; excinuclease ABC subunit C	map03420 Nucleotide excision repair	GO:0006950 response to stress; GO:0006974 cellular response to DNA damage stimulus; GO:0009987 cellular process; GO:0033554 cellular response to stress; GO:0050896 response to stimulus; GO:0051716 cellular response to stimulus;	GO:0005622 intracellular anatomical structure; GO:0009380 excinuclease repair complex; GO:0032991 protein-containing complex; GO:1902494 catalytic complex; GO:1905347 endodeoxyribonuclease complex; GO:1905348 endonuclease complex; GO:1990391 DNA repair complex;		PF01541; PF08459	PF01541 GIY-YIG catalytic domain; PF08459 UvrC RNAse H endonuclease domain	L	COG0322	Excinuclease UvrABC, nuclease subunit
Q8CWX7	50	K	1.30318	Up	UvrABC system protein B OS=Streptococcus mutans serotype c (strain ATCC 700610 / UA159) OX=210007 GN=uvrB PE=3 SV=1	uvrB	_GATGTGK[Acetyl (K)]TYTMSQVIQK_	1	41.1863	37.2565	45.2033	56.2137	0.915965	0.828567	1.0053	1.25017	Cytoplasmic	K03702	uvrB; excinuclease ABC subunit B	map03420 Nucleotide excision repair				PF17757; PF00271	PF17757 UvrB interaction domain; PF00271 Helicase conserved C-terminal domain	L	COG0556	Excinuclease UvrABC helicase subunit UvrB
Q8CWX7	460	K	1.12475	Up	UvrABC system protein B OS=Streptococcus mutans serotype c (strain ATCC 700610 / UA159) OX=210007 GN=uvrB PE=3 SV=1	uvrB	_TFITTLTK[Acetyl (K)]K_	1	515.736	540.832	654.841	529.893	0.920422	0.96521	1.16868	0.945689	Cytoplasmic	K03702	uvrB; excinuclease ABC subunit B	map03420 Nucleotide excision repair				PF17757; PF00271	PF17757 UvrB interaction domain; PF00271 Helicase conserved C-terminal domain	L	COG0556	Excinuclease UvrABC helicase subunit UvrB
Q8CWX7	478	K	2.44549	Up	UvrABC system protein B OS=Streptococcus mutans serotype c (strain ATCC 700610 / UA159) OX=210007 GN=uvrB PE=3 SV=1	uvrB	_VK[Acetyl (K)]YMHSDIK_	1	20.9737	35.3651	29.0125	124.05	0.400641	0.675546	0.554197	2.36962	Cytoplasmic	K03702	uvrB; excinuclease ABC subunit B	map03420 Nucleotide excision repair				PF17757; PF00271	PF17757 UvrB interaction domain; PF00271 Helicase conserved C-terminal domain	L	COG0556	Excinuclease UvrABC helicase subunit UvrB
Q8CWX8	280	K	1.65331	Up	Signal recognition particle receptor FtsY OS=Streptococcus mutans serotype c (strain ATCC 700610 / UA159) OX=210007 GN=ftsY PE=3 SV=1	ftsY	_LVDIYDK[Acetyl (K)]DGQFNEK_	1	81.6741	59.2094	71.6045	143.874	0.916755	0.664599	0.803729	1.61492	Cytoplasmic	K03110	ftsY; fused signal recognition particle receptor	map02024 Quorum sensing; map03060 Protein export; map03070 Bacterial secretion system				PF02881; PF00448	PF02881 SRP54-type protein, helical bundle domain; PF00448 SRP54-type protein, GTPase domain	U	COG0552	Signal recognition particle GTPase FtsY
Q8CWX8	357	K	3.00388	Up	Signal recognition particle receptor FtsY OS=Streptococcus mutans serotype c (strain ATCC 700610 / UA159) OX=210007 GN=ftsY PE=3 SV=1	ftsY	_RVDVPVVTGPK[Acetyl (K)]NADPASVVYDGVER_	1	27.7987	29.2225	15.7215	159.035	0.479747	0.50432	0.271321	2.74461	Cytoplasmic	K03110	ftsY; fused signal recognition particle receptor	map02024 Quorum sensing; map03060 Protein export; map03070 Bacterial secretion system				PF02881; PF00448	PF02881 SRP54-type protein, helical bundle domain; PF00448 SRP54-type protein, GTPase domain	U	COG0552	Signal recognition particle GTPase FtsY
Q8CWX8	437	K	1.24808	Up	Signal recognition particle receptor FtsY OS=Streptococcus mutans serotype c (strain ATCC 700610 / UA159) OX=210007 GN=ftsY PE=3 SV=1	ftsY	_EFSK[Acetyl (K)]ITPLTGLILTK_	1	148.786	188.704	130.332	305.739	0.769357	0.975769	0.673931	1.58094	Cytoplasmic	K03110	ftsY; fused signal recognition particle receptor	map02024 Quorum sensing; map03060 Protein export; map03070 Bacterial secretion system				PF02881; PF00448	PF02881 SRP54-type protein, helical bundle domain; PF00448 SRP54-type protein, GTPase domain	U	COG0552	Signal recognition particle GTPase FtsY
Q8CWX9	298	K	1.10407	Up	Peptidase T OS=Streptococcus mutans serotype c (strain ATCC 700610 / UA159) OX=210007 GN=pepT PE=3 SV=1	pepT	_KDFMQK[Acetyl (K)]IADK_	0.999992	74.9092	101.885	90.9636	101.256	0.811994	1.1044	0.986018	1.09759	Cytoplasmic	K01258	pepT; tripeptide aminopeptidase [EC:3.4.11.4]		GO:0006508 proteolysis; GO:0006807 nitrogen compound metabolic process; GO:0008152 metabolic process; GO:0019538 protein metabolic process; GO:0043170 macromolecule metabolic process; GO:0044238 primary metabolic process; GO:0071704 organic substance metabolic process; GO:1901564 organonitrogen compound metabolic process;	GO:0005622 intracellular anatomical structure; GO:0005737 cytoplasm;		PF07687	PF07687 Peptidase dimerisation domain	E	COG2195	Di- or tripeptidase
Q8CWY0	2	K	2.58665	Up	Alanine--tRNA ligase OS=Streptococcus mutans serotype c (strain ATCC 700610 / UA159) OX=210007 GN=alaS PE=3 SV=1	alaS	_MK[Acetyl (K)]QLTSAQVR_	1	178.524	271.356	585.437	513.943	0.460927	0.700609	1.51153	1.32694	Cytoplasmic	K01872	AARS, alaS; alanyl-tRNA synthetase [EC:6.1.1.7]	map00970 Aminoacyl-tRNA biosynthesis	GO:0006082 organic acid metabolic process; GO:0006139 nucleobase-containing compound metabolic process; GO:0006396 RNA processing; GO:0006399 tRNA metabolic process; GO:0006400 tRNA modification; GO:0006412 translation; GO:0006418 tRNA aminoacylation for protein translation; GO:0006419 alanyl-tRNA aminoacylation; GO:0006518 peptide metabolic process; GO:0006520 cellular amino acid metabolic proce…	GO:0005622 intracellular anatomical structure; GO:0005737 cytoplasm; GO:0005829 cytosol;	GO:0003824 catalytic activity; GO:0004812 aminoacyl-tRNA ligase activity; GO:0004813 alanine-tRNA ligase activity; GO:0005488 binding; GO:0016597 amino acid binding; GO:0016874 ligase activity; GO:0016875 ligase activity, forming carbon-oxygen bonds; GO:0031406 carboxylic acid binding; GO:0036094 small molecule binding; GO:0043167 ion binding; GO:0043168 anion binding; GO:0043177 organic acid bin…	PF07973	PF07973 Threonyl and Alanyl tRNA synthetase second additional domain	J	COG0013	Alanyl-tRNA synthetase
Q8CWY0	226	K	1.25686	Up	Alanine--tRNA ligase OS=Streptococcus mutans serotype c (strain ATCC 700610 / UA159) OX=210007 GN=alaS PE=3 SV=1	alaS	_ELPHK[Acetyl (K)]NIDTGAGLER_	1	2137.4	2182.7	2790.54	2637.04	0.877091	0.895681	1.14511	1.08212	Cytoplasmic	K01872	AARS, alaS; alanyl-tRNA synthetase [EC:6.1.1.7]	map00970 Aminoacyl-tRNA biosynthesis	GO:0006082 organic acid metabolic process; GO:0006139 nucleobase-containing compound metabolic process; GO:0006396 RNA processing; GO:0006399 tRNA metabolic process; GO:0006400 tRNA modification; GO:0006412 translation; GO:0006418 tRNA aminoacylation for protein translation; GO:0006419 alanyl-tRNA aminoacylation; GO:0006518 peptide metabolic process; GO:0006520 cellular amino acid metabolic proce…	GO:0005622 intracellular anatomical structure; GO:0005737 cytoplasm; GO:0005829 cytosol;	GO:0003824 catalytic activity; GO:0004812 aminoacyl-tRNA ligase activity; GO:0004813 alanine-tRNA ligase activity; GO:0005488 binding; GO:0016597 amino acid binding; GO:0016874 ligase activity; GO:0016875 ligase activity, forming carbon-oxygen bonds; GO:0031406 carboxylic acid binding; GO:0036094 small molecule binding; GO:0043167 ion binding; GO:0043168 anion binding; GO:0043177 organic acid bin…	PF07973	PF07973 Threonyl and Alanyl tRNA synthetase second additional domain	J	COG0013	Alanyl-tRNA synthetase
Q8CWY0	266	K	1.10338	Up	Alanine--tRNA ligase OS=Streptococcus mutans serotype c (strain ATCC 700610 / UA159) OX=210007 GN=alaS PE=3 SV=1	alaS	_LSGK[Acetyl (K)]TYDQDGDNMSFK_	1	172.493	180.15	185.525	203.786	0.929937	0.971222	1.0002	1.09864	Cytoplasmic	K01872	AARS, alaS; alanyl-tRNA synthetase [EC:6.1.1.7]	map00970 Aminoacyl-tRNA biosynthesis	GO:0006082 organic acid metabolic process; GO:0006139 nucleobase-containing compound metabolic process; GO:0006396 RNA processing; GO:0006399 tRNA metabolic process; GO:0006400 tRNA modification; GO:0006412 translation; GO:0006418 tRNA aminoacylation for protein translation; GO:0006419 alanyl-tRNA aminoacylation; GO:0006518 peptide metabolic process; GO:0006520 cellular amino acid metabolic proce…	GO:0005622 intracellular anatomical structure; GO:0005737 cytoplasm; GO:0005829 cytosol;	GO:0003824 catalytic activity; GO:0004812 aminoacyl-tRNA ligase activity; GO:0004813 alanine-tRNA ligase activity; GO:0005488 binding; GO:0016597 amino acid binding; GO:0016874 ligase activity; GO:0016875 ligase activity, forming carbon-oxygen bonds; GO:0031406 carboxylic acid binding; GO:0036094 small molecule binding; GO:0043167 ion binding; GO:0043168 anion binding; GO:0043177 organic acid bin…	PF07973	PF07973 Threonyl and Alanyl tRNA synthetase second additional domain	J	COG0013	Alanyl-tRNA synthetase
Q8CWY0	745	K	1.13811	Up	Alanine--tRNA ligase OS=Streptococcus mutans serotype c (strain ATCC 700610 / UA159) OX=210007 GN=alaS PE=3 SV=1	alaS	_VASLQDQLHK[Acetyl (K)]LQK_	1	822.319	1100.86	1132.18	990.114	0.813077	1.08848	1.11945	0.978986	Cytoplasmic	K01872	AARS, alaS; alanyl-tRNA synthetase [EC:6.1.1.7]	map00970 Aminoacyl-tRNA biosynthesis	GO:0006082 organic acid metabolic process; GO:0006139 nucleobase-containing compound metabolic process; GO:0006396 RNA processing; GO:0006399 tRNA metabolic process; GO:0006400 tRNA modification; GO:0006412 translation; GO:0006418 tRNA aminoacylation for protein translation; GO:0006419 alanyl-tRNA aminoacylation; GO:0006518 peptide metabolic process; GO:0006520 cellular amino acid metabolic proce…	GO:0005622 intracellular anatomical structure; GO:0005737 cytoplasm; GO:0005829 cytosol;	GO:0003824 catalytic activity; GO:0004812 aminoacyl-tRNA ligase activity; GO:0004813 alanine-tRNA ligase activity; GO:0005488 binding; GO:0016597 amino acid binding; GO:0016874 ligase activity; GO:0016875 ligase activity, forming carbon-oxygen bonds; GO:0031406 carboxylic acid binding; GO:0036094 small molecule binding; GO:0043167 ion binding; GO:0043168 anion binding; GO:0043177 organic acid bin…	PF07973	PF07973 Threonyl and Alanyl tRNA synthetase second additional domain	J	COG0013	Alanyl-tRNA synthetase
Q8CWY3	134	K	1.16104	Up	Primosomal protein N' OS=Streptococcus mutans serotype c (strain ATCC 700610 / UA159) OX=210007 GN=priA PE=3 SV=1	priA	_DLIFAGK[Acetyl (K)]K_	1	11.4956	6.72756	13.3469		1.09239	0.639297	1.26831		Cytoplasmic	K04066	priA; primosomal protein N' (replication factor Y) (superfamily II helicase) [EC:5.6.2.4]	map03440 Homologous recombination	GO:0006139 nucleobase-containing compound metabolic process; GO:0006259 DNA metabolic process; GO:0006260 DNA replication; GO:0006261 DNA-dependent DNA replication; GO:0006268 DNA unwinding involved in DNA replication; GO:0006270 DNA replication initiation; GO:0006281 DNA repair; GO:0006302 double-strand break repair; GO:0006310 DNA recombination; GO:0006725 cellular aromatic compound metabolic p…		GO:0003678 DNA helicase activity; GO:0003824 catalytic activity; GO:0004386 helicase activity; GO:0008094 ATP-dependent activity, acting on DNA; GO:0016462 pyrophosphatase activity; GO:0016787 hydrolase activity; GO:0016817 hydrolase activity, acting on acid anhydrides; GO:0016818 hydrolase activity, acting on acid anhydrides, in phosphorus-containing anhydrides; GO:0016887 ATP hydrolysis activit…	PF17764; PF18319; PF00271; PF18074	PF17764 3'DNA-binding domain (3'BD); PF18319 PriA DNA helicase Cys-rich region (CRR) domain; PF00271 Helicase conserved C-terminal domain; PF18074 Primosomal protein N C-terminal domain	L	COG1198	Primosomal protein N' (replication factor Y) - superfamily II helicase
Q8CWY3	474	K	2.85601	Up	Primosomal protein N' OS=Streptococcus mutans serotype c (strain ATCC 700610 / UA159) OX=210007 GN=priA PE=3 SV=1	priA	_VSNLTPVLLDK[Acetyl (K)]IK_	1	19.1479	72.7251	109.05	1.22808	0.378883	1.43902	2.15779	0.0243002	Cytoplasmic	K04066	priA; primosomal protein N' (replication factor Y) (superfamily II helicase) [EC:5.6.2.4]	map03440 Homologous recombination	GO:0006139 nucleobase-containing compound metabolic process; GO:0006259 DNA metabolic process; GO:0006260 DNA replication; GO:0006261 DNA-dependent DNA replication; GO:0006268 DNA unwinding involved in DNA replication; GO:0006270 DNA replication initiation; GO:0006281 DNA repair; GO:0006302 double-strand break repair; GO:0006310 DNA recombination; GO:0006725 cellular aromatic compound metabolic p…		GO:0003678 DNA helicase activity; GO:0003824 catalytic activity; GO:0004386 helicase activity; GO:0008094 ATP-dependent activity, acting on DNA; GO:0016462 pyrophosphatase activity; GO:0016787 hydrolase activity; GO:0016817 hydrolase activity, acting on acid anhydrides; GO:0016818 hydrolase activity, acting on acid anhydrides, in phosphorus-containing anhydrides; GO:0016887 ATP hydrolysis activit…	PF17764; PF18319; PF00271; PF18074	PF17764 3'DNA-binding domain (3'BD); PF18319 PriA DNA helicase Cys-rich region (CRR) domain; PF00271 Helicase conserved C-terminal domain; PF18074 Primosomal protein N C-terminal domain	L	COG1198	Primosomal protein N' (replication factor Y) - superfamily II helicase
Q8CWY3	580	K	1.46058	Up	Primosomal protein N' OS=Streptococcus mutans serotype c (strain ATCC 700610 / UA159) OX=210007 GN=priA PE=3 SV=1	priA	_MDVDTTK[Acetyl (K)]R_	1	28.0706	28.3852	43.9115	38.5142	0.808476	0.817536	1.26472	1.10927	Cytoplasmic	K04066	priA; primosomal protein N' (replication factor Y) (superfamily II helicase) [EC:5.6.2.4]	map03440 Homologous recombination	GO:0006139 nucleobase-containing compound metabolic process; GO:0006259 DNA metabolic process; GO:0006260 DNA replication; GO:0006261 DNA-dependent DNA replication; GO:0006268 DNA unwinding involved in DNA replication; GO:0006270 DNA replication initiation; GO:0006281 DNA repair; GO:0006302 double-strand break repair; GO:0006310 DNA recombination; GO:0006725 cellular aromatic compound metabolic p…		GO:0003678 DNA helicase activity; GO:0003824 catalytic activity; GO:0004386 helicase activity; GO:0008094 ATP-dependent activity, acting on DNA; GO:0016462 pyrophosphatase activity; GO:0016787 hydrolase activity; GO:0016817 hydrolase activity, acting on acid anhydrides; GO:0016818 hydrolase activity, acting on acid anhydrides, in phosphorus-containing anhydrides; GO:0016887 ATP hydrolysis activit…	PF17764; PF18319; PF00271; PF18074	PF17764 3'DNA-binding domain (3'BD); PF18319 PriA DNA helicase Cys-rich region (CRR) domain; PF00271 Helicase conserved C-terminal domain; PF18074 Primosomal protein N C-terminal domain	L	COG1198	Primosomal protein N' (replication factor Y) - superfamily II helicase
Q8CWY3	591	K	1.34351	Up	Primosomal protein N' OS=Streptococcus mutans serotype c (strain ATCC 700610 / UA159) OX=210007 GN=priA PE=3 SV=1	priA	_ILTK[Acetyl (K)]FGR_	1	216.528	303.369	360.012	310.756	0.727418	1.01916	1.20945	1.04398	Cytoplasmic	K04066	priA; primosomal protein N' (replication factor Y) (superfamily II helicase) [EC:5.6.2.4]	map03440 Homologous recombination	GO:0006139 nucleobase-containing compound metabolic process; GO:0006259 DNA metabolic process; GO:0006260 DNA replication; GO:0006261 DNA-dependent DNA replication; GO:0006268 DNA unwinding involved in DNA replication; GO:0006270 DNA replication initiation; GO:0006281 DNA repair; GO:0006302 double-strand break repair; GO:0006310 DNA recombination; GO:0006725 cellular aromatic compound metabolic p…		GO:0003678 DNA helicase activity; GO:0003824 catalytic activity; GO:0004386 helicase activity; GO:0008094 ATP-dependent activity, acting on DNA; GO:0016462 pyrophosphatase activity; GO:0016787 hydrolase activity; GO:0016817 hydrolase activity, acting on acid anhydrides; GO:0016818 hydrolase activity, acting on acid anhydrides, in phosphorus-containing anhydrides; GO:0016887 ATP hydrolysis activit…	PF17764; PF18319; PF00271; PF18074	PF17764 3'DNA-binding domain (3'BD); PF18319 PriA DNA helicase Cys-rich region (CRR) domain; PF00271 Helicase conserved C-terminal domain; PF18074 Primosomal protein N C-terminal domain	L	COG1198	Primosomal protein N' (replication factor Y) - superfamily II helicase
Q8CWY4	31	K	2.06915	Up	NH(3)-dependent NAD(+) synthetase OS=Streptococcus mutans serotype c (strain ATCC 700610 / UA159) OX=210007 GN=nadE PE=3 SV=1	nadE	_SIDFLK[Acetyl (K)]AYM[Oxidation (M)]K_	1	1416.87	955.086	2048.7	2571.45	0.810553	0.546381	1.17201	1.47106	Cytoplasmic	K01916	nadE; NAD+ synthase [EC:6.3.1.5]	map00760 Nicotinate and nicotinamide metabolism; map01100 Metabolic pathways; map01240 Biosynthesis of cofactors	GO:0006139 nucleobase-containing compound metabolic process; GO:0006725 cellular aromatic compound metabolic process; GO:0006753 nucleoside phosphate metabolic process; GO:0006793 phosphorus metabolic process; GO:0006796 phosphate-containing compound metabolic process; GO:0006807 nitrogen compound metabolic process; GO:0008152 metabolic process; GO:0009058 biosynthetic process; GO:0009117 nucleot…	GO:0005622 intracellular anatomical structure; GO:0005737 cytoplasm;	GO:0003824 catalytic activity; GO:0008795 NAD+ synthase activity; GO:0016874 ligase activity; GO:0016879 ligase activity, forming carbon-nitrogen bonds; GO:0016880 acid-ammonia (or amide) ligase activity;	PF02540	PF02540 NAD synthase	H	COG0171	NH3-dependent NAD+ synthetase
Q8CWY4	249	K	1.97732	Up	NH(3)-dependent NAD(+) synthetase OS=Streptococcus mutans serotype c (strain ATCC 700610 / UA159) OX=210007 GN=nadE PE=3 SV=1	nadE	_QVSPAAQK[Acetyl (K)]IIENWWNK_	1		17.3632	19.2161	34.3327		0.734568	0.812955	1.45248	Cytoplasmic	K01916	nadE; NAD+ synthase [EC:6.3.1.5]	map00760 Nicotinate and nicotinamide metabolism; map01100 Metabolic pathways; map01240 Biosynthesis of cofactors	GO:0006139 nucleobase-containing compound metabolic process; GO:0006725 cellular aromatic compound metabolic process; GO:0006753 nucleoside phosphate metabolic process; GO:0006793 phosphorus metabolic process; GO:0006796 phosphate-containing compound metabolic process; GO:0006807 nitrogen compound metabolic process; GO:0008152 metabolic process; GO:0009058 biosynthetic process; GO:0009117 nucleot…	GO:0005622 intracellular anatomical structure; GO:0005737 cytoplasm;	GO:0003824 catalytic activity; GO:0008795 NAD+ synthase activity; GO:0016874 ligase activity; GO:0016879 ligase activity, forming carbon-nitrogen bonds; GO:0016880 acid-ammonia (or amide) ligase activity;	PF02540	PF02540 NAD synthase	H	COG0171	NH3-dependent NAD+ synthetase
Q8CWY4	257	K	1.23294	Up	NH(3)-dependent NAD(+) synthetase OS=Streptococcus mutans serotype c (strain ATCC 700610 / UA159) OX=210007 GN=nadE PE=3 SV=1	nadE	_IIENWWNK[Acetyl (K)]TEHK_	1	937.073	944.866	1278.63	1040.66	0.892189	0.899608	1.21739	0.990814	Cytoplasmic	K01916	nadE; NAD+ synthase [EC:6.3.1.5]	map00760 Nicotinate and nicotinamide metabolism; map01100 Metabolic pathways; map01240 Biosynthesis of cofactors	GO:0006139 nucleobase-containing compound metabolic process; GO:0006725 cellular aromatic compound metabolic process; GO:0006753 nucleoside phosphate metabolic process; GO:0006793 phosphorus metabolic process; GO:0006796 phosphate-containing compound metabolic process; GO:0006807 nitrogen compound metabolic process; GO:0008152 metabolic process; GO:0009058 biosynthetic process; GO:0009117 nucleot…	GO:0005622 intracellular anatomical structure; GO:0005737 cytoplasm;	GO:0003824 catalytic activity; GO:0008795 NAD+ synthase activity; GO:0016874 ligase activity; GO:0016879 ligase activity, forming carbon-nitrogen bonds; GO:0016880 acid-ammonia (or amide) ligase activity;	PF02540	PF02540 NAD synthase	H	COG0171	NH3-dependent NAD+ synthetase
Q8CWY5	43	K	2.82988	Up	Glycine--tRNA ligase beta subunit OS=Streptococcus mutans serotype c (strain ATCC 700610 / UA159) OX=210007 GN=glyS PE=3 SV=1	glyS	_LSFEK[Acetyl (K)]IEMFSTPR_	1	33.0718	53.1304	28.097	255.568	0.357662	0.57459	0.30386	2.76389	Unknown	K01879	glyS; glycyl-tRNA synthetase beta chain [EC:6.1.1.14]	map00970 Aminoacyl-tRNA biosynthesis						J	COG0751	Glycyl-tRNA synthetase, beta subunit
Q8CWY5	88	K	28.2973	Up	Glycine--tRNA ligase beta subunit OS=Streptococcus mutans serotype c (strain ATCC 700610 / UA159) OX=210007 GN=glyS PE=3 SV=1	glyS	_IALDADGHFTK[Acetyl (K)]AAQGFVR_	1	18.3448	20.7475		587.1	0.0878872	0.0993986		2.81271	Unknown	K01879	glyS; glycyl-tRNA synthetase beta chain [EC:6.1.1.14]	map00970 Aminoacyl-tRNA biosynthesis						J	COG0751	Glycyl-tRNA synthetase, beta subunit
Q8CWY5	292	K	1.22547	Up	Glycine--tRNA ligase beta subunit OS=Streptococcus mutans serotype c (strain ATCC 700610 / UA159) OX=210007 GN=glyS PE=3 SV=1	glyS	_DQTGK[Acetyl (K)]LLPNFISVR_	1	325.456	309.864	351.629	424.676	0.922217	0.878034	0.99638	1.20337	Unknown	K01879	glyS; glycyl-tRNA synthetase beta chain [EC:6.1.1.14]	map00970 Aminoacyl-tRNA biosynthesis						J	COG0751	Glycyl-tRNA synthetase, beta subunit
Q8CWY5	346	K	1.16021	Up	Glycine--tRNA ligase beta subunit OS=Streptococcus mutans serotype c (strain ATCC 700610 / UA159) OX=210007 GN=glyS PE=3 SV=1	glyS	_LK[Acetyl (K)]LVTFHEK_	1	1807.93	2016.8	2432	1966.86	0.879389	0.980984	1.18294	0.956691	Unknown	K01879	glyS; glycyl-tRNA synthetase beta chain [EC:6.1.1.14]	map00970 Aminoacyl-tRNA biosynthesis						J	COG0751	Glycyl-tRNA synthetase, beta subunit
Q8CWY5	532	K	1.49132	Up	Glycine--tRNA ligase beta subunit OS=Streptococcus mutans serotype c (strain ATCC 700610 / UA159) OX=210007 GN=glyS PE=3 SV=1	glyS	_GRVEK[Acetyl (K)]MIDK_	1	40.676	73.4698	64.1264	103.308	0.577824	1.04368	0.910949	1.46755	Unknown	K01879	glyS; glycyl-tRNA synthetase beta chain [EC:6.1.1.14]	map00970 Aminoacyl-tRNA biosynthesis						J	COG0751	Glycyl-tRNA synthetase, beta subunit
Q8CWY6	277	K	1.19578	Up	Glycine--tRNA ligase alpha subunit OS=Streptococcus mutans serotype c (strain ATCC 700610 / UA159) OX=210007 GN=glyQ PE=3 SV=1	glyQ	_VAAK[Acetyl (K)]TFVAER_	1	12886.7	15523.8	17813.8	15667	0.832859	1.00329	1.1513	1.01255	Unknown	K01878	glyQ; glycyl-tRNA synthetase alpha chain [EC:6.1.1.14]	map00970 Aminoacyl-tRNA biosynthesis				PF02091	PF02091 Glycyl-tRNA synthetase alpha subunit	J	COG0752	Glycyl-tRNA synthetase, alpha subunit
Q8CWY9	491	K	1.16638	Up	Glutamate synthase (Large subunit) OS=Streptococcus mutans serotype c (strain ATCC 700610 / UA159) OX=210007 GN=gltA PE=3 SV=1	gltA	_K[Acetyl (K)]PQSLFTYFK_	1	69.1044	48.6062	85.7927	53.0427	1.07746	0.757856	1.33766	0.827028	Unknown	K00265	gltB; glutamate synthase (NADPH) large chain [EC:1.4.1.13]	map00250 Alanine, aspartate and glutamate metabolism; map00910 Nitrogen metabolism; map01100 Metabolic pathways; map01110 Biosynthesis of secondary metabolites; map01120 Microbial metabolism in diverse environments; map01230 Biosynthesis of amino acids	GO:0006082 organic acid metabolic process; GO:0006520 cellular amino acid metabolic process; GO:0006536 glutamate metabolic process; GO:0006537 glutamate biosynthetic process; GO:0006541 glutamine metabolic process; GO:0006807 nitrogen compound metabolic process; GO:0008152 metabolic process; GO:0008652 cellular amino acid biosynthetic process; GO:0009058 biosynthetic process; GO:0009064 glutamin…	GO:0005622 intracellular anatomical structure; GO:0005737 cytoplasm;	GO:0003824 catalytic activity; GO:0015930 glutamate synthase activity; GO:0016491 oxidoreductase activity; GO:0016638 oxidoreductase activity, acting on the CH-NH2 group of donors;	PF00310; PF04898; PF01645	PF00310 Glutamine amidotransferases class-II; PF04898 Glutamate synthase central domain; PF01645 Conserved region in glutamate synthase	E	COG0070	Glutamate synthase domain 3
Q8CWY9	1178	K	1.19105	Up	Glutamate synthase (Large subunit) OS=Streptococcus mutans serotype c (strain ATCC 700610 / UA159) OX=210007 GN=gltA PE=3 SV=1	gltA	_AK[Acetyl (K)]SLNFSR_	1	1240.15	1406.39	1667.61	1459.02	0.859249	0.974433	1.15542	1.0109	Unknown	K00265	gltB; glutamate synthase (NADPH) large chain [EC:1.4.1.13]	map00250 Alanine, aspartate and glutamate metabolism; map00910 Nitrogen metabolism; map01100 Metabolic pathways; map01110 Biosynthesis of secondary metabolites; map01120 Microbial metabolism in diverse environments; map01230 Biosynthesis of amino acids	GO:0006082 organic acid metabolic process; GO:0006520 cellular amino acid metabolic process; GO:0006536 glutamate metabolic process; GO:0006537 glutamate biosynthetic process; GO:0006541 glutamine metabolic process; GO:0006807 nitrogen compound metabolic process; GO:0008152 metabolic process; GO:0008652 cellular amino acid biosynthetic process; GO:0009058 biosynthetic process; GO:0009064 glutamin…	GO:0005622 intracellular anatomical structure; GO:0005737 cytoplasm;	GO:0003824 catalytic activity; GO:0015930 glutamate synthase activity; GO:0016491 oxidoreductase activity; GO:0016638 oxidoreductase activity, acting on the CH-NH2 group of donors;	PF00310; PF04898; PF01645	PF00310 Glutamine amidotransferases class-II; PF04898 Glutamate synthase central domain; PF01645 Conserved region in glutamate synthase	E	COG0070	Glutamate synthase domain 3
Q8CWZ3	10	K	1.14986	Up	33 kDa chaperonin OS=Streptococcus mutans serotype c (strain ATCC 700610 / UA159) OX=210007 GN=hslO PE=3 SV=2	hslO	_SIAK[Acetyl (K)]SGSFR_	1	5325.36	6111.87	6776.44	6278.38	0.869728	0.998181	1.10672	1.02538	Cytoplasmic	K04083	hslO; molecular chaperone Hsp33							O	COG1281	Redox-regulated molecular chaperone, HSP33 family
Q8CWZ3	57	K	1.3708	Up	33 kDa chaperonin OS=Streptococcus mutans serotype c (strain ATCC 700610 / UA159) OX=210007 GN=hslO PE=3 SV=2	hslO	_TLIANQILAANQK[Acetyl (K)]GDSK_	1	136.478	182.723	225.665	198.825	0.734058	0.982791	1.21376	1.0694	Cytoplasmic	K04083	hslO; molecular chaperone Hsp33							O	COG1281	Redox-regulated molecular chaperone, HSP33 family
Q8CWZ3	251	K	2.54953	Up	33 kDa chaperonin OS=Streptococcus mutans serotype c (strain ATCC 700610 / UA159) OX=210007 GN=hslO PE=3 SV=2	hslO	_FEAALMTLSK[Acetyl (K)]SDLK_	1	203.949	194.454	149.287	849.194	0.584011	0.556822	0.427485	2.43168	Cytoplasmic	K04083	hslO; molecular chaperone Hsp33							O	COG1281	Redox-regulated molecular chaperone, HSP33 family
Q8CWZ6	122	K	9.57182	Up	Trigger factor OS=Streptococcus mutans serotype c (strain ATCC 700610 / UA159) OX=210007 GN=tig PE=3 SV=1	tig	_LGDYK[Acetyl (K)]NLEVSVEESK_	1	191.991	248.983	82.1095	4659.96	0.148168	0.192152	0.0633679	3.59631	Cytoplasmic	K03545	tig; trigger factor			GO:0005622 intracellular anatomical structure; GO:0005737 cytoplasm;		PF00254	PF00254 FKBP-type peptidyl-prolyl cis-trans isomerase	O	COG0544	FKBP-type peptidyl-prolyl cis-trans isomerase (trigger factor)
Q8CWZ6	359	K	1.3654	Up	Trigger factor OS=Streptococcus mutans serotype c (strain ATCC 700610 / UA159) OX=210007 GN=tig PE=3 SV=1	tig	_VK[Acetyl (K)]TNLVIEAVAK_	1	3474.89	3602.73	3297.57	6419.46	0.827618	0.858067	0.785385	1.52893	Cytoplasmic	K03545	tig; trigger factor			GO:0005622 intracellular anatomical structure; GO:0005737 cytoplasm;		PF00254	PF00254 FKBP-type peptidyl-prolyl cis-trans isomerase	O	COG0544	FKBP-type peptidyl-prolyl cis-trans isomerase (trigger factor)
Q8CZF0	232	K	1.10256	Up	Phosphatidate cytidylyltransferase OS=Streptococcus mutans serotype c (strain ATCC 700610 / UA159) OX=210007 GN=cdsA PE=3 SV=1	cdsA	_HFGVK[Acetyl (K)]DSGK_	1	397.198	408.484	454.574	433.267	0.938159	0.964814	1.07368	1.02335	Unknown	K00981	E2.7.7.41, CDS1, CDS2, cdsA; phosphatidate cytidylyltransferase [EC:2.7.7.41]	map00564 Glycerophospholipid metabolism; map01100 Metabolic pathways; map01110 Biosynthesis of secondary metabolites	GO:0006139 nucleobase-containing compound metabolic process; GO:0006220 pyrimidine nucleotide metabolic process; GO:0006221 pyrimidine nucleotide biosynthetic process; GO:0006629 lipid metabolic process; GO:0006644 phospholipid metabolic process; GO:0006650 glycerophospholipid metabolic process; GO:0006655 phosphatidylglycerol biosynthetic process; GO:0006725 cellular aromatic compound metabolic …	GO:0016020 membrane;	GO:0003824 catalytic activity; GO:0004605 phosphatidate cytidylyltransferase activity; GO:0016740 transferase activity; GO:0016772 transferase activity, transferring phosphorus-containing groups; GO:0016779 nucleotidyltransferase activity; GO:0070567 cytidylyltransferase activity;			R	COG4589	Predicted CDP-diglyceride synthetase/phosphatidate cytidylyltransferase
Q8DRQ5	75	K	1.30695	Up	Putative SpoJ OS=Streptococcus mutans serotype c (strain ATCC 700610 / UA159) OX=210007 GN=SMU_2165 PE=3 SV=1	SMU_2165	_LAGLNK[Acetyl (K)]IPVIIK_	1	47.9621	57.9744	96.0472	35.4417	0.808036	0.976717	1.61815	0.597101	Unknown	K03497	parB, spo0J; ParB family transcriptional regulator, chromosome partitioning protein		GO:0007059 chromosome segregation; GO:0009987 cellular process; GO:0022603 regulation of anatomical structure morphogenesis; GO:0042173 regulation of sporulation resulting in formation of a cellular spore; GO:0043937 regulation of sporulation; GO:0043938 positive regulation of sporulation; GO:0045595 regulation of cell differentiation; GO:0045597 positive regulation of cell differentiation; GO:00…	GO:0005622 intracellular anatomical structure; GO:0009295 nucleoid; GO:0043226 organelle; GO:0043228 non-membrane-bounded organelle; GO:0043229 intracellular organelle; GO:0043232 intracellular non-membrane-bounded organelle; GO:0043590 bacterial nucleoid;		PF17762	PF17762 HTH domain found in ParB protein	D	COG1475	Chromosome segregation protein Spo0J, contains ParB-like nuclease domain
Q8DRQ6	377	K	1.8459	Up	Serine protease HtrA OS=Streptococcus mutans serotype c (strain ATCC 700610 / UA159) OX=210007 GN=htrA PE=3 SV=1	htrA	_IK[Acetyl (K)]LTFYR_	1	32.3216	32.6631	76.2057	43.5745	0.699735	0.707127	1.64979	0.943351	Unknown	K04771	degP, htrA; serine protease Do [EC:3.4.21.107]	map02020 Two-component system	GO:0009266 response to temperature stimulus; GO:0009628 response to abiotic stimulus; GO:0050896 response to stimulus;			PF13365; PF13180	PF13365 Trypsin-like peptidase domain; PF13180 PDZ domain	O	COG0265	Periplasmic serine protease, S1-C subfamily, contain C-terminal PDZ domain
Q8DRQ7	66	K	1.11307	Up	Ribosomal RNA large subunit methyltransferase H OS=Streptococcus mutans serotype c (strain ATCC 700610 / UA159) OX=210007 GN=rlmH PE=3 SV=1	rlmH	_ILNK[Acetyl (K)]ISNR_	1	372.571	411.172	453.97	414.325	0.902088	0.995551	1.09918	1.00319	Unknown	K00783	rlmH; 23S rRNA (pseudouridine1915-N3)-methyltransferase [EC:2.1.1.177]							J	COG1576	23S rRNA pseudoU1915 N3-methylase RlmH
Q8DRQ8	3	K	1.22587	Up	Permease OS=Streptococcus mutans serotype c (strain ATCC 700610 / UA159) OX=210007 GN=SMU_2161c PE=4 SV=1	SMU_2161c	_TK[Acetyl (K)]DYQNFEGLR_	1	30.472	28.9961	25.1446	47.1642	0.924957	0.880156	0.763249	1.43164	Unknown									S	COG3619	Uncharacterized membrane protein YoaK, UPF0700 family
Q8DRR0	15	K	1.36813	Up	Putative ABC transporter, ATP-binding protein OS=Streptococcus mutans serotype c (strain ATCC 700610 / UA159) OX=210007 GN=SMU_2159 PE=4 SV=1	SMU_2159	_K[Acetyl (K)]LFDNVNIK_	1	89.4807	78.801	88.191	137.954	0.907451	0.799144	0.894372	1.39903	Unknown							PF00005; PF12848	PF00005 ABC transporter; PF12848 ABC transporter	R	COG0488	ATPase components of ABC transporters with duplicated ATPase domains
Q8DRR0	217	K	2.39346	Up	Putative ABC transporter, ATP-binding protein OS=Streptococcus mutans serotype c (strain ATCC 700610 / UA159) OX=210007 GN=SMU_2159 PE=4 SV=1	SMU_2159	_HFLNK[Acetyl (K)]VC[Carbamidomethyl (C)]THMADLDFGK_	1	20.0429	17.2977	7.86006	76.0192	0.661373	0.570788	0.259366	2.50847	Unknown							PF00005; PF12848	PF00005 ABC transporter; PF12848 ABC transporter	R	COG0488	ATPase components of ABC transporters with duplicated ATPase domains
Q8DRR0	278	K	1.25103	Up	Putative ABC transporter, ATP-binding protein OS=Streptococcus mutans serotype c (strain ATCC 700610 / UA159) OX=210007 GN=SMU_2159 PE=4 SV=1	SMU_2159	_FSANASK[Acetyl (K)]SK_	1	142.844	150.194	177.24	189.435	0.866099	0.910662	1.07465	1.14859	Unknown							PF00005; PF12848	PF00005 ABC transporter; PF12848 ABC transporter	R	COG0488	ATPase components of ABC transporters with duplicated ATPase domains
Q8DRR0	308	K	1.71338	Up	Putative ABC transporter, ATP-binding protein OS=Streptococcus mutans serotype c (strain ATCC 700610 / UA159) OX=210007 GN=SMU_2159 PE=4 SV=1	SMU_2159	_KYPFIK[Acetyl (K)]FQAER_	0.999345	255.493	380.096	513.322	538.829	0.605527	0.900841	1.21659	1.27704	Unknown							PF00005; PF12848	PF00005 ABC transporter; PF12848 ABC transporter	R	COG0488	ATPase components of ABC transporters with duplicated ATPase domains
Q8DRR1	26	K	1.17509	Up	Tryptophan--tRNA ligase OS=Streptococcus mutans serotype c (strain ATCC 700610 / UA159) OX=210007 GN=trpS PE=3 SV=1	trpS	_LHLGHYVGSLK[Acetyl (K)]NR_	1	850.429	1018	1295.39	841.84	0.849228	1.01656	1.29356	0.840652	Cytoplasmic	K01867	WARS, trpS; tryptophanyl-tRNA synthetase [EC:6.1.1.2]	map00970 Aminoacyl-tRNA biosynthesis	GO:0006082 organic acid metabolic process; GO:0006139 nucleobase-containing compound metabolic process; GO:0006399 tRNA metabolic process; GO:0006412 translation; GO:0006418 tRNA aminoacylation for protein translation; GO:0006436 tryptophanyl-tRNA aminoacylation; GO:0006518 peptide metabolic process; GO:0006520 cellular amino acid metabolic process; GO:0006725 cellular aromatic compound metabolic…	GO:0005622 intracellular anatomical structure; GO:0005737 cytoplasm;	GO:0003824 catalytic activity; GO:0004812 aminoacyl-tRNA ligase activity; GO:0004830 tryptophan-tRNA ligase activity; GO:0016874 ligase activity; GO:0016875 ligase activity, forming carbon-oxygen bonds; GO:0140098 catalytic activity, acting on RNA; GO:0140101 catalytic activity, acting on a tRNA;			J	COG0180	Tryptophanyl-tRNA synthetase
Q8DRR1	114	K	1.18143	Up	Tryptophan--tRNA ligase OS=Streptococcus mutans serotype c (strain ATCC 700610 / UA159) OX=210007 GN=trpS PE=3 SV=1	trpS	_NPTVK[Acetyl (K)]TEIAQK_	1	2727.17	3117.84	3593.3	3258.96	0.859135	0.982207	1.13199	1.02667	Cytoplasmic	K01867	WARS, trpS; tryptophanyl-tRNA synthetase [EC:6.1.1.2]	map00970 Aminoacyl-tRNA biosynthesis	GO:0006082 organic acid metabolic process; GO:0006139 nucleobase-containing compound metabolic process; GO:0006399 tRNA metabolic process; GO:0006412 translation; GO:0006418 tRNA aminoacylation for protein translation; GO:0006436 tryptophanyl-tRNA aminoacylation; GO:0006518 peptide metabolic process; GO:0006520 cellular amino acid metabolic process; GO:0006725 cellular aromatic compound metabolic…	GO:0005622 intracellular anatomical structure; GO:0005737 cytoplasm;	GO:0003824 catalytic activity; GO:0004812 aminoacyl-tRNA ligase activity; GO:0004830 tryptophan-tRNA ligase activity; GO:0016874 ligase activity; GO:0016875 ligase activity, forming carbon-oxygen bonds; GO:0140098 catalytic activity, acting on RNA; GO:0140101 catalytic activity, acting on a tRNA;			J	COG0180	Tryptophanyl-tRNA synthetase
Q8DRR2	7	K	1.19327	Up	Inosine-5'-monophosphate dehydrogenase OS=Streptococcus mutans serotype c (strain ATCC 700610 / UA159) OX=210007 GN=guaB PE=3 SV=1	guaB	_SNWDTK[Acetyl (K)]FLK_	1	45.7481	65.1921	53.8664	78.8224	0.751112	1.07035	0.8844	1.29414	Cytoplasmic	K00088	IMPDH, guaB; IMP dehydrogenase [EC:1.1.1.205]	map00230 Purine metabolism; map00983 Drug metabolism - other enzymes; map01100 Metabolic pathways; map01110 Biosynthesis of secondary metabolites	GO:0006139 nucleobase-containing compound metabolic process; GO:0006163 purine nucleotide metabolic process; GO:0006164 purine nucleotide biosynthetic process; GO:0006183 GTP biosynthetic process; GO:0006725 cellular aromatic compound metabolic process; GO:0006753 nucleoside phosphate metabolic process; GO:0006793 phosphorus metabolic process; GO:0006796 phosphate-containing compound metabolic pr…	GO:0005622 intracellular anatomical structure; GO:0005737 cytoplasm;	GO:0003824 catalytic activity; GO:0003938 IMP dehydrogenase activity; GO:0016491 oxidoreductase activity; GO:0016614 oxidoreductase activity, acting on CH-OH group of donors; GO:0016616 oxidoreductase activity, acting on the CH-OH group of donors, NAD or NADP as acceptor;	PF00478; PF00571	PF00478 IMP dehydrogenase / GMP reductase domain; PF00571 CBS domain	T	COG0517	CBS domain
Q8DRR2	135	K	1.82905	Up	Inosine-5'-monophosphate dehydrogenase OS=Streptococcus mutans serotype c (strain ATCC 700610 / UA159) OX=210007 GN=guaB PE=3 SV=1	guaB	_K[Acetyl (K)]LIGIITNR_	1	153.48	263.4	412.555	255.525	0.565845	0.971096	1.521	0.942062	Cytoplasmic	K00088	IMPDH, guaB; IMP dehydrogenase [EC:1.1.1.205]	map00230 Purine metabolism; map00983 Drug metabolism - other enzymes; map01100 Metabolic pathways; map01110 Biosynthesis of secondary metabolites	GO:0006139 nucleobase-containing compound metabolic process; GO:0006163 purine nucleotide metabolic process; GO:0006164 purine nucleotide biosynthetic process; GO:0006183 GTP biosynthetic process; GO:0006725 cellular aromatic compound metabolic process; GO:0006753 nucleoside phosphate metabolic process; GO:0006793 phosphorus metabolic process; GO:0006796 phosphate-containing compound metabolic pr…	GO:0005622 intracellular anatomical structure; GO:0005737 cytoplasm;	GO:0003824 catalytic activity; GO:0003938 IMP dehydrogenase activity; GO:0016491 oxidoreductase activity; GO:0016614 oxidoreductase activity, acting on CH-OH group of donors; GO:0016616 oxidoreductase activity, acting on the CH-OH group of donors, NAD or NADP as acceptor;	PF00478; PF00571	PF00478 IMP dehydrogenase / GMP reductase domain; PF00571 CBS domain	T	COG0517	CBS domain
Q8DRR2	194	K	1.22496	Up	Inosine-5'-monophosphate dehydrogenase OS=Streptococcus mutans serotype c (strain ATCC 700610 / UA159) OX=210007 GN=guaB PE=3 SV=1	guaB	_LPLIDEK[Acetyl (K)]GR_	1	1271.21	1168.35	1701.91	1298.17	0.934777	0.859138	1.25149	0.954597	Cytoplasmic	K00088	IMPDH, guaB; IMP dehydrogenase [EC:1.1.1.205]	map00230 Purine metabolism; map00983 Drug metabolism - other enzymes; map01100 Metabolic pathways; map01110 Biosynthesis of secondary metabolites	GO:0006139 nucleobase-containing compound metabolic process; GO:0006163 purine nucleotide metabolic process; GO:0006164 purine nucleotide biosynthetic process; GO:0006183 GTP biosynthetic process; GO:0006725 cellular aromatic compound metabolic process; GO:0006753 nucleoside phosphate metabolic process; GO:0006793 phosphorus metabolic process; GO:0006796 phosphate-containing compound metabolic pr…	GO:0005622 intracellular anatomical structure; GO:0005737 cytoplasm;	GO:0003824 catalytic activity; GO:0003938 IMP dehydrogenase activity; GO:0016491 oxidoreductase activity; GO:0016614 oxidoreductase activity, acting on CH-OH group of donors; GO:0016616 oxidoreductase activity, acting on the CH-OH group of donors, NAD or NADP as acceptor;	PF00478; PF00571	PF00478 IMP dehydrogenase / GMP reductase domain; PF00571 CBS domain	T	COG0517	CBS domain
Q8DRR2	400	K	1.35524	Up	Inosine-5'-monophosphate dehydrogenase OS=Streptococcus mutans serotype c (strain ATCC 700610 / UA159) OX=210007 GN=guaB PE=3 SV=1	guaB	_GMGSIAAMK[Acetyl (K)]K_	1	387.327	426.396	619.923	473.287	0.81246	0.894412	1.30036	0.992771	Cytoplasmic	K00088	IMPDH, guaB; IMP dehydrogenase [EC:1.1.1.205]	map00230 Purine metabolism; map00983 Drug metabolism - other enzymes; map01100 Metabolic pathways; map01110 Biosynthesis of secondary metabolites	GO:0006139 nucleobase-containing compound metabolic process; GO:0006163 purine nucleotide metabolic process; GO:0006164 purine nucleotide biosynthetic process; GO:0006183 GTP biosynthetic process; GO:0006725 cellular aromatic compound metabolic process; GO:0006753 nucleoside phosphate metabolic process; GO:0006793 phosphorus metabolic process; GO:0006796 phosphate-containing compound metabolic pr…	GO:0005622 intracellular anatomical structure; GO:0005737 cytoplasm;	GO:0003824 catalytic activity; GO:0003938 IMP dehydrogenase activity; GO:0016491 oxidoreductase activity; GO:0016614 oxidoreductase activity, acting on CH-OH group of donors; GO:0016616 oxidoreductase activity, acting on the CH-OH group of donors, NAD or NADP as acceptor;	PF00478; PF00571	PF00478 IMP dehydrogenase / GMP reductase domain; PF00571 CBS domain	T	COG0517	CBS domain
Q8DRR3	9	K	1.34655	Up	DNA replication and repair protein RecF OS=Streptococcus mutans serotype c (strain ATCC 700610 / UA159) OX=210007 GN=recF PE=3 SV=1	recF	_INLK[Acetyl (K)]HYR_	1	328.238	353.571	485.552	429.174	0.822377	0.885846	1.21651	1.07526	Unknown	K03629	recF; DNA replication and repair protein RecF	map03440 Homologous recombination	GO:0000731 DNA synthesis involved in DNA repair; GO:0006139 nucleobase-containing compound metabolic process; GO:0006259 DNA metabolic process; GO:0006281 DNA repair; GO:0006302 double-strand break repair; GO:0006725 cellular aromatic compound metabolic process; GO:0006807 nitrogen compound metabolic process; GO:0006950 response to stress; GO:0006974 cellular response to DNA damage stimulus; GO:0…	GO:0005622 intracellular anatomical structure; GO:0009295 nucleoid; GO:0043226 organelle; GO:0043228 non-membrane-bounded organelle; GO:0043229 intracellular organelle; GO:0043232 intracellular non-membrane-bounded organelle; GO:0043590 bacterial nucleoid;		PF02463	PF02463 RecF/RecN/SMC N terminal domain	L	COG1195	Recombinational DNA repair ATPase RecF
Q8DRR3	95	K	1.16914	Up	DNA replication and repair protein RecF OS=Streptococcus mutans serotype c (strain ATCC 700610 / UA159) OX=210007 GN=recF PE=3 SV=1	recF	_TTK[Acetyl (K)]INYLK_	1	124.03	136.394	180.863	120.035	0.883843	0.971949	1.28883	0.855374	Unknown	K03629	recF; DNA replication and repair protein RecF	map03440 Homologous recombination	GO:0000731 DNA synthesis involved in DNA repair; GO:0006139 nucleobase-containing compound metabolic process; GO:0006259 DNA metabolic process; GO:0006281 DNA repair; GO:0006302 double-strand break repair; GO:0006725 cellular aromatic compound metabolic process; GO:0006807 nitrogen compound metabolic process; GO:0006950 response to stress; GO:0006974 cellular response to DNA damage stimulus; GO:0…	GO:0005622 intracellular anatomical structure; GO:0009295 nucleoid; GO:0043226 organelle; GO:0043228 non-membrane-bounded organelle; GO:0043229 intracellular organelle; GO:0043232 intracellular non-membrane-bounded organelle; GO:0043590 bacterial nucleoid;		PF02463	PF02463 RecF/RecN/SMC N terminal domain	L	COG1195	Recombinational DNA repair ATPase RecF
Q8DRR3	100	K	1.48652	Up	DNA replication and repair protein RecF OS=Streptococcus mutans serotype c (strain ATCC 700610 / UA159) OX=210007 GN=recF PE=3 SV=1	recF	_INYLK[Acetyl (K)]QPK_	1	63.633	83.1136	108.49	105.397	0.705791	0.921862	1.20333	1.16902	Unknown	K03629	recF; DNA replication and repair protein RecF	map03440 Homologous recombination	GO:0000731 DNA synthesis involved in DNA repair; GO:0006139 nucleobase-containing compound metabolic process; GO:0006259 DNA metabolic process; GO:0006281 DNA repair; GO:0006302 double-strand break repair; GO:0006725 cellular aromatic compound metabolic process; GO:0006807 nitrogen compound metabolic process; GO:0006950 response to stress; GO:0006974 cellular response to DNA damage stimulus; GO:0…	GO:0005622 intracellular anatomical structure; GO:0009295 nucleoid; GO:0043226 organelle; GO:0043228 non-membrane-bounded organelle; GO:0043229 intracellular organelle; GO:0043232 intracellular non-membrane-bounded organelle; GO:0043590 bacterial nucleoid;		PF02463	PF02463 RecF/RecN/SMC N terminal domain	L	COG1195	Recombinational DNA repair ATPase RecF
Q8DRR3	351	K	1.5395	Up	DNA replication and repair protein RecF OS=Streptococcus mutans serotype c (strain ATCC 700610 / UA159) OX=210007 GN=recF PE=3 SV=1	recF	_LK[Acetyl (K)]LFTINQGK_	1	826.272	472.968	998.4	884.769	1.03855	0.594478	1.2549	1.11207	Unknown	K03629	recF; DNA replication and repair protein RecF	map03440 Homologous recombination	GO:0000731 DNA synthesis involved in DNA repair; GO:0006139 nucleobase-containing compound metabolic process; GO:0006259 DNA metabolic process; GO:0006281 DNA repair; GO:0006302 double-strand break repair; GO:0006725 cellular aromatic compound metabolic process; GO:0006807 nitrogen compound metabolic process; GO:0006950 response to stress; GO:0006974 cellular response to DNA damage stimulus; GO:0…	GO:0005622 intracellular anatomical structure; GO:0009295 nucleoid; GO:0043226 organelle; GO:0043228 non-membrane-bounded organelle; GO:0043229 intracellular organelle; GO:0043232 intracellular non-membrane-bounded organelle; GO:0043590 bacterial nucleoid;		PF02463	PF02463 RecF/RecN/SMC N terminal domain	L	COG1195	Recombinational DNA repair ATPase RecF
Q8DRR4	94	K	1.34747	Up	Uncharacterized protein OS=Streptococcus mutans serotype c (strain ATCC 700610 / UA159) OX=210007 GN=SMU_2155 PE=4 SV=1	SMU_2155	_EQVVAFVK[Acetyl (K)]K_	1	378.911	427.068	509.655	576.498	0.801025	0.902829	1.07742	1.21873	Unknown							PF13275	PF13275 S4 domain	J	COG2501	Ribosome-associated protein YbcJ, S4-like RNA-binding protein
Q8DRR5	348	K	1.49402	Up	Putative peptidase OS=Streptococcus mutans serotype c (strain ATCC 700610 / UA159) OX=210007 GN=SMU_2154c PE=4 SV=1	SMU_2154c	_FSSHLLAQTK[Acetyl (K)]K_	1	12.7492	20.0039	23.4909	22.9147	0.644234	1.01083	1.18703	1.15791	Unknown							PF05193	PF05193 Peptidase M16 inactive domain	R	COG0612	Predicted Zn-dependent peptidase, M16 family
Q8DRR6	340	K	1.11759	Up	Putative peptidase OS=Streptococcus mutans serotype c (strain ATCC 700610 / UA159) OX=210007 GN=SMU_2153c PE=4 SV=1	SMU_2153c	_EPIAMSNK[Acetyl (K)]IGQTIK_	1	222.573	201.506	254.729	219.784	0.990765	0.896983	1.1339	0.978348	Unknown							PF05193	PF05193 Peptidase M16 inactive domain	R	COG0612	Predicted Zn-dependent peptidase, M16 family
Q8DRR6	349	K	1.18671	Up	Putative peptidase OS=Streptococcus mutans serotype c (strain ATCC 700610 / UA159) OX=210007 GN=SMU_2153c PE=4 SV=1	SMU_2153c	_FK[Acetyl (K)]TDTNLSASHLQTVK_	1	74.7308	81.1143	85.5807	99.6278	0.87647	0.951338	1.00372	1.16847	Unknown							PF05193	PF05193 Peptidase M16 inactive domain	R	COG0612	Predicted Zn-dependent peptidase, M16 family
Q8DRR6	415	K	1.29143	Up	Putative peptidase OS=Streptococcus mutans serotype c (strain ATCC 700610 / UA159) OX=210007 GN=SMU_2153c PE=4 SV=1	SMU_2153c	_DVLEFGEK[Acetyl (K)]ITK_	1	402.182	335.023	364.047	562.062	0.967181	0.805677	0.875474	1.35167	Unknown							PF05193	PF05193 Peptidase M16 inactive domain	R	COG0612	Predicted Zn-dependent peptidase, M16 family
Q8DRR7	3	K	1.23819	Up	DUF4115 domain-containing protein OS=Streptococcus mutans serotype c (strain ATCC 700610 / UA159) OX=210007 GN=SMU_2152c PE=4 SV=1	SMU_2152c	_MNK[Acetyl (K)]IGDTLR_	1	493.852	481.589	576.296	630.611	0.905176	0.882699	1.05629	1.15584	Unknown							PF13413	PF13413 Helix-turn-helix domain	D	COG1426	Cytoskeletal protein RodZ, contains Xre-like HTH and DUF4115 domains
Q8DRR7	48	K	1.23975	Up	DUF4115 domain-containing protein OS=Streptococcus mutans serotype c (strain ATCC 700610 / UA159) OX=210007 GN=SMU_2152c PE=4 SV=1	SMU_2152c	_LLPEGK[Acetyl (K)]TNEYLEK_	1	5185.76	5305.4	6571.12	6432.01	0.882897	0.903266	1.11876	1.09508	Unknown							PF13413	PF13413 Helix-turn-helix domain	D	COG1426	Cytoskeletal protein RodZ, contains Xre-like HTH and DUF4115 domains
Q8DRR7	145	K	1.30002	Up	DUF4115 domain-containing protein OS=Streptococcus mutans serotype c (strain ATCC 700610 / UA159) OX=210007 GN=SMU_2152c PE=4 SV=1	SMU_2152c	_KIEK[Acetyl (K)]IPSR_	0.99982	523.569	588.807	752.109	685.093	0.821421	0.923771	1.17997	1.07483	Unknown							PF13413	PF13413 Helix-turn-helix domain	D	COG1426	Cytoskeletal protein RodZ, contains Xre-like HTH and DUF4115 domains
Q8DRR8	60	K	1.31039	Up	CDP-diacylglycerol--glycerol-3-phosphate 3-phosphatidyltransferase OS=Streptococcus mutans serotype c (strain ATCC 700610 / UA159) OX=210007 GN=pgsA PE=3 SV=1	pgsA	_WK[Acetyl (K)]VVTNFGK_	1	106.389	119.809	134.422	162.615	0.813316	0.915911	1.02762	1.24315	Unknown	K00995	pgsA, PGS1; CDP-diacylglycerol---glycerol-3-phosphate 3-phosphatidyltransferase [EC:2.7.8.5]	map00564 Glycerophospholipid metabolism; map01100 Metabolic pathways	GO:0006629 lipid metabolic process; GO:0006644 phospholipid metabolic process; GO:0006650 glycerophospholipid metabolic process; GO:0006793 phosphorus metabolic process; GO:0006796 phosphate-containing compound metabolic process; GO:0008152 metabolic process; GO:0008610 lipid biosynthetic process; GO:0008654 phospholipid biosynthetic process; GO:0009058 biosynthetic process; GO:0009987 cellular p…					I	COG0558	Phosphatidylglycerophosphate synthase
Q8DRR9	9	K	1.11464	Up	Energy-coupling factor transporter ATP-binding protein EcfA1 OS=Streptococcus mutans serotype c (strain ATCC 700610 / UA159) OX=210007 GN=ecfA1 PE=3 SV=1	ecfA1	_IIELK[Acetyl (K)]NVTFR_	1	1700.65	1938.79	2489.13	1484.45	0.89355	1.01867	1.30783	0.779955	Unknown	K16786	ecfA1; energy-coupling factor transport system ATP-binding protein [EC:7.-.-.-]	map02010 ABC transporters	GO:0006810 transport; GO:0006811 ion transport; GO:0006820 anion transport; GO:0006855 xenobiotic transmembrane transport; GO:0015711 organic anion transport; GO:0032218 riboflavin transport; GO:0034220 ion transmembrane transport; GO:0035461 vitamin transmembrane transport; GO:0042221 response to chemical; GO:0050896 response to stimulus; GO:0051179 localization; GO:0051180 vitamin transport; GO…	GO:0005886 plasma membrane; GO:0016020 membrane; GO:0071944 cell periphery;	GO:0005215 transporter activity; GO:0008509 anion transmembrane transporter activity; GO:0008514 organic anion transmembrane transporter activity; GO:0015075 ion transmembrane transporter activity; GO:0022857 transmembrane transporter activity; GO:0032217 riboflavin transmembrane transporter activity; GO:0090482 vitamin transmembrane transporter activity;	PF00005	PF00005 ABC transporter	PR	COG1122	Energy-coupling factor transporter ATP-binding protein EcfA2
Q8DRR9	279	K	1.18691	Up	Energy-coupling factor transporter ATP-binding protein EcfA1 OS=Streptococcus mutans serotype c (strain ATCC 700610 / UA159) OX=210007 GN=ecfA1 PE=3 SV=1	ecfA1	_LWALISK[Acetyl (K)]K_	1	28.2512	36.5225	48.6977	23.7424	0.823568	1.06469	1.41962	0.692128	Unknown	K16786	ecfA1; energy-coupling factor transport system ATP-binding protein [EC:7.-.-.-]	map02010 ABC transporters	GO:0006810 transport; GO:0006811 ion transport; GO:0006820 anion transport; GO:0006855 xenobiotic transmembrane transport; GO:0015711 organic anion transport; GO:0032218 riboflavin transport; GO:0034220 ion transmembrane transport; GO:0035461 vitamin transmembrane transport; GO:0042221 response to chemical; GO:0050896 response to stimulus; GO:0051179 localization; GO:0051180 vitamin transport; GO…	GO:0005886 plasma membrane; GO:0016020 membrane; GO:0071944 cell periphery;	GO:0005215 transporter activity; GO:0008509 anion transmembrane transporter activity; GO:0008514 organic anion transmembrane transporter activity; GO:0015075 ion transmembrane transporter activity; GO:0022857 transmembrane transporter activity; GO:0032217 riboflavin transmembrane transporter activity; GO:0090482 vitamin transmembrane transporter activity;	PF00005	PF00005 ABC transporter	PR	COG1122	Energy-coupling factor transporter ATP-binding protein EcfA2
Q8DRS2	10	K	1.39179	Up	LysM domain-containing protein OS=Streptococcus mutans serotype c (strain ATCC 700610 / UA159) OX=210007 GN=SMU_2147c PE=4 SV=1	SMU_2147c	_NILENK[Acetyl (K)]TTTIK_	1	12.7904	22.6372	13.0217	39.9659	0.578651	1.02413	0.589118	1.8081	Unknown							PF01476	PF01476 LysM domain	M	COG1388	LysM repeat
Q8DRS6	90	K	1.50848	Up	tRNA uridine 5-carboxymethylaminomethyl modification enzyme MnmG OS=Streptococcus mutans serotype c (strain ATCC 700610 / UA159) OX=210007 GN=mnmG PE=3 SV=1	mnmG	_MLNTGK[Acetyl (K)]GPAVR_	1	13.6656	30.8127	28.9832	27.6101	0.540827	1.21944	1.14704	1.09269	Unknown	K03495	gidA, mnmG, MTO1; tRNA uridine 5-carboxymethylaminomethyl modification enzyme		GO:0001510 RNA methylation; GO:0002097 tRNA wobble base modification; GO:0002098 tRNA wobble uridine modification; GO:0006139 nucleobase-containing compound metabolic process; GO:0006396 RNA processing; GO:0006399 tRNA metabolic process; GO:0006400 tRNA modification; GO:0006725 cellular aromatic compound metabolic process; GO:0006807 nitrogen compound metabolic process; GO:0008033 tRNA processing…	GO:0005622 intracellular anatomical structure; GO:0005737 cytoplasm; GO:0005829 cytosol;	GO:0000166 nucleotide binding; GO:0005488 binding; GO:0036094 small molecule binding; GO:0043167 ion binding; GO:0043168 anion binding; GO:0050660 flavin adenine dinucleotide binding; GO:0097159 organic cyclic compound binding; GO:1901265 nucleoside phosphate binding; GO:1901363 heterocyclic compound binding;	PF13932	PF13932 tRNA modifying enzyme MnmG/GidA C-terminal domain	J	COG0445	tRNA U34 5-carboxymethylaminomethyl modifying enzyme MnmG/GidA
Q8DRS6	103	K	1.16705	Up	tRNA uridine 5-carboxymethylaminomethyl modification enzyme MnmG OS=Streptococcus mutans serotype c (strain ATCC 700610 / UA159) OX=210007 GN=mnmG PE=3 SV=1	mnmG	_AQADK[Acetyl (K)]ALYAR_	1	6.13211	5.91361	4.35294	9.60515	0.943264	0.909653	0.669584	1.4775	Unknown	K03495	gidA, mnmG, MTO1; tRNA uridine 5-carboxymethylaminomethyl modification enzyme		GO:0001510 RNA methylation; GO:0002097 tRNA wobble base modification; GO:0002098 tRNA wobble uridine modification; GO:0006139 nucleobase-containing compound metabolic process; GO:0006396 RNA processing; GO:0006399 tRNA metabolic process; GO:0006400 tRNA modification; GO:0006725 cellular aromatic compound metabolic process; GO:0006807 nitrogen compound metabolic process; GO:0008033 tRNA processing…	GO:0005622 intracellular anatomical structure; GO:0005737 cytoplasm; GO:0005829 cytosol;	GO:0000166 nucleotide binding; GO:0005488 binding; GO:0036094 small molecule binding; GO:0043167 ion binding; GO:0043168 anion binding; GO:0050660 flavin adenine dinucleotide binding; GO:0097159 organic cyclic compound binding; GO:1901265 nucleoside phosphate binding; GO:1901363 heterocyclic compound binding;	PF13932	PF13932 tRNA modifying enzyme MnmG/GidA C-terminal domain	J	COG0445	tRNA U34 5-carboxymethylaminomethyl modifying enzyme MnmG/GidA
Q8DRS6	111	K	1.54167	Up	tRNA uridine 5-carboxymethylaminomethyl modification enzyme MnmG OS=Streptococcus mutans serotype c (strain ATCC 700610 / UA159) OX=210007 GN=mnmG PE=3 SV=1	mnmG	_NMK[Acetyl (K)]HTVEQQENLTLR_	1	1.55248	5.46129	1	13.3212	0.291068	1.02391	0.187485	2.49753	Unknown	K03495	gidA, mnmG, MTO1; tRNA uridine 5-carboxymethylaminomethyl modification enzyme		GO:0001510 RNA methylation; GO:0002097 tRNA wobble base modification; GO:0002098 tRNA wobble uridine modification; GO:0006139 nucleobase-containing compound metabolic process; GO:0006396 RNA processing; GO:0006399 tRNA metabolic process; GO:0006400 tRNA modification; GO:0006725 cellular aromatic compound metabolic process; GO:0006807 nitrogen compound metabolic process; GO:0008033 tRNA processing…	GO:0005622 intracellular anatomical structure; GO:0005737 cytoplasm; GO:0005829 cytosol;	GO:0000166 nucleotide binding; GO:0005488 binding; GO:0036094 small molecule binding; GO:0043167 ion binding; GO:0043168 anion binding; GO:0050660 flavin adenine dinucleotide binding; GO:0097159 organic cyclic compound binding; GO:1901265 nucleoside phosphate binding; GO:1901363 heterocyclic compound binding;	PF13932	PF13932 tRNA modifying enzyme MnmG/GidA C-terminal domain	J	COG0445	tRNA U34 5-carboxymethylaminomethyl modifying enzyme MnmG/GidA
Q8DRS6	147	K	2.51616	Up	tRNA uridine 5-carboxymethylaminomethyl modification enzyme MnmG OS=Streptococcus mutans serotype c (strain ATCC 700610 / UA159) OX=210007 GN=mnmG PE=3 SV=1	mnmG	_TATNQK[Acetyl (K)]YSAQAVIVTTGTALR_	1	51.4228	46.8911	34.0746	204.899	0.609838	0.556096	0.404101	2.42996	Unknown	K03495	gidA, mnmG, MTO1; tRNA uridine 5-carboxymethylaminomethyl modification enzyme		GO:0001510 RNA methylation; GO:0002097 tRNA wobble base modification; GO:0002098 tRNA wobble uridine modification; GO:0006139 nucleobase-containing compound metabolic process; GO:0006396 RNA processing; GO:0006399 tRNA metabolic process; GO:0006400 tRNA modification; GO:0006725 cellular aromatic compound metabolic process; GO:0006807 nitrogen compound metabolic process; GO:0008033 tRNA processing…	GO:0005622 intracellular anatomical structure; GO:0005737 cytoplasm; GO:0005829 cytosol;	GO:0000166 nucleotide binding; GO:0005488 binding; GO:0036094 small molecule binding; GO:0043167 ion binding; GO:0043168 anion binding; GO:0050660 flavin adenine dinucleotide binding; GO:0097159 organic cyclic compound binding; GO:1901265 nucleoside phosphate binding; GO:1901363 heterocyclic compound binding;	PF13932	PF13932 tRNA modifying enzyme MnmG/GidA C-terminal domain	J	COG0445	tRNA U34 5-carboxymethylaminomethyl modifying enzyme MnmG/GidA
Q8DRS6	200	K	1.32453	Up	tRNA uridine 5-carboxymethylaminomethyl modification enzyme MnmG OS=Streptococcus mutans serotype c (strain ATCC 700610 / UA159) OX=210007 GN=mnmG PE=3 SV=1	mnmG	_FK[Acetyl (K)]TGTPPR_	1	3430.12	4349.35	4941.22	5256.27	0.763227	0.96776	1.09946	1.16956	Unknown	K03495	gidA, mnmG, MTO1; tRNA uridine 5-carboxymethylaminomethyl modification enzyme		GO:0001510 RNA methylation; GO:0002097 tRNA wobble base modification; GO:0002098 tRNA wobble uridine modification; GO:0006139 nucleobase-containing compound metabolic process; GO:0006396 RNA processing; GO:0006399 tRNA metabolic process; GO:0006400 tRNA modification; GO:0006725 cellular aromatic compound metabolic process; GO:0006807 nitrogen compound metabolic process; GO:0008033 tRNA processing…	GO:0005622 intracellular anatomical structure; GO:0005737 cytoplasm; GO:0005829 cytosol;	GO:0000166 nucleotide binding; GO:0005488 binding; GO:0036094 small molecule binding; GO:0043167 ion binding; GO:0043168 anion binding; GO:0050660 flavin adenine dinucleotide binding; GO:0097159 organic cyclic compound binding; GO:1901265 nucleoside phosphate binding; GO:1901363 heterocyclic compound binding;	PF13932	PF13932 tRNA modifying enzyme MnmG/GidA C-terminal domain	J	COG0445	tRNA U34 5-carboxymethylaminomethyl modifying enzyme MnmG/GidA
Q8DRS6	273	K	1.10736	Up	tRNA uridine 5-carboxymethylaminomethyl modification enzyme MnmG OS=Streptococcus mutans serotype c (strain ATCC 700610 / UA159) OX=210007 GN=mnmG PE=3 SV=1	mnmG	_APMFSGIVK[Acetyl (K)]GVGPR_	1	864.937	1057.67	1240.87	825.068	0.86742	1.06071	1.24443	0.827437	Unknown	K03495	gidA, mnmG, MTO1; tRNA uridine 5-carboxymethylaminomethyl modification enzyme		GO:0001510 RNA methylation; GO:0002097 tRNA wobble base modification; GO:0002098 tRNA wobble uridine modification; GO:0006139 nucleobase-containing compound metabolic process; GO:0006396 RNA processing; GO:0006399 tRNA metabolic process; GO:0006400 tRNA modification; GO:0006725 cellular aromatic compound metabolic process; GO:0006807 nitrogen compound metabolic process; GO:0008033 tRNA processing…	GO:0005622 intracellular anatomical structure; GO:0005737 cytoplasm; GO:0005829 cytosol;	GO:0000166 nucleotide binding; GO:0005488 binding; GO:0036094 small molecule binding; GO:0043167 ion binding; GO:0043168 anion binding; GO:0050660 flavin adenine dinucleotide binding; GO:0097159 organic cyclic compound binding; GO:1901265 nucleoside phosphate binding; GO:1901363 heterocyclic compound binding;	PF13932	PF13932 tRNA modifying enzyme MnmG/GidA C-terminal domain	J	COG0445	tRNA U34 5-carboxymethylaminomethyl modifying enzyme MnmG/GidA
Q8DRS6	401	K	1.12625	Up	tRNA uridine 5-carboxymethylaminomethyl modification enzyme MnmG OS=Streptococcus mutans serotype c (strain ATCC 700610 / UA159) OX=210007 GN=mnmG PE=3 SV=1	mnmG	_IQGK[Acetyl (K)]PELILK_	1	612.818	652.837	810.534	607.051	0.913549	0.973207	1.20829	0.904952	Unknown	K03495	gidA, mnmG, MTO1; tRNA uridine 5-carboxymethylaminomethyl modification enzyme		GO:0001510 RNA methylation; GO:0002097 tRNA wobble base modification; GO:0002098 tRNA wobble uridine modification; GO:0006139 nucleobase-containing compound metabolic process; GO:0006396 RNA processing; GO:0006399 tRNA metabolic process; GO:0006400 tRNA modification; GO:0006725 cellular aromatic compound metabolic process; GO:0006807 nitrogen compound metabolic process; GO:0008033 tRNA processing…	GO:0005622 intracellular anatomical structure; GO:0005737 cytoplasm; GO:0005829 cytosol;	GO:0000166 nucleotide binding; GO:0005488 binding; GO:0036094 small molecule binding; GO:0043167 ion binding; GO:0043168 anion binding; GO:0050660 flavin adenine dinucleotide binding; GO:0097159 organic cyclic compound binding; GO:1901265 nucleoside phosphate binding; GO:1901363 heterocyclic compound binding;	PF13932	PF13932 tRNA modifying enzyme MnmG/GidA C-terminal domain	J	COG0445	tRNA U34 5-carboxymethylaminomethyl modifying enzyme MnmG/GidA
Q8DRS6	487	K	1.15697	Up	tRNA uridine 5-carboxymethylaminomethyl modification enzyme MnmG OS=Streptococcus mutans serotype c (strain ATCC 700610 / UA159) OX=210007 GN=mnmG PE=3 SV=1	mnmG	_LSSIK[Acetyl (K)]LKPVAEINK_	1	986.695	1142.19	1307.4	1129.52	0.864422	1.00065	1.14538	0.989544	Unknown	K03495	gidA, mnmG, MTO1; tRNA uridine 5-carboxymethylaminomethyl modification enzyme		GO:0001510 RNA methylation; GO:0002097 tRNA wobble base modification; GO:0002098 tRNA wobble uridine modification; GO:0006139 nucleobase-containing compound metabolic process; GO:0006396 RNA processing; GO:0006399 tRNA metabolic process; GO:0006400 tRNA modification; GO:0006725 cellular aromatic compound metabolic process; GO:0006807 nitrogen compound metabolic process; GO:0008033 tRNA processing…	GO:0005622 intracellular anatomical structure; GO:0005737 cytoplasm; GO:0005829 cytosol;	GO:0000166 nucleotide binding; GO:0005488 binding; GO:0036094 small molecule binding; GO:0043167 ion binding; GO:0043168 anion binding; GO:0050660 flavin adenine dinucleotide binding; GO:0097159 organic cyclic compound binding; GO:1901265 nucleoside phosphate binding; GO:1901363 heterocyclic compound binding;	PF13932	PF13932 tRNA modifying enzyme MnmG/GidA C-terminal domain	J	COG0445	tRNA U34 5-carboxymethylaminomethyl modifying enzyme MnmG/GidA
Q8DRS6	557	K	1.32968	Up	tRNA uridine 5-carboxymethylaminomethyl modification enzyme MnmG OS=Streptococcus mutans serotype c (strain ATCC 700610 / UA159) OX=210007 GN=mnmG PE=3 SV=1	mnmG	_YEGYINK[Acetyl (K)]ALDQVAK_	1	18.3662	16.4202	8.39252	36.1639	0.925916	0.82781	0.423102	1.82317	Unknown	K03495	gidA, mnmG, MTO1; tRNA uridine 5-carboxymethylaminomethyl modification enzyme		GO:0001510 RNA methylation; GO:0002097 tRNA wobble base modification; GO:0002098 tRNA wobble uridine modification; GO:0006139 nucleobase-containing compound metabolic process; GO:0006396 RNA processing; GO:0006399 tRNA metabolic process; GO:0006400 tRNA modification; GO:0006725 cellular aromatic compound metabolic process; GO:0006807 nitrogen compound metabolic process; GO:0008033 tRNA processing…	GO:0005622 intracellular anatomical structure; GO:0005737 cytoplasm; GO:0005829 cytosol;	GO:0000166 nucleotide binding; GO:0005488 binding; GO:0036094 small molecule binding; GO:0043167 ion binding; GO:0043168 anion binding; GO:0050660 flavin adenine dinucleotide binding; GO:0097159 organic cyclic compound binding; GO:1901265 nucleoside phosphate binding; GO:1901363 heterocyclic compound binding;	PF13932	PF13932 tRNA modifying enzyme MnmG/GidA C-terminal domain	J	COG0445	tRNA U34 5-carboxymethylaminomethyl modifying enzyme MnmG/GidA
Q8DRS7	318	K	1.76847	Up	Cyclic-di-AMP phosphodiesterase OS=Streptococcus mutans serotype c (strain ATCC 700610 / UA159) OX=210007 GN=SMU_2140c PE=3 SV=1	SMU_2140c	_LLYFGGGTVSTIK[Acetyl (K)]R_	1	84.6227	155.739	144.274	285.318	0.505245	0.92985	0.861397	1.70351	Unknown	K22927	gdpP; cyclic-di-AMP phosphodiesterase [EC:3.1.4.59]							T	COG3887	Cyclic di-AMP phosphodiesterase GdpP, contains GGDEF-like and DHH domains
Q8DRS7	336	K	1.49302	Up	Cyclic-di-AMP phosphodiesterase OS=Streptococcus mutans serotype c (strain ATCC 700610 / UA159) OX=210007 GN=SMU_2140c PE=3 SV=1	SMU_2140c	_IK[Acetyl (K)]TVDSVFVVGHK_	1	38.5525	15.4097	45.611	27.7829	1.21086	0.483988	1.43255	0.872606	Unknown	K22927	gdpP; cyclic-di-AMP phosphodiesterase [EC:3.1.4.59]							T	COG3887	Cyclic di-AMP phosphodiesterase GdpP, contains GGDEF-like and DHH domains
Q8DRS7	608	K	1.26053	Up	Cyclic-di-AMP phosphodiesterase OS=Streptococcus mutans serotype c (strain ATCC 700610 / UA159) OX=210007 GN=SMU_2140c PE=3 SV=1	SMU_2140c	_NK[Acetyl (K)]INVQR_	1	746.301	810.613	1119.41	827.728	0.851929	0.925343	1.27785	0.944881	Unknown	K22927	gdpP; cyclic-di-AMP phosphodiesterase [EC:3.1.4.59]							T	COG3887	Cyclic di-AMP phosphodiesterase GdpP, contains GGDEF-like and DHH domains
Q8DRS8	10	K	1.19009	Up	50S ribosomal protein L9 OS=Streptococcus mutans serotype c (strain ATCC 700610 / UA159) OX=210007 GN=rplI PE=3 SV=1	rplI	_VIFLADVK[Acetyl (K)]GK_	1	2719.93	2797.27	3932.22	2613.99	0.901879	0.927522	1.30385	0.866749	Unknown	K02939	RP-L9, MRPL9, rplI; large subunit ribosomal protein L9	map03010 Ribosome	GO:0006412 translation; GO:0006518 peptide metabolic process; GO:0006807 nitrogen compound metabolic process; GO:0008152 metabolic process; GO:0009058 biosynthetic process; GO:0009059 macromolecule biosynthetic process; GO:0009987 cellular process; GO:0010467 gene expression; GO:0019538 protein metabolic process; GO:0034641 cellular nitrogen compound metabolic process; GO:0034645 cellular macromo…	GO:0005622 intracellular anatomical structure; GO:0005737 cytoplasm; GO:0005829 cytosol; GO:0005840 ribosome; GO:0015934 large ribosomal subunit; GO:0022625 cytosolic large ribosomal subunit; GO:0022626 cytosolic ribosome; GO:0032991 protein-containing complex; GO:0043226 organelle; GO:0043228 non-membrane-bounded organelle; GO:0043229 intracellular organelle; GO:0043232 intracellular non-membran…	GO:0003676 nucleic acid binding; GO:0003723 RNA binding; GO:0005488 binding; GO:0097159 organic cyclic compound binding; GO:1901363 heterocyclic compound binding;	PF01281; PF03948	PF01281 Ribosomal protein L9, N-terminal domain; PF03948 Ribosomal protein L9, C-terminal domain	J	COG0359	Ribosomal protein L9
Q8DRS8	32	K	1.24561	Up	50S ribosomal protein L9 OS=Streptococcus mutans serotype c (strain ATCC 700610 / UA159) OX=210007 GN=rplI PE=3 SV=1	rplI	_EVSTGYAQNFLIK[Acetyl (K)]K_	1	182	171.345	218.918	220.757	0.91801	0.864264	1.10422	1.1135	Unknown	K02939	RP-L9, MRPL9, rplI; large subunit ribosomal protein L9	map03010 Ribosome	GO:0006412 translation; GO:0006518 peptide metabolic process; GO:0006807 nitrogen compound metabolic process; GO:0008152 metabolic process; GO:0009058 biosynthetic process; GO:0009059 macromolecule biosynthetic process; GO:0009987 cellular process; GO:0010467 gene expression; GO:0019538 protein metabolic process; GO:0034641 cellular nitrogen compound metabolic process; GO:0034645 cellular macromo…	GO:0005622 intracellular anatomical structure; GO:0005737 cytoplasm; GO:0005829 cytosol; GO:0005840 ribosome; GO:0015934 large ribosomal subunit; GO:0022625 cytosolic large ribosomal subunit; GO:0022626 cytosolic ribosome; GO:0032991 protein-containing complex; GO:0043226 organelle; GO:0043228 non-membrane-bounded organelle; GO:0043229 intracellular organelle; GO:0043232 intracellular non-membran…	GO:0003676 nucleic acid binding; GO:0003723 RNA binding; GO:0005488 binding; GO:0097159 organic cyclic compound binding; GO:1901363 heterocyclic compound binding;	PF01281; PF03948	PF01281 Ribosomal protein L9, N-terminal domain; PF03948 Ribosomal protein L9, C-terminal domain	J	COG0359	Ribosomal protein L9
Q8DRS8	98	K	1.15142	Up	50S ribosomal protein L9 OS=Streptococcus mutans serotype c (strain ATCC 700610 / UA159) OX=210007 GN=rplI PE=3 SV=1	rplI	_TFGSITSK[Acetyl (K)]K_	1	1077.95	1247.12	1417.81	1231.61	0.866784	1.00281	1.14006	0.990342	Unknown	K02939	RP-L9, MRPL9, rplI; large subunit ribosomal protein L9	map03010 Ribosome	GO:0006412 translation; GO:0006518 peptide metabolic process; GO:0006807 nitrogen compound metabolic process; GO:0008152 metabolic process; GO:0009058 biosynthetic process; GO:0009059 macromolecule biosynthetic process; GO:0009987 cellular process; GO:0010467 gene expression; GO:0019538 protein metabolic process; GO:0034641 cellular nitrogen compound metabolic process; GO:0034645 cellular macromo…	GO:0005622 intracellular anatomical structure; GO:0005737 cytoplasm; GO:0005829 cytosol; GO:0005840 ribosome; GO:0015934 large ribosomal subunit; GO:0022625 cytosolic large ribosomal subunit; GO:0022626 cytosolic ribosome; GO:0032991 protein-containing complex; GO:0043226 organelle; GO:0043228 non-membrane-bounded organelle; GO:0043229 intracellular organelle; GO:0043232 intracellular non-membran…	GO:0003676 nucleic acid binding; GO:0003723 RNA binding; GO:0005488 binding; GO:0097159 organic cyclic compound binding; GO:1901363 heterocyclic compound binding;	PF01281; PF03948	PF01281 Ribosomal protein L9, N-terminal domain; PF03948 Ribosomal protein L9, C-terminal domain	J	COG0359	Ribosomal protein L9
Q8DRS8	111	K	1.51631	Up	50S ribosomal protein L9 OS=Streptococcus mutans serotype c (strain ATCC 700610 / UA159) OX=210007 GN=rplI PE=3 SV=1	rplI	_QFGIK[Acetyl (K)]LDK_	1	562.44	632.203	1029.13	760.449	0.753884	0.847393	1.37943	1.01929	Unknown	K02939	RP-L9, MRPL9, rplI; large subunit ribosomal protein L9	map03010 Ribosome	GO:0006412 translation; GO:0006518 peptide metabolic process; GO:0006807 nitrogen compound metabolic process; GO:0008152 metabolic process; GO:0009058 biosynthetic process; GO:0009059 macromolecule biosynthetic process; GO:0009987 cellular process; GO:0010467 gene expression; GO:0019538 protein metabolic process; GO:0034641 cellular nitrogen compound metabolic process; GO:0034645 cellular macromo…	GO:0005622 intracellular anatomical structure; GO:0005737 cytoplasm; GO:0005829 cytosol; GO:0005840 ribosome; GO:0015934 large ribosomal subunit; GO:0022625 cytosolic large ribosomal subunit; GO:0022626 cytosolic ribosome; GO:0032991 protein-containing complex; GO:0043226 organelle; GO:0043228 non-membrane-bounded organelle; GO:0043229 intracellular organelle; GO:0043232 intracellular non-membran…	GO:0003676 nucleic acid binding; GO:0003723 RNA binding; GO:0005488 binding; GO:0097159 organic cyclic compound binding; GO:1901363 heterocyclic compound binding;	PF01281; PF03948	PF01281 Ribosomal protein L9, N-terminal domain; PF03948 Ribosomal protein L9, C-terminal domain	J	COG0359	Ribosomal protein L9
Q8DRS8	118	K	1.20594	Up	50S ribosomal protein L9 OS=Streptococcus mutans serotype c (strain ATCC 700610 / UA159) OX=210007 GN=rplI PE=3 SV=1	rplI	_YIK[Acetyl (K)]LDHPIR_	1	7696.92	8742.04	11351.3	8192.09	0.855633	0.971816	1.26187	0.91068	Unknown	K02939	RP-L9, MRPL9, rplI; large subunit ribosomal protein L9	map03010 Ribosome	GO:0006412 translation; GO:0006518 peptide metabolic process; GO:0006807 nitrogen compound metabolic process; GO:0008152 metabolic process; GO:0009058 biosynthetic process; GO:0009059 macromolecule biosynthetic process; GO:0009987 cellular process; GO:0010467 gene expression; GO:0019538 protein metabolic process; GO:0034641 cellular nitrogen compound metabolic process; GO:0034645 cellular macromo…	GO:0005622 intracellular anatomical structure; GO:0005737 cytoplasm; GO:0005829 cytosol; GO:0005840 ribosome; GO:0015934 large ribosomal subunit; GO:0022625 cytosolic large ribosomal subunit; GO:0022626 cytosolic ribosome; GO:0032991 protein-containing complex; GO:0043226 organelle; GO:0043228 non-membrane-bounded organelle; GO:0043229 intracellular organelle; GO:0043232 intracellular non-membran…	GO:0003676 nucleic acid binding; GO:0003723 RNA binding; GO:0005488 binding; GO:0097159 organic cyclic compound binding; GO:1901363 heterocyclic compound binding;	PF01281; PF03948	PF01281 Ribosomal protein L9, N-terminal domain; PF03948 Ribosomal protein L9, C-terminal domain	J	COG0359	Ribosomal protein L9
Q8DRS8	137	K	1.14541	Up	50S ribosomal protein L9 OS=Streptococcus mutans serotype c (strain ATCC 700610 / UA159) OX=210007 GN=rplI PE=3 SV=1	rplI	_LHK[Acetyl (K)]DIDGIIK_	1	268.208	161.351	200.319	249.114	1.22052	0.734253	0.911586	1.13364	Unknown	K02939	RP-L9, MRPL9, rplI; large subunit ribosomal protein L9	map03010 Ribosome	GO:0006412 translation; GO:0006518 peptide metabolic process; GO:0006807 nitrogen compound metabolic process; GO:0008152 metabolic process; GO:0009058 biosynthetic process; GO:0009059 macromolecule biosynthetic process; GO:0009987 cellular process; GO:0010467 gene expression; GO:0019538 protein metabolic process; GO:0034641 cellular nitrogen compound metabolic process; GO:0034645 cellular macromo…	GO:0005622 intracellular anatomical structure; GO:0005737 cytoplasm; GO:0005829 cytosol; GO:0005840 ribosome; GO:0015934 large ribosomal subunit; GO:0022625 cytosolic large ribosomal subunit; GO:0022626 cytosolic ribosome; GO:0032991 protein-containing complex; GO:0043226 organelle; GO:0043228 non-membrane-bounded organelle; GO:0043229 intracellular organelle; GO:0043232 intracellular non-membran…	GO:0003676 nucleic acid binding; GO:0003723 RNA binding; GO:0005488 binding; GO:0097159 organic cyclic compound binding; GO:1901363 heterocyclic compound binding;	PF01281; PF03948	PF01281 Ribosomal protein L9, N-terminal domain; PF03948 Ribosomal protein L9, C-terminal domain	J	COG0359	Ribosomal protein L9
Q8DRS9	435	K	1.38308	Up	Replicative DNA helicase OS=Streptococcus mutans serotype c (strain ATCC 700610 / UA159) OX=210007 GN=dnaC PE=3 SV=1	dnaC	_GTVK[Acetyl (K)]LMFQK_	1	452.696	429.728	627.965	592.597	0.861054	0.817368	1.19442	1.12715	Unknown	K02314	dnaB; replicative DNA helicase [EC:5.6.2.3]	map03030 DNA replication; map04112 Cell cycle - Caulobacter	GO:0006139 nucleobase-containing compound metabolic process; GO:0006259 DNA metabolic process; GO:0006260 DNA replication; GO:0006261 DNA-dependent DNA replication; GO:0006268 DNA unwinding involved in DNA replication; GO:0006725 cellular aromatic compound metabolic process; GO:0006807 nitrogen compound metabolic process; GO:0006996 organelle organization; GO:0008152 metabolic process; GO:0009058…	GO:0005622 intracellular anatomical structure; GO:0005737 cytoplasm; GO:0005829 cytosol;	GO:0003678 DNA helicase activity; GO:0003824 catalytic activity; GO:0004386 helicase activity; GO:0016462 pyrophosphatase activity; GO:0016787 hydrolase activity; GO:0016817 hydrolase activity, acting on acid anhydrides; GO:0016818 hydrolase activity, acting on acid anhydrides, in phosphorus-containing anhydrides; GO:0017111 nucleoside-triphosphatase activity; GO:0140097 catalytic activity, actin…	PF00772; PF03796	PF00772 DnaB-like helicase N terminal domain; PF03796 DnaB-like helicase C terminal domain	L	COG0305	Replicative DNA helicase
Q8DRS9	444	K	8.68839	Up	Replicative DNA helicase OS=Streptococcus mutans serotype c (strain ATCC 700610 / UA159) OX=210007 GN=dnaC PE=3 SV=1	dnaC	_EYNK[Acetyl (K)]FSSIAQFEER_	1		3.51788		30.5647		0.206433		1.79357	Unknown	K02314	dnaB; replicative DNA helicase [EC:5.6.2.3]	map03030 DNA replication; map04112 Cell cycle - Caulobacter	GO:0006139 nucleobase-containing compound metabolic process; GO:0006259 DNA metabolic process; GO:0006260 DNA replication; GO:0006261 DNA-dependent DNA replication; GO:0006268 DNA unwinding involved in DNA replication; GO:0006725 cellular aromatic compound metabolic process; GO:0006807 nitrogen compound metabolic process; GO:0006996 organelle organization; GO:0008152 metabolic process; GO:0009058…	GO:0005622 intracellular anatomical structure; GO:0005737 cytoplasm; GO:0005829 cytosol;	GO:0003678 DNA helicase activity; GO:0003824 catalytic activity; GO:0004386 helicase activity; GO:0016462 pyrophosphatase activity; GO:0016787 hydrolase activity; GO:0016817 hydrolase activity, acting on acid anhydrides; GO:0016818 hydrolase activity, acting on acid anhydrides, in phosphorus-containing anhydrides; GO:0017111 nucleoside-triphosphatase activity; GO:0140097 catalytic activity, actin…	PF00772; PF03796	PF00772 DnaB-like helicase N terminal domain; PF03796 DnaB-like helicase C terminal domain	L	COG0305	Replicative DNA helicase
Q8DRT7	468	K	1.29957	Up	Dihydroxy-acid dehydratase OS=Streptococcus mutans serotype c (strain ATCC 700610 / UA159) OX=210007 GN=ilvD PE=3 SV=1	ilvD	_GQGEK[Acetyl (K)]VALLTDGR_	1	75.624	73.235	122.009	72.1932	0.881754	0.8539	1.42259	0.841752	Cytoplasmic	K01687	ilvD; dihydroxy-acid dehydratase [EC:4.2.1.9]	map00290 Valine, leucine and isoleucine biosynthesis; map00770 Pantothenate and CoA biosynthesis; map01100 Metabolic pathways; map01110 Biosynthesis of secondary metabolites; map01210 2-Oxocarboxylic acid metabolism; map01230 Biosynthesis of amino acids			GO:0003824 catalytic activity; GO:0004160 dihydroxy-acid dehydratase activity; GO:0016829 lyase activity; GO:0016835 carbon-oxygen lyase activity; GO:0016836 hydro-lyase activity;			EG	COG0129	Dihydroxyacid dehydratase/phosphogluconate dehydratase
Q8DRT7	527	K	1.36028	Up	Dihydroxy-acid dehydratase OS=Streptococcus mutans serotype c (strain ATCC 700610 / UA159) OX=210007 GN=ilvD PE=3 SV=1	ilvD	_ELHFDISDEELK[Acetyl (K)]HR_	1	316.077	359.648	380.296	545.724	0.789333	0.898141	0.949704	1.36282	Cytoplasmic	K01687	ilvD; dihydroxy-acid dehydratase [EC:4.2.1.9]	map00290 Valine, leucine and isoleucine biosynthesis; map00770 Pantothenate and CoA biosynthesis; map01100 Metabolic pathways; map01110 Biosynthesis of secondary metabolites; map01210 2-Oxocarboxylic acid metabolism; map01230 Biosynthesis of amino acids			GO:0003824 catalytic activity; GO:0004160 dihydroxy-acid dehydratase activity; GO:0016829 lyase activity; GO:0016835 carbon-oxygen lyase activity; GO:0016836 hydro-lyase activity;			EG	COG0129	Dihydroxyacid dehydratase/phosphogluconate dehydratase
Q8DRT7	546	K	1.76529	Up	Dihydroxy-acid dehydratase OS=Streptococcus mutans serotype c (strain ATCC 700610 / UA159) OX=210007 GN=ilvD PE=3 SV=1	ilvD	_GILGK[Acetyl (K)]YAHIVSSASR_	1	58.7142	52.7428	95.2964	100.609	0.764105	0.686394	1.24018	1.30932	Cytoplasmic	K01687	ilvD; dihydroxy-acid dehydratase [EC:4.2.1.9]	map00290 Valine, leucine and isoleucine biosynthesis; map00770 Pantothenate and CoA biosynthesis; map01100 Metabolic pathways; map01110 Biosynthesis of secondary metabolites; map01210 2-Oxocarboxylic acid metabolism; map01230 Biosynthesis of amino acids			GO:0003824 catalytic activity; GO:0004160 dihydroxy-acid dehydratase activity; GO:0016829 lyase activity; GO:0016835 carbon-oxygen lyase activity; GO:0016836 hydro-lyase activity;			EG	COG0129	Dihydroxyacid dehydratase/phosphogluconate dehydratase
Q8DRT8	4	K	1.48519	Up	Putative succinate semialdehyde dehydrogenase OS=Streptococcus mutans serotype c (strain ATCC 700610 / UA159) OX=210007 GN=SMU_2127 PE=3 SV=1	SMU_2127	_AYK[Acetyl (K)]TTYPYTNEVLK_	1	1769	2041.78	2839.39	2787.63	0.749749	0.865365	1.20341	1.18147	Unknown	K00135	gabD; succinate-semialdehyde dehydrogenase / glutarate-semialdehyde dehydrogenase [EC:1.2.1.16 1.2.1.79 1.2.1.20]	map00250 Alanine, aspartate and glutamate metabolism; map00310 Lysine degradation; map00350 Tyrosine metabolism; map00650 Butanoate metabolism; map00760 Nicotinate and nicotinamide metabolism; map01100 Metabolic pathways; map01120 Microbial metabolism in diverse environments						I	COG1012	Acyl-CoA reductase or other NAD-dependent aldehyde dehydrogenase
Q8DRT8	54	K	1.46333	Up	Putative succinate semialdehyde dehydrogenase OS=Streptococcus mutans serotype c (strain ATCC 700610 / UA159) OX=210007 GN=SMU_2127 PE=3 SV=1	SMU_2127	_KAQLHK[Acetyl (K)]VADILR_	0.999999	205.651	314.148	419.955	277.889	0.675571	1.03199	1.37957	0.912874	Unknown	K00135	gabD; succinate-semialdehyde dehydrogenase / glutarate-semialdehyde dehydrogenase [EC:1.2.1.16 1.2.1.79 1.2.1.20]	map00250 Alanine, aspartate and glutamate metabolism; map00310 Lysine degradation; map00350 Tyrosine metabolism; map00650 Butanoate metabolism; map00760 Nicotinate and nicotinamide metabolism; map01100 Metabolic pathways; map01120 Microbial metabolism in diverse environments						I	COG1012	Acyl-CoA reductase or other NAD-dependent aldehyde dehydrogenase
Q8DRT8	267	K	1.11271	Up	Putative succinate semialdehyde dehydrogenase OS=Streptococcus mutans serotype c (strain ATCC 700610 / UA159) OX=210007 GN=SMU_2127 PE=3 SV=1	SMU_2127	_LYNAGQVC[Carbamidomethyl (C)]TSSK[Acetyl (K)]R_	1	1677.65	2017.89	1520.39	2661.92	0.851833	1.02459	0.77198	1.3516	Unknown	K00135	gabD; succinate-semialdehyde dehydrogenase / glutarate-semialdehyde dehydrogenase [EC:1.2.1.16 1.2.1.79 1.2.1.20]	map00250 Alanine, aspartate and glutamate metabolism; map00310 Lysine degradation; map00350 Tyrosine metabolism; map00650 Butanoate metabolism; map00760 Nicotinate and nicotinamide metabolism; map01100 Metabolic pathways; map01120 Microbial metabolism in diverse environments						I	COG1012	Acyl-CoA reductase or other NAD-dependent aldehyde dehydrogenase
Q8DRU8	23	K	1.47318	Up	Putative osmoprotectant amino acid ABC transporter, ATP-binding protein OS=Streptococcus mutans serotype c (strain ATCC 700610 / UA159) OX=210007 GN=opuCa PE=3 SV=1	opuCa	_IYGDNVAVK[Acetyl (K)]HINLK_	1	10690.9	12191	17400.7	16076.8	0.758764	0.865236	1.23498	1.14102	Unknown	K05847	opuA; osmoprotectant transport system ATP-binding protein [EC:7.6.2.9]	map02010 ABC transporters				PF00005; PF00571	PF00005 ABC transporter; PF00571 CBS domain	E	COG1125	ABC-type proline/glycine betaine transport system, ATPase component
Q8DRU8	57	K	1.58867	Up	Putative osmoprotectant amino acid ABC transporter, ATP-binding protein OS=Streptococcus mutans serotype c (strain ATCC 700610 / UA159) OX=210007 GN=opuCa PE=3 SV=1	opuCa	_MLK[Acetyl (K)]PSNGK_	1	1408.28	414.069	1132.09	982.772	1.43074	0.420671	1.15015	0.998444	Unknown	K05847	opuA; osmoprotectant transport system ATP-binding protein [EC:7.6.2.9]	map02010 ABC transporters				PF00005; PF00571	PF00005 ABC transporter; PF00571 CBS domain	E	COG1125	ABC-type proline/glycine betaine transport system, ATPase component
Q8DRU8	209	K	1.35264	Up	Putative osmoprotectant amino acid ABC transporter, ATP-binding protein OS=Streptococcus mutans serotype c (strain ATCC 700610 / UA159) OX=210007 GN=opuCa PE=3 SV=1	opuCa	_LATK[Acetyl (K)]IVVMDK_	1	221.961	261.033	271.347	387.055	0.777857	0.914786	0.95093	1.35643	Unknown	K05847	opuA; osmoprotectant transport system ATP-binding protein [EC:7.6.2.9]	map02010 ABC transporters				PF00005; PF00571	PF00005 ABC transporter; PF00571 CBS domain	E	COG1125	ABC-type proline/glycine betaine transport system, ATPase component
Q8DRU8	237	K	1.70448	Up	Putative osmoprotectant amino acid ABC transporter, ATP-binding protein OS=Streptococcus mutans serotype c (strain ATCC 700610 / UA159) OX=210007 GN=opuCa PE=3 SV=1	opuCa	_HPATAFVK[Acetyl (K)]K_	1	620.848	709.548	1151.41	1102.91	0.692771	0.791747	1.2848	1.23068	Unknown	K05847	opuA; osmoprotectant transport system ATP-binding protein [EC:7.6.2.9]	map02010 ABC transporters				PF00005; PF00571	PF00005 ABC transporter; PF00571 CBS domain	E	COG1125	ABC-type proline/glycine betaine transport system, ATPase component
Q8DRU8	256	K	1.42194	Up	Putative osmoprotectant amino acid ABC transporter, ATP-binding protein OS=Streptococcus mutans serotype c (strain ATCC 700610 / UA159) OX=210007 GN=opuCa PE=3 SV=1	opuCa	_ADVTPVK[Acetyl (K)]NIMLK_	1	4307.62	4698.93	7669.87	4996.55	0.795022	0.867243	1.41556	0.922172	Unknown	K05847	opuA; osmoprotectant transport system ATP-binding protein [EC:7.6.2.9]	map02010 ABC transporters				PF00005; PF00571	PF00005 ABC transporter; PF00571 CBS domain	E	COG1125	ABC-type proline/glycine betaine transport system, ATPase component
Q8DRU8	345	K	1.19176	Up	Putative osmoprotectant amino acid ABC transporter, ATP-binding protein OS=Streptococcus mutans serotype c (strain ATCC 700610 / UA159) OX=210007 GN=opuCa PE=3 SV=1	opuCa	_GLK[Acetyl (K)]YVPVIDK_	1	289.114	282.915	407.305	275.76	0.921409	0.901654	1.29809	0.878851	Unknown	K05847	opuA; osmoprotectant transport system ATP-binding protein [EC:7.6.2.9]	map02010 ABC transporters				PF00005; PF00571	PF00005 ABC transporter; PF00571 CBS domain	E	COG1125	ABC-type proline/glycine betaine transport system, ATPase component
Q8DRU9	250	K	2.04736	Up	Putative short-chain dehydrogenase OS=Streptococcus mutans serotype c (strain ATCC 700610 / UA159) OX=210007 GN=SMU_2115 PE=4 SV=1	SMU_2115	_LSEPLFK[Acetyl (K)]H_	1	39.6989	59.0493	102.075	89.9609	0.546095	0.812278	1.40413	1.2375	Unknown	K07124	K07124; uncharacterized protein					PF00106	PF00106 short chain dehydrogenase	R	COG0300	Short-chain dehydrogenase
Q8DRV8	346	K	1.19829	Up	APC family permease OS=Streptococcus mutans serotype c (strain ATCC 700610 / UA159) OX=210007 GN=SMU_2104 PE=4 SV=1	SMU_2104	_YMPHLYLEK[Acetyl (K)]GAR_	1	80.0695	86.5614	120.961	76.6834	0.879219	0.950505	1.32824	0.842038	Unknown				GO:0003333 amino acid transmembrane transport; GO:0006810 transport; GO:0006811 ion transport; GO:0006820 anion transport; GO:0006865 amino acid transport; GO:0015711 organic anion transport; GO:0015807 L-amino acid transport; GO:0015849 organic acid transport; GO:0034220 ion transmembrane transport; GO:0046942 carboxylic acid transport; GO:0051179 localization; GO:0051234 establishment of locali…	GO:0005886 plasma membrane; GO:0005887 integral component of plasma membrane; GO:0016020 membrane; GO:0016021 integral component of membrane; GO:0031224 intrinsic component of membrane; GO:0031226 intrinsic component of plasma membrane; GO:0071944 cell periphery;	GO:0005215 transporter activity; GO:0005342 organic acid transmembrane transporter activity; GO:0008509 anion transmembrane transporter activity; GO:0008514 organic anion transmembrane transporter activity; GO:0015075 ion transmembrane transporter activity; GO:0015171 amino acid transmembrane transporter activity; GO:0015179 L-amino acid transmembrane transporter activity; GO:0015291 secondary ac…			E	COG0531	Serine transporter YbeC, amino acid:H+ symporter family
Q8DRV8	472	K	1.28147	Up	APC family permease OS=Streptococcus mutans serotype c (strain ATCC 700610 / UA159) OX=210007 GN=SMU_2104 PE=4 SV=1	SMU_2104	_NK[Acetyl (K)]AVC[Carbamidomethyl (C)]YSDNK_	1	702.354	917.957	1067	958.13	0.770665	1.00724	1.17078	1.05132	Unknown				GO:0003333 amino acid transmembrane transport; GO:0006810 transport; GO:0006811 ion transport; GO:0006820 anion transport; GO:0006865 amino acid transport; GO:0015711 organic anion transport; GO:0015807 L-amino acid transport; GO:0015849 organic acid transport; GO:0034220 ion transmembrane transport; GO:0046942 carboxylic acid transport; GO:0051179 localization; GO:0051234 establishment of locali…	GO:0005886 plasma membrane; GO:0005887 integral component of plasma membrane; GO:0016020 membrane; GO:0016021 integral component of membrane; GO:0031224 intrinsic component of membrane; GO:0031226 intrinsic component of plasma membrane; GO:0071944 cell periphery;	GO:0005215 transporter activity; GO:0005342 organic acid transmembrane transporter activity; GO:0008509 anion transmembrane transporter activity; GO:0008514 organic anion transmembrane transporter activity; GO:0015075 ion transmembrane transporter activity; GO:0015171 amino acid transmembrane transporter activity; GO:0015179 L-amino acid transmembrane transporter activity; GO:0015291 secondary ac…			E	COG0531	Serine transporter YbeC, amino acid:H+ symporter family
Q8DRV9	53	K	3.0642	Up	Aspartate--tRNA ligase 2 OS=Streptococcus mutans serotype c (strain ATCC 700610 / UA159) OX=210007 GN=aspS2 PE=3 SV=1	aspS2	_DREGIVQLVINPK[Acetyl (K)]TASNTVVK_	1	19.5904	19.5027	22.2127	97.4069	0.493733	0.491522	0.559822	2.45492	Cytoplasmic	K01876	DARS2, aspS; aspartyl-tRNA synthetase [EC:6.1.1.12]	map00970 Aminoacyl-tRNA biosynthesis				PF01336; PF00152; PF02938	PF01336 OB-fold nucleic acid binding domain; PF00152 tRNA synthetases class II (D, K and N) ; PF02938 GAD domain	J	COG0173	Aspartyl-tRNA synthetase
Q8DRV9	61	K	1.157	Up	Aspartate--tRNA ligase 2 OS=Streptococcus mutans serotype c (strain ATCC 700610 / UA159) OX=210007 GN=aspS2 PE=3 SV=1	aspS2	_TASNTVVK[Acetyl (K)]SAESLR_	1	6249.6	7043.42	8264.72	6983.99	0.875855	0.987105	1.15826	0.978776	Cytoplasmic	K01876	DARS2, aspS; aspartyl-tRNA synthetase [EC:6.1.1.12]	map00970 Aminoacyl-tRNA biosynthesis				PF01336; PF00152; PF02938	PF01336 OB-fold nucleic acid binding domain; PF00152 tRNA synthetases class II (D, K and N) ; PF02938 GAD domain	J	COG0173	Aspartyl-tRNA synthetase
Q8DRV9	139	K	1.18252	Up	Aspartate--tRNA ligase 2 OS=Streptococcus mutans serotype c (strain ATCC 700610 / UA159) OX=210007 GN=aspS2 PE=3 SV=1	aspS2	_RPEMLK[Acetyl (K)]NFK_	1	807.27	860.016	1030.88	935.749	0.888596	0.946656	1.13473	1.03002	Cytoplasmic	K01876	DARS2, aspS; aspartyl-tRNA synthetase [EC:6.1.1.12]	map00970 Aminoacyl-tRNA biosynthesis				PF01336; PF00152; PF02938	PF01336 OB-fold nucleic acid binding domain; PF00152 tRNA synthetases class II (D, K and N) ; PF02938 GAD domain	J	COG0173	Aspartyl-tRNA synthetase
Q8DRV9	146	K	1.18046	Up	Aspartate--tRNA ligase 2 OS=Streptococcus mutans serotype c (strain ATCC 700610 / UA159) OX=210007 GN=aspS2 PE=3 SV=1	aspS2	_AK[Acetyl (K)]VTHVIR_	1	1095.9	1270.71	1460.89	1306.14	0.853897	0.990107	1.13829	1.01771	Cytoplasmic	K01876	DARS2, aspS; aspartyl-tRNA synthetase [EC:6.1.1.12]	map00970 Aminoacyl-tRNA biosynthesis				PF01336; PF00152; PF02938	PF01336 OB-fold nucleic acid binding domain; PF00152 tRNA synthetases class II (D, K and N) ; PF02938 GAD domain	J	COG0173	Aspartyl-tRNA synthetase
Q8DRV9	309	K	1.16016	Up	Aspartate--tRNA ligase 2 OS=Streptococcus mutans serotype c (strain ATCC 700610 / UA159) OX=210007 GN=aspS2 PE=3 SV=1	aspS2	_NIDFK[Acetyl (K)]VFSQAPAVK_	1	20.4834	41.1191	27.3188	40.5689	0.63274	1.27019	0.843886	1.25319	Cytoplasmic	K01876	DARS2, aspS; aspartyl-tRNA synthetase [EC:6.1.1.12]	map00970 Aminoacyl-tRNA biosynthesis				PF01336; PF00152; PF02938	PF01336 OB-fold nucleic acid binding domain; PF00152 tRNA synthetases class II (D, K and N) ; PF02938 GAD domain	J	COG0173	Aspartyl-tRNA synthetase
Q8DRV9	323	K	1.16225	Up	Aspartate--tRNA ligase 2 OS=Streptococcus mutans serotype c (strain ATCC 700610 / UA159) OX=210007 GN=aspS2 PE=3 SV=1	aspS2	_AIVAK[Acetyl (K)]NAANSYSR_	1	152.506	229.946	206.77	222.743	0.751292	1.13279	1.01861	1.0973	Cytoplasmic	K01876	DARS2, aspS; aspartyl-tRNA synthetase [EC:6.1.1.12]	map00970 Aminoacyl-tRNA biosynthesis				PF01336; PF00152; PF02938	PF01336 OB-fold nucleic acid binding domain; PF00152 tRNA synthetases class II (D, K and N) ; PF02938 GAD domain	J	COG0173	Aspartyl-tRNA synthetase
Q8DRV9	336	K	1.14436	Up	Aspartate--tRNA ligase 2 OS=Streptococcus mutans serotype c (strain ATCC 700610 / UA159) OX=210007 GN=aspS2 PE=3 SV=1	aspS2	_AIDK[Acetyl (K)]LTDIVKPFGAK_	1	368.781	328.449	435.283	364.046	0.985677	0.877877	1.16342	0.973022	Cytoplasmic	K01876	DARS2, aspS; aspartyl-tRNA synthetase [EC:6.1.1.12]	map00970 Aminoacyl-tRNA biosynthesis				PF01336; PF00152; PF02938	PF01336 OB-fold nucleic acid binding domain; PF00152 tRNA synthetases class II (D, K and N) ; PF02938 GAD domain	J	COG0173	Aspartyl-tRNA synthetase
Q8DRV9	353	K	1.18708	Up	Aspartate--tRNA ligase 2 OS=Streptococcus mutans serotype c (strain ATCC 700610 / UA159) OX=210007 GN=aspS2 PE=3 SV=1	aspS2	_GLAWVK[Acetyl (K)]YNDGK_	1	2484.35	2881	3528.37	2748.26	0.853583	0.989866	1.21229	0.944259	Cytoplasmic	K01876	DARS2, aspS; aspartyl-tRNA synthetase [EC:6.1.1.12]	map00970 Aminoacyl-tRNA biosynthesis				PF01336; PF00152; PF02938	PF01336 OB-fold nucleic acid binding domain; PF00152 tRNA synthetases class II (D, K and N) ; PF02938 GAD domain	J	COG0173	Aspartyl-tRNA synthetase
Q8DRV9	358	K	1.21298	Up	Aspartate--tRNA ligase 2 OS=Streptococcus mutans serotype c (strain ATCC 700610 / UA159) OX=210007 GN=aspS2 PE=3 SV=1	aspS2	_YNDGK[Acetyl (K)]IGGPIAK_	1	102.791	124.027	142.569	128.86	0.825219	0.995706	1.14457	1.03451	Cytoplasmic	K01876	DARS2, aspS; aspartyl-tRNA synthetase [EC:6.1.1.12]	map00970 Aminoacyl-tRNA biosynthesis				PF01336; PF00152; PF02938	PF01336 OB-fold nucleic acid binding domain; PF00152 tRNA synthetases class II (D, K and N) ; PF02938 GAD domain	J	COG0173	Aspartyl-tRNA synthetase
Q8DRV9	496	K	1.13285	Up	Aspartate--tRNA ligase 2 OS=Streptococcus mutans serotype c (strain ATCC 700610 / UA159) OX=210007 GN=aspS2 PE=3 SV=1	aspS2	_MFK[Acetyl (K)]ALGFTK_	1	197.33	279.327	275.649	242.681	0.793297	1.12294	1.10815	0.975613	Cytoplasmic	K01876	DARS2, aspS; aspartyl-tRNA synthetase [EC:6.1.1.12]	map00970 Aminoacyl-tRNA biosynthesis				PF01336; PF00152; PF02938	PF01336 OB-fold nucleic acid binding domain; PF00152 tRNA synthetases class II (D, K and N) ; PF02938 GAD domain	J	COG0173	Aspartyl-tRNA synthetase
Q8DRV9	502	K	1.12647	Up	Aspartate--tRNA ligase 2 OS=Streptococcus mutans serotype c (strain ATCC 700610 / UA159) OX=210007 GN=aspS2 PE=3 SV=1	aspS2	_ALGFTK[Acetyl (K)]ESAQK_	1	4401.73	4674.55	5558.85	4628.08	0.914017	0.970669	1.15429	0.96102	Cytoplasmic	K01876	DARS2, aspS; aspartyl-tRNA synthetase [EC:6.1.1.12]	map00970 Aminoacyl-tRNA biosynthesis				PF01336; PF00152; PF02938	PF01336 OB-fold nucleic acid binding domain; PF00152 tRNA synthetases class II (D, K and N) ; PF02938 GAD domain	J	COG0173	Aspartyl-tRNA synthetase
Q8DRV9	551	K	1.1053	Up	Aspartate--tRNA ligase 2 OS=Streptococcus mutans serotype c (strain ATCC 700610 / UA159) OX=210007 GN=aspS2 PE=3 SV=1	aspS2	_EVIAFPK[Acetyl (K)]NNK_	1	428.695	295.012	273.536	463.918	1.17357	0.807609	0.748819	1.27	Cytoplasmic	K01876	DARS2, aspS; aspartyl-tRNA synthetase [EC:6.1.1.12]	map00970 Aminoacyl-tRNA biosynthesis				PF01336; PF00152; PF02938	PF01336 OB-fold nucleic acid binding domain; PF00152 tRNA synthetases class II (D, K and N) ; PF02938 GAD domain	J	COG0173	Aspartyl-tRNA synthetase
Q8DRV9	554	K	1.13306	Up	Aspartate--tRNA ligase 2 OS=Streptococcus mutans serotype c (strain ATCC 700610 / UA159) OX=210007 GN=aspS2 PE=3 SV=1	aspS2	_NNK[Acetyl (K)]ASDPMTQAPSLVSDK_	1	229.648	287.386	309.064	264.482	0.842298	1.05407	1.13358	0.970059	Cytoplasmic	K01876	DARS2, aspS; aspartyl-tRNA synthetase [EC:6.1.1.12]	map00970 Aminoacyl-tRNA biosynthesis				PF01336; PF00152; PF02938	PF01336 OB-fold nucleic acid binding domain; PF00152 tRNA synthetases class II (D, K and N) ; PF02938 GAD domain	J	COG0173	Aspartyl-tRNA synthetase
Q8DRW0	5	K	1.40084	Up	DUF2179 domain-containing protein OS=Streptococcus mutans serotype c (strain ATCC 700610 / UA159) OX=210007 GN=SMU_2100c PE=4 SV=1	SMU_2100c	_NK[Acetyl (K)]FTLIFK_	1	64.4135	60.51	112.065	64.2549	0.855301	0.803469	1.48804	0.853195	Unknown							PF10035	PF10035 Uncharacterized protein conserved in bacteria (DUF2179)	S	COG1284	Uncharacterized membrane-anchored protein YitT, contains DUF161 and DUF2179 domains
Q8DRW0	11	K	1.11114	Up	DUF2179 domain-containing protein OS=Streptococcus mutans serotype c (strain ATCC 700610 / UA159) OX=210007 GN=SMU_2100c PE=4 SV=1	SMU_2100c	_FTLIFK[Acetyl (K)]HR_	1	1013.07	995.346	1311.53	923.35	0.954987	0.938275	1.23633	0.870407	Unknown							PF10035	PF10035 Uncharacterized protein conserved in bacteria (DUF2179)	S	COG1284	Uncharacterized membrane-anchored protein YitT, contains DUF161 and DUF2179 domains
Q8DRW2	201	K	2.26945	Up	Arginine--tRNA ligase OS=Streptococcus mutans serotype c (strain ATCC 700610 / UA159) OX=210007 GN=argS PE=3 SV=1	argS	_INAETK[Acetyl (K)]NHPELDEEAR_	1	176.215	279.204	507.483	463.198	0.494257	0.783127	1.42341	1.2992	Unknown	K01887	RARS, argS; arginyl-tRNA synthetase [EC:6.1.1.19]	map00970 Aminoacyl-tRNA biosynthesis	GO:0006082 organic acid metabolic process; GO:0006139 nucleobase-containing compound metabolic process; GO:0006399 tRNA metabolic process; GO:0006412 translation; GO:0006418 tRNA aminoacylation for protein translation; GO:0006420 arginyl-tRNA aminoacylation; GO:0006518 peptide metabolic process; GO:0006520 cellular amino acid metabolic process; GO:0006725 cellular aromatic compound metabolic proc…	GO:0005622 intracellular anatomical structure; GO:0005737 cytoplasm;	GO:0003824 catalytic activity; GO:0004812 aminoacyl-tRNA ligase activity; GO:0004814 arginine-tRNA ligase activity; GO:0016874 ligase activity; GO:0016875 ligase activity, forming carbon-oxygen bonds; GO:0140098 catalytic activity, acting on RNA; GO:0140101 catalytic activity, acting on a tRNA;	PF03485; PF05746	PF03485 Arginyl tRNA synthetase N terminal domain; PF05746 DALR anticodon binding domain	J	COG0018	Arginyl-tRNA synthetase
Q8DRW2	299	K	1.28857	Up	Arginine--tRNA ligase OS=Streptococcus mutans serotype c (strain ATCC 700610 / UA159) OX=210007 GN=argS PE=3 SV=1	argS	_YGIEHPALIK[Acetyl (K)]K_	1	113.209	87.0561	128.117	125.835	0.996962	0.766646	1.12824	1.10815	Unknown	K01887	RARS, argS; arginyl-tRNA synthetase [EC:6.1.1.19]	map00970 Aminoacyl-tRNA biosynthesis	GO:0006082 organic acid metabolic process; GO:0006139 nucleobase-containing compound metabolic process; GO:0006399 tRNA metabolic process; GO:0006412 translation; GO:0006418 tRNA aminoacylation for protein translation; GO:0006420 arginyl-tRNA aminoacylation; GO:0006518 peptide metabolic process; GO:0006520 cellular amino acid metabolic process; GO:0006725 cellular aromatic compound metabolic proc…	GO:0005622 intracellular anatomical structure; GO:0005737 cytoplasm;	GO:0003824 catalytic activity; GO:0004812 aminoacyl-tRNA ligase activity; GO:0004814 arginine-tRNA ligase activity; GO:0016874 ligase activity; GO:0016875 ligase activity, forming carbon-oxygen bonds; GO:0140098 catalytic activity, acting on RNA; GO:0140101 catalytic activity, acting on a tRNA;	PF03485; PF05746	PF03485 Arginyl tRNA synthetase N terminal domain; PF05746 DALR anticodon binding domain	J	COG0018	Arginyl-tRNA synthetase
Q8DRW2	340	K	1.61301	Up	Arginine--tRNA ligase OS=Streptococcus mutans serotype c (strain ATCC 700610 / UA159) OX=210007 GN=argS PE=3 SV=1	argS	_AIYVVGQEQTAHFK[Acetyl (K)]QLK_	1	3.31822	3.20269	5.44136	5.08002	0.778821	0.751704	1.27714	1.19233	Unknown	K01887	RARS, argS; arginyl-tRNA synthetase [EC:6.1.1.19]	map00970 Aminoacyl-tRNA biosynthesis	GO:0006082 organic acid metabolic process; GO:0006139 nucleobase-containing compound metabolic process; GO:0006399 tRNA metabolic process; GO:0006412 translation; GO:0006418 tRNA aminoacylation for protein translation; GO:0006420 arginyl-tRNA aminoacylation; GO:0006518 peptide metabolic process; GO:0006520 cellular amino acid metabolic process; GO:0006725 cellular aromatic compound metabolic proc…	GO:0005622 intracellular anatomical structure; GO:0005737 cytoplasm;	GO:0003824 catalytic activity; GO:0004812 aminoacyl-tRNA ligase activity; GO:0004814 arginine-tRNA ligase activity; GO:0016874 ligase activity; GO:0016875 ligase activity, forming carbon-oxygen bonds; GO:0140098 catalytic activity, acting on RNA; GO:0140101 catalytic activity, acting on a tRNA;	PF03485; PF05746	PF03485 Arginyl tRNA synthetase N terminal domain; PF05746 DALR anticodon binding domain	J	COG0018	Arginyl-tRNA synthetase
Q8DRW2	400	K	1.17997	Up	Arginine--tRNA ligase OS=Streptococcus mutans serotype c (strain ATCC 700610 / UA159) OX=210007 GN=argS PE=3 SV=1	argS	_SLAQIDTK[Acetyl (K)]NPDLVNK_	1	54.6667	45.7749	42.6287	72.3314	1.01516	0.850038	0.791613	1.34319	Unknown	K01887	RARS, argS; arginyl-tRNA synthetase [EC:6.1.1.19]	map00970 Aminoacyl-tRNA biosynthesis	GO:0006082 organic acid metabolic process; GO:0006139 nucleobase-containing compound metabolic process; GO:0006399 tRNA metabolic process; GO:0006412 translation; GO:0006418 tRNA aminoacylation for protein translation; GO:0006420 arginyl-tRNA aminoacylation; GO:0006518 peptide metabolic process; GO:0006520 cellular amino acid metabolic process; GO:0006725 cellular aromatic compound metabolic proc…	GO:0005622 intracellular anatomical structure; GO:0005737 cytoplasm;	GO:0003824 catalytic activity; GO:0004812 aminoacyl-tRNA ligase activity; GO:0004814 arginine-tRNA ligase activity; GO:0016874 ligase activity; GO:0016875 ligase activity, forming carbon-oxygen bonds; GO:0140098 catalytic activity, acting on RNA; GO:0140101 catalytic activity, acting on a tRNA;	PF03485; PF05746	PF03485 Arginyl tRNA synthetase N terminal domain; PF05746 DALR anticodon binding domain	J	COG0018	Arginyl-tRNA synthetase
Q8DRW6	17	K	1.16285	Up	Arginine repressor OS=Streptococcus mutans serotype c (strain ATCC 700610 / UA159) OX=210007 GN=argR PE=3 SV=1	argR	_SK[Acetyl (K)]HIGTQEELK_	1	202.602	230.451	253.728	247.356	0.867548	0.986797	1.08647	1.05918	Unknown	K03402	argR, ahrC; transcriptional regulator of arginine metabolism					PF01316; PF02863	PF01316 Arginine repressor, DNA binding domain; PF02863 Arginine repressor, C-terminal domain	K	COG1438	Arginine repressor
Q8DRW6	26	K	1.141	Up	Arginine repressor OS=Streptococcus mutans serotype c (strain ATCC 700610 / UA159) OX=210007 GN=argR PE=3 SV=1	argR	_HIGTQEELK[Acetyl (K)]HQLELEK_	1	140.73	151.27	162.854	170.149	0.900667	0.968125	1.04226	1.08895	Unknown	K03402	argR, ahrC; transcriptional regulator of arginine metabolism					PF01316; PF02863	PF01316 Arginine repressor, DNA binding domain; PF02863 Arginine repressor, C-terminal domain	K	COG1438	Arginine repressor
Q8DRW6	52	K	1.17632	Up	Arginine repressor OS=Streptococcus mutans serotype c (strain ATCC 700610 / UA159) OX=210007 GN=argR PE=3 SV=1	argR	_ELGLFK[Acetyl (K)]SR_	1	1056.4	1257.86	1486.57	1189.22	0.846804	1.0083	1.19163	0.953273	Unknown	K03402	argR, ahrC; transcriptional regulator of arginine metabolism					PF01316; PF02863	PF01316 Arginine repressor, DNA binding domain; PF02863 Arginine repressor, C-terminal domain	K	COG1438	Arginine repressor
Q8DRW8	240	K	1.19756	Up	DNA mismatch repair protein MutS OS=Streptococcus mutans serotype c (strain ATCC 700610 / UA159) OX=210007 GN=mutS PE=3 SV=1	mutS	_ELSHLQK[Acetyl (K)]LVHYEIK_	1	97.7979	128.891	134.859	130.975	0.794259	1.04678	1.09525	1.06371	Unknown	K03555	mutS; DNA mismatch repair protein MutS	map03430 Mismatch repair	GO:0006139 nucleobase-containing compound metabolic process; GO:0006259 DNA metabolic process; GO:0006281 DNA repair; GO:0006298 mismatch repair; GO:0006725 cellular aromatic compound metabolic process; GO:0006807 nitrogen compound metabolic process; GO:0006950 response to stress; GO:0006974 cellular response to DNA damage stimulus; GO:0008152 metabolic process; GO:0009987 cellular process; GO:00…	GO:0005622 intracellular anatomical structure; GO:0032300 mismatch repair complex; GO:0032991 protein-containing complex; GO:1990391 DNA repair complex;	GO:0003676 nucleic acid binding; GO:0003677 DNA binding; GO:0003684 damaged DNA binding; GO:0003690 double-stranded DNA binding; GO:0003824 catalytic activity; GO:0005488 binding; GO:0008094 ATP-dependent activity, acting on DNA; GO:0016462 pyrophosphatase activity; GO:0016787 hydrolase activity; GO:0016817 hydrolase activity, acting on acid anhydrides; GO:0016818 hydrolase activity, acting on ac…	PF01624; PF05188; PF05192; PF05190; PF00488	PF01624 MutS domain I; PF05188 MutS domain II; PF05192 MutS domain III; PF05190 MutS family domain IV; PF00488 MutS domain V	L	COG0249	DNA mismatch repair ATPase MutS
Q8DRW8	451	K	1.538	Up	DNA mismatch repair protein MutS OS=Streptococcus mutans serotype c (strain ATCC 700610 / UA159) OX=210007 GN=mutS PE=3 SV=1	mutS	_SGISTLK[Acetyl (K)]IDYNK_	1	97.6193	198.141	183.349	237.33	0.545024	1.10625	1.02367	1.32505	Unknown	K03555	mutS; DNA mismatch repair protein MutS	map03430 Mismatch repair	GO:0006139 nucleobase-containing compound metabolic process; GO:0006259 DNA metabolic process; GO:0006281 DNA repair; GO:0006298 mismatch repair; GO:0006725 cellular aromatic compound metabolic process; GO:0006807 nitrogen compound metabolic process; GO:0006950 response to stress; GO:0006974 cellular response to DNA damage stimulus; GO:0008152 metabolic process; GO:0009987 cellular process; GO:00…	GO:0005622 intracellular anatomical structure; GO:0032300 mismatch repair complex; GO:0032991 protein-containing complex; GO:1990391 DNA repair complex;	GO:0003676 nucleic acid binding; GO:0003677 DNA binding; GO:0003684 damaged DNA binding; GO:0003690 double-stranded DNA binding; GO:0003824 catalytic activity; GO:0005488 binding; GO:0008094 ATP-dependent activity, acting on DNA; GO:0016462 pyrophosphatase activity; GO:0016787 hydrolase activity; GO:0016817 hydrolase activity, acting on acid anhydrides; GO:0016818 hydrolase activity, acting on ac…	PF01624; PF05188; PF05192; PF05190; PF00488	PF01624 MutS domain I; PF05188 MutS domain II; PF05192 MutS domain III; PF05190 MutS family domain IV; PF00488 MutS domain V	L	COG0249	DNA mismatch repair ATPase MutS
Q8DRX0	112	K	1.17473	Up	DNA mismatch repair protein MutL OS=Streptococcus mutans serotype c (strain ATCC 700610 / UA159) OX=210007 GN=mutL PE=3 SV=1	mutL	_LTLK[Acetyl (K)]TATK_	1	918.479	1054.94	1268.65	1021.39	0.86172	0.98975	1.19025	0.958275	Unknown	K03572	mutL; DNA mismatch repair protein MutL	map03430 Mismatch repair	GO:0006139 nucleobase-containing compound metabolic process; GO:0006259 DNA metabolic process; GO:0006281 DNA repair; GO:0006298 mismatch repair; GO:0006725 cellular aromatic compound metabolic process; GO:0006807 nitrogen compound metabolic process; GO:0006950 response to stress; GO:0006974 cellular response to DNA damage stimulus; GO:0008152 metabolic process; GO:0009987 cellular process; GO:00…	GO:0005622 intracellular anatomical structure; GO:0032300 mismatch repair complex; GO:0032991 protein-containing complex; GO:1990391 DNA repair complex;	GO:0003676 nucleic acid binding; GO:0003677 DNA binding; GO:0003697 single-stranded DNA binding; GO:0003824 catalytic activity; GO:0005488 binding; GO:0016462 pyrophosphatase activity; GO:0016787 hydrolase activity; GO:0016817 hydrolase activity, acting on acid anhydrides; GO:0016818 hydrolase activity, acting on acid anhydrides, in phosphorus-containing anhydrides; GO:0016887 ATP hydrolysis acti…	PF13589; PF08676	PF13589 Histidine kinase-, DNA gyrase B-, and HSP90-like ATPase; PF08676 MutL C terminal dimerisation domain	L	COG0323	DNA mismatch repair ATPase MutL
Q8DRX0	260	K	1.34871	Up	DNA mismatch repair protein MutL OS=Streptococcus mutans serotype c (strain ATCC 700610 / UA159) OX=210007 GN=mutL PE=3 SV=1	mutL	_YIK[Acetyl (K)]NFLLNR_	1	1583.5	1984.55	2995.48	1599.01	0.775982	0.972516	1.46792	0.783586	Unknown	K03572	mutL; DNA mismatch repair protein MutL	map03430 Mismatch repair	GO:0006139 nucleobase-containing compound metabolic process; GO:0006259 DNA metabolic process; GO:0006281 DNA repair; GO:0006298 mismatch repair; GO:0006725 cellular aromatic compound metabolic process; GO:0006807 nitrogen compound metabolic process; GO:0006950 response to stress; GO:0006974 cellular response to DNA damage stimulus; GO:0008152 metabolic process; GO:0009987 cellular process; GO:00…	GO:0005622 intracellular anatomical structure; GO:0032300 mismatch repair complex; GO:0032991 protein-containing complex; GO:1990391 DNA repair complex;	GO:0003676 nucleic acid binding; GO:0003677 DNA binding; GO:0003697 single-stranded DNA binding; GO:0003824 catalytic activity; GO:0005488 binding; GO:0016462 pyrophosphatase activity; GO:0016787 hydrolase activity; GO:0016817 hydrolase activity, acting on acid anhydrides; GO:0016818 hydrolase activity, acting on acid anhydrides, in phosphorus-containing anhydrides; GO:0016887 ATP hydrolysis acti…	PF13589; PF08676	PF13589 Histidine kinase-, DNA gyrase B-, and HSP90-like ATPase; PF08676 MutL C terminal dimerisation domain	L	COG0323	DNA mismatch repair ATPase MutL
Q8DRX0	483	K	1.20976	Up	DNA mismatch repair protein MutL OS=Streptococcus mutans serotype c (strain ATCC 700610 / UA159) OX=210007 GN=mutL PE=3 SV=1	mutL	_VK[Acetyl (K)]YEYYR_	1	305.226	322.577	370.816	388.587	0.880118	0.930148	1.06924	1.12049	Unknown	K03572	mutL; DNA mismatch repair protein MutL	map03430 Mismatch repair	GO:0006139 nucleobase-containing compound metabolic process; GO:0006259 DNA metabolic process; GO:0006281 DNA repair; GO:0006298 mismatch repair; GO:0006725 cellular aromatic compound metabolic process; GO:0006807 nitrogen compound metabolic process; GO:0006950 response to stress; GO:0006974 cellular response to DNA damage stimulus; GO:0008152 metabolic process; GO:0009987 cellular process; GO:00…	GO:0005622 intracellular anatomical structure; GO:0032300 mismatch repair complex; GO:0032991 protein-containing complex; GO:1990391 DNA repair complex;	GO:0003676 nucleic acid binding; GO:0003677 DNA binding; GO:0003697 single-stranded DNA binding; GO:0003824 catalytic activity; GO:0005488 binding; GO:0016462 pyrophosphatase activity; GO:0016787 hydrolase activity; GO:0016817 hydrolase activity, acting on acid anhydrides; GO:0016818 hydrolase activity, acting on acid anhydrides, in phosphorus-containing anhydrides; GO:0016887 ATP hydrolysis acti…	PF13589; PF08676	PF13589 Histidine kinase-, DNA gyrase B-, and HSP90-like ATPase; PF08676 MutL C terminal dimerisation domain	L	COG0323	DNA mismatch repair ATPase MutL
Q8DRX2	54	K	1.19442	Up	Putative competence-damage inducible protein OS=Streptococcus mutans serotype c (strain ATCC 700610 / UA159) OX=210007 GN=cinA PE=1 SV=1	cinA	_LLSVLK[Acetyl (K)]IAK_	1	579.028	681.206	1051.56	390.165	0.857196	1.00846	1.55674	0.577603	Unknown	K03742	pncC; nicotinamide-nucleotide amidase [EC:3.5.1.42]	map00760 Nicotinate and nicotinamide metabolism; map01100 Metabolic pathways				PF00994; PF18146	PF00994 Probable molybdopterin binding domain; PF18146 Damage-inducible protein CinA KH domain	H	COG1546	Nicotinamide mononucleotide (NMN) deamidase PncC
Q8DRX2	83	K	1.21979	Up	Putative competence-damage inducible protein OS=Streptococcus mutans serotype c (strain ATCC 700610 / UA159) OX=210007 GN=cinA PE=1 SV=1	cinA	_QTLAK[Acetyl (K)]FLK_	1	247.794	266.933	363.916	259.179	0.871116	0.938401	1.27934	0.911142	Unknown	K03742	pncC; nicotinamide-nucleotide amidase [EC:3.5.1.42]	map00760 Nicotinate and nicotinamide metabolism; map01100 Metabolic pathways				PF00994; PF18146	PF00994 Probable molybdopterin binding domain; PF18146 Damage-inducible protein CinA KH domain	H	COG1546	Nicotinamide mononucleotide (NMN) deamidase PncC
Q8DRX2	93	K	1.2165	Up	Putative competence-damage inducible protein OS=Streptococcus mutans serotype c (strain ATCC 700610 / UA159) OX=210007 GN=cinA PE=1 SV=1	cinA	_ELVFDK[Acetyl (K)]TAQER_	1	1239.11	1070.36	1498.67	1309.62	0.968475	0.836586	1.17135	1.02359	Unknown	K03742	pncC; nicotinamide-nucleotide amidase [EC:3.5.1.42]	map00760 Nicotinate and nicotinamide metabolism; map01100 Metabolic pathways				PF00994; PF18146	PF00994 Probable molybdopterin binding domain; PF18146 Damage-inducible protein CinA KH domain	H	COG1546	Nicotinamide mononucleotide (NMN) deamidase PncC
Q8DRX2	171	K	1.37217	Up	Putative competence-damage inducible protein OS=Streptococcus mutans serotype c (strain ATCC 700610 / UA159) OX=210007 GN=cinA PE=1 SV=1	cinA	_ELLPYLSK[Acetyl (K)]TSEK_	1	2367.88	2625.73	4287.68	2451.32	0.807282	0.895192	1.4618	0.835728	Unknown	K03742	pncC; nicotinamide-nucleotide amidase [EC:3.5.1.42]	map00760 Nicotinate and nicotinamide metabolism; map01100 Metabolic pathways				PF00994; PF18146	PF00994 Probable molybdopterin binding domain; PF18146 Damage-inducible protein CinA KH domain	H	COG1546	Nicotinamide mononucleotide (NMN) deamidase PncC
Q8DRX2	175	K	1.28978	Up	Putative competence-damage inducible protein OS=Streptococcus mutans serotype c (strain ATCC 700610 / UA159) OX=210007 GN=cinA PE=1 SV=1	cinA	_TSEK[Acetyl (K)]LYSR_	1	667.677	768.998	884.164	965.341	0.812709	0.936039	1.07622	1.17503	Unknown	K03742	pncC; nicotinamide-nucleotide amidase [EC:3.5.1.42]	map00760 Nicotinate and nicotinamide metabolism; map01100 Metabolic pathways				PF00994; PF18146	PF00994 Probable molybdopterin binding domain; PF18146 Damage-inducible protein CinA KH domain	H	COG1546	Nicotinamide mononucleotide (NMN) deamidase PncC
Q8DRX2	415	K	1.32279	Up	Putative competence-damage inducible protein OS=Streptococcus mutans serotype c (strain ATCC 700610 / UA159) OX=210007 GN=cinA PE=1 SV=1	cinA	_QTLLSHK[Acetyl (K)]NLV_	1	559.124	570.044	818.845	673.257	0.853211	0.869874	1.24954	1.02738	Unknown	K03742	pncC; nicotinamide-nucleotide amidase [EC:3.5.1.42]	map00760 Nicotinate and nicotinamide metabolism; map01100 Metabolic pathways				PF00994; PF18146	PF00994 Probable molybdopterin binding domain; PF18146 Damage-inducible protein CinA KH domain	H	COG1546	Nicotinamide mononucleotide (NMN) deamidase PncC
Q8DRX3	17	K	1.36822	Up	Uncharacterized protein OS=Streptococcus mutans serotype c (strain ATCC 700610 / UA159) OX=210007 GN=SMU_2084c PE=3 SV=1	SMU_2084c	_AK[Acetyl (K)]TWLNAHQLPYK_	1	40.469	65.8477	72.0974	62.877	0.670874	1.09159	1.19519	1.04234	Unknown	K16509	spxA; regulatory protein spx							P	COG1393	Arsenate reductase or related protein, glutaredoxin family
Q8DRX7	17	K	1.10501	Up	UPF0297 protein SMU_2079c OS=Streptococcus mutans serotype c (strain ATCC 700610 / UA159) OX=210007 GN=SMU_2079c PE=3 SV=1	SMU_2079c	_FNLDDGNK[Acetyl (K)]K_	1	613.575	186.701	299.62	321.445	1.72675	0.525423	0.843203	0.904625	Unknown									S	COG4472	Uncharacterized conserved protein, UPF0297 family
Q8DRX8	56	K	1.57419	Up	Putative pre-16S rRNA nuclease OS=Streptococcus mutans serotype c (strain ATCC 700610 / UA159) OX=210007 GN=SMU_2078c PE=3 SV=1	SMU_2078c	_DYKVEK[Acetyl (K)]FVVGLPK_	1	43.5085	71.2933	93.6916	70.9352	0.62282	1.02056	1.34119	1.01543	Unknown	K07447	ruvX; putative pre-16S rRNA nuclease [EC:3.1.-.-]		GO:0000966 RNA 5'-end processing; GO:0000967 rRNA 5'-end processing; GO:0006139 nucleobase-containing compound metabolic process; GO:0006364 rRNA processing; GO:0006396 RNA processing; GO:0006725 cellular aromatic compound metabolic process; GO:0006807 nitrogen compound metabolic process; GO:0008152 metabolic process; GO:0009987 cellular process; GO:0010467 gene expression; GO:0016070 RNA metabol…	GO:0005622 intracellular anatomical structure; GO:0005737 cytoplasm; GO:0005829 cytosol;				JLK	COG0816	YqgF/RuvX protein, pre-16S rRNA maturation RNase/Holliday junction resolvase/anti-termination factor
Q8DRX8	63	K	1.14469	Up	Putative pre-16S rRNA nuclease OS=Streptococcus mutans serotype c (strain ATCC 700610 / UA159) OX=210007 GN=SMU_2078c PE=3 SV=1	SMU_2078c	_FVVGLPK[Acetyl (K)]NMNNTSGPR_	1	805.998	760.722	971.591	824.569	0.9587	0.904846	1.15567	0.980789	Unknown	K07447	ruvX; putative pre-16S rRNA nuclease [EC:3.1.-.-]		GO:0000966 RNA 5'-end processing; GO:0000967 rRNA 5'-end processing; GO:0006139 nucleobase-containing compound metabolic process; GO:0006364 rRNA processing; GO:0006396 RNA processing; GO:0006725 cellular aromatic compound metabolic process; GO:0006807 nitrogen compound metabolic process; GO:0008152 metabolic process; GO:0009987 cellular process; GO:0010467 gene expression; GO:0016070 RNA metabol…	GO:0005622 intracellular anatomical structure; GO:0005737 cytoplasm; GO:0005829 cytosol;				JLK	COG0816	YqgF/RuvX protein, pre-16S rRNA maturation RNase/Holliday junction resolvase/anti-termination factor
Q8DRY3	9	K	1.53797	Up	30S ribosomal protein S10 OS=Streptococcus mutans serotype c (strain ATCC 700610 / UA159) OX=210007 GN=SMU_2073c PE=4 SV=1	SMU_2073c	_YQLDYK[Acetyl (K)]GMQQVER_	1	36.7612	28.8319	15.2765	76.7037	0.933183	0.731899	0.387793	1.94713	Unknown
Q8DRY6	239	K	1.31364	Up	UPF0246 protein SMU_2070 OS=Streptococcus mutans serotype c (strain ATCC 700610 / UA159) OX=210007 GN=SMU_2070 PE=3 SV=1	SMU_2070	_LIFIK[Acetyl (K)]QSK_	1	141.435	133.188	225.724	137.362	0.887143	0.835419	1.41584	0.861595	Unknown	K09861	K09861; uncharacterized protein							L	COG3022	DNA-binding protein YaaA associated with the oxidative stress response
Q8DRY8	192	K	1.82511	Up	Putative stress response protein possible glycosyltransferase involved in cell wall biogenesis OS=Streptococcus mutans serotype c (strain ATCC 700610 / UA159) OX=210007 GN=csbB PE=4 SV=1	csbB	_EK[Acetyl (K)]IIPYQNQVR_	1	226.682	273.659	477.071	422.98	0.647482	0.781665	1.36268	1.20817	Unknown	K20534	gtrB; polyisoprenyl-phosphate glycosyltransferase [EC:2.4.-.-]							N	COG1215	Glycosyltransferase, catalytic subunit of cellulose synthase and poly-beta-1,6-N-acetylglucosamine synthase
Q8DRZ3	34	K	1.64866	Up	Putative transcriptional regulator (LysR family) OS=Streptococcus mutans serotype c (strain ATCC 700610 / UA159) OX=210007 GN=SMU_2060 PE=3 SV=1	SMU_2060	_AAQDLHITQPAVTK[Acetyl (K)]HIK_	1	22.572	28.3912	36.1807	48.1067	0.66756	0.839663	1.07003	1.42274	Unknown	K21900	cysL; LysR family transcriptional regulator, transcriptional activator of the cysJI operon					PF00126	PF00126 Bacterial regulatory helix-turn-helix protein, lysR family	K	COG0583	DNA-binding transcriptional regulator, LysR family
Q8DRZ5	123	K	1.55083	Up	Putative transcriptional regulator OS=Streptococcus mutans serotype c (strain ATCC 700610 / UA159) OX=210007 GN=SMU_2058 PE=4 SV=1	SMU_2058	_LDK[Acetyl (K)]TTNLHIEQGNK_	1	42.6877	25.6599	38.8776	56.2187	1.04471	0.62798	0.95146	1.37585	Unknown	K19575	bmrR; MerR family transcriptional regulator, activator of bmr gene							K	COG0789	DNA-binding transcriptional regulator, MerR family
Q8DRZ7	27	K	1.47075	Up	Putative ATPase OS=Streptococcus mutans serotype c (strain ATCC 700610 / UA159) OX=210007 GN=SMU_2056 PE=3 SV=1	SMU_2056	_DISEVIGQK[Acetyl (K)]HLVGQGK_	1	46.823	61.0689	64.8942	94.9958	0.699419	0.912219	0.96936	1.419	Unknown	K07478	ycaJ; putative ATPase					PF00004; PF12002	PF00004 ATPase family associated with various cellular activities (AAA); PF12002 MgsA AAA+ ATPase C terminal	L	COG2256	Replication-associated recombination protein RarA (DNA-dependent ATPase)
Q8DRZ7	34	K	1.17842	Up	Putative ATPase OS=Streptococcus mutans serotype c (strain ATCC 700610 / UA159) OX=210007 GN=SMU_2056 PE=3 SV=1	SMU_2056	_HLVGQGK[Acetyl (K)]IISR_	1	311.664	319.309	345.556	398.528	0.906621	0.92886	1.00521	1.15931	Unknown	K07478	ycaJ; putative ATPase					PF00004; PF12002	PF00004 ATPase family associated with various cellular activities (AAA); PF12002 MgsA AAA+ ATPase C terminal	L	COG2256	Replication-associated recombination protein RarA (DNA-dependent ATPase)
Q8DRZ7	83	K	1.34397	Up	Putative ATPase OS=Streptococcus mutans serotype c (strain ATCC 700610 / UA159) OX=210007 GN=SMU_2056 PE=3 SV=1	SMU_2056	_TFNATTDTK[Acetyl (K)]K_	1	127.057	87.799	125.162	149.508	1.0382	0.717421	1.02272	1.22166	Unknown	K07478	ycaJ; putative ATPase					PF00004; PF12002	PF00004 ATPase family associated with various cellular activities (AAA); PF12002 MgsA AAA+ ATPase C terminal	L	COG2256	Replication-associated recombination protein RarA (DNA-dependent ATPase)
Q8DRZ7	351	K	1.1467	Up	Putative ATPase OS=Streptococcus mutans serotype c (strain ATCC 700610 / UA159) OX=210007 GN=SMU_2056 PE=3 SV=1	SMU_2056	_AIADLHK[Acetyl (K)]SGTIPIPR_	1	155.497	173.322	211.234	162.049	0.885894	0.987446	1.20344	0.923224	Unknown	K07478	ycaJ; putative ATPase					PF00004; PF12002	PF00004 ATPase family associated with various cellular activities (AAA); PF12002 MgsA AAA+ ATPase C terminal	L	COG2256	Replication-associated recombination protein RarA (DNA-dependent ATPase)
Q8DRZ7	390	K	1.57191	Up	Putative ATPase OS=Streptococcus mutans serotype c (strain ATCC 700610 / UA159) OX=210007 GN=SMU_2056 PE=3 SV=1	SMU_2056	_WVK[Acetyl (K)]QQYLPDK_	1	35.0464	73.0491	75.3811	72.5319	0.547582	1.14135	1.17779	1.13327	Unknown	K07478	ycaJ; putative ATPase					PF00004; PF12002	PF00004 ATPase family associated with various cellular activities (AAA); PF12002 MgsA AAA+ ATPase C terminal	L	COG2256	Replication-associated recombination protein RarA (DNA-dependent ATPase)
Q8DRZ8	139	K	1.11707	Up	Putative acetyltransferase OS=Streptococcus mutans serotype c (strain ATCC 700610 / UA159) OX=210007 GN=SMU_2055 PE=1 SV=1	SMU_2055	_LTK[Acetyl (K)]QFFLK_	1	134.269	178.26	190.86	144.866	0.828495	1.09994	1.17768	0.893881	Unknown				GO:0006464 cellular protein modification process; GO:0006473 protein acetylation; GO:0006474 N-terminal protein amino acid acetylation; GO:0006807 nitrogen compound metabolic process; GO:0008152 metabolic process; GO:0009987 cellular process; GO:0010467 gene expression; GO:0019538 protein metabolic process; GO:0031365 N-terminal protein amino acid modification; GO:0036211 protein modification pro…	GO:0005622 intracellular anatomical structure; GO:0031248 protein acetyltransferase complex; GO:0032991 protein-containing complex; GO:1902493 acetyltransferase complex; GO:1902494 catalytic complex; GO:1990234 transferase complex;	GO:0003824 catalytic activity; GO:0004596 peptide alpha-N-acetyltransferase activity; GO:0008080 N-acetyltransferase activity; GO:0016407 acetyltransferase activity; GO:0016410 N-acyltransferase activity; GO:0016740 transferase activity; GO:0016746 acyltransferase activity; GO:0016747 acyltransferase activity, transferring groups other than amino-acyl groups; GO:0034212 peptide N-acetyltransferas…			E	COG1247	L-amino acid N-acyltransferase MnaT
Q8DRZ9	3	K	1.25712	Up	DUF3013 domain-containing protein OS=Streptococcus mutans serotype c (strain ATCC 700610 / UA159) OX=210007 GN=SMU_2054c PE=4 SV=1	SMU_2054c	_SK[Acetyl (K)]YGFLSVLK_	1	68.9277	92.8361	126.559	62.9548	0.784881	1.05713	1.44113	0.716867	Unknown
Q8DS05	540	K	1.27329	Up	Putative PTS system, glucose-specific IIABC component OS=Streptococcus mutans serotype c (strain ATCC 700610 / UA159) OX=210007 GN=ptsG PE=4 SV=1	ptsG	_GNGVQAVYGPK[Acetyl (K)]ADVLK_	1	352.202	314.383	286.665	544.72	0.940479	0.839491	0.765477	1.45455	Unknown	K20108	malT; maltose PTS system EIICB or EIICBA component [EC:2.7.1.208]	map00500 Starch and sucrose metabolism; map02060 Phosphotransferase system (PTS)				PF00367; PF00358	PF00367 phosphotransferase system, EIIB; PF00358 phosphoenolpyruvate-dependent sugar phosphotransferase system, EIIA 1	G	COG2190	Phosphotransferase system IIA component
Q8DS06	209	K	1.43364	Up	Endonuclease/exonuclease/phosphatase domain-containing protein OS=Streptococcus mutans serotype c (strain ATCC 700610 / UA159) OX=210007 GN=SMU_2046c PE=4 SV=1	SMU_2046c	_LQDSHQSAK[Acetyl (K)]ITYGK_	1	290.79	373.243	518.366	404.847	0.732816	0.940606	1.30633	1.02025	Unknown	K06896	mapP; maltose 6'-phosphate phosphatase [EC:3.1.3.90]	map00500 Starch and sucrose metabolism; map01100 Metabolic pathways				PF03372	PF03372 Endonuclease/Exonuclease/phosphatase family	R	COG3568	Metal-dependent hydrolase, endonuclease/exonuclease/phosphatase family
Q8DS06	214	K	1.23972	Up	Endonuclease/exonuclease/phosphatase domain-containing protein OS=Streptococcus mutans serotype c (strain ATCC 700610 / UA159) OX=210007 GN=SMU_2046c PE=4 SV=1	SMU_2046c	_ITYGK[Acetyl (K)]ATIQK_	1	1789.15	1943.5	2442.88	2165.14	0.858035	0.932059	1.17155	1.03835	Unknown	K06896	mapP; maltose 6'-phosphate phosphatase [EC:3.1.3.90]	map00500 Starch and sucrose metabolism; map01100 Metabolic pathways				PF03372	PF03372 Endonuclease/Exonuclease/phosphatase family	R	COG3568	Metal-dependent hydrolase, endonuclease/exonuclease/phosphatase family
Q8DS07	110	K	1.10933	Up	GTP diphosphokinase OS=Streptococcus mutans serotype c (strain ATCC 700610 / UA159) OX=210007 GN=relA PE=3 SV=1	relA	_LGK[Acetyl (K)]VEYK_	1	264.143	310.624	342.088	286.884	0.877743	1.0322	1.13675	0.95331	Unknown	K01139	spoT; GTP diphosphokinase / guanosine-3',5'-bis(diphosphate) 3'-diphosphatase [EC:2.7.6.5 3.1.7.2]	map00230 Purine metabolism; map01100 Metabolic pathways	GO:0006139 nucleobase-containing compound metabolic process; GO:0006163 purine nucleotide metabolic process; GO:0006725 cellular aromatic compound metabolic process; GO:0006753 nucleoside phosphate metabolic process; GO:0006793 phosphorus metabolic process; GO:0006796 phosphate-containing compound metabolic process; GO:0006807 nitrogen compound metabolic process; GO:0006950 response to stress; GO…	GO:0005618 cell wall; GO:0005886 plasma membrane; GO:0016020 membrane; GO:0030312 external encapsulating structure; GO:0071944 cell periphery;	GO:0003824 catalytic activity; GO:0008728 GTP diphosphokinase activity; GO:0008893 guanosine-3',5'-bis(diphosphate) 3'-diphosphatase activity; GO:0016740 transferase activity; GO:0016772 transferase activity, transferring phosphorus-containing groups; GO:0016778 diphosphotransferase activity; GO:0016787 hydrolase activity; GO:0016788 hydrolase activity, acting on ester bonds; GO:0016794 diphospho…	PF02824; PF19296; PF13291	PF02824 TGS domain; PF19296 RelA/SpoT, AH and RIS domains; PF13291 ACT domain	TK	COG0317	(p)ppGpp synthase/hydrolase, HD superfamily
Q8DS07	210	K	1.48285	Up	GTP diphosphokinase OS=Streptococcus mutans serotype c (strain ATCC 700610 / UA159) OX=210007 GN=relA PE=3 SV=1	relA	_ISHLMNEK[Acetyl (K)]R_	1	65.0863	104.273	115.818	123.692	0.636744	1.02011	1.13306	1.21009	Unknown	K01139	spoT; GTP diphosphokinase / guanosine-3',5'-bis(diphosphate) 3'-diphosphatase [EC:2.7.6.5 3.1.7.2]	map00230 Purine metabolism; map01100 Metabolic pathways	GO:0006139 nucleobase-containing compound metabolic process; GO:0006163 purine nucleotide metabolic process; GO:0006725 cellular aromatic compound metabolic process; GO:0006753 nucleoside phosphate metabolic process; GO:0006793 phosphorus metabolic process; GO:0006796 phosphate-containing compound metabolic process; GO:0006807 nitrogen compound metabolic process; GO:0006950 response to stress; GO…	GO:0005618 cell wall; GO:0005886 plasma membrane; GO:0016020 membrane; GO:0030312 external encapsulating structure; GO:0071944 cell periphery;	GO:0003824 catalytic activity; GO:0008728 GTP diphosphokinase activity; GO:0008893 guanosine-3',5'-bis(diphosphate) 3'-diphosphatase activity; GO:0016740 transferase activity; GO:0016772 transferase activity, transferring phosphorus-containing groups; GO:0016778 diphosphotransferase activity; GO:0016787 hydrolase activity; GO:0016788 hydrolase activity, acting on ester bonds; GO:0016794 diphospho…	PF02824; PF19296; PF13291	PF02824 TGS domain; PF19296 RelA/SpoT, AH and RIS domains; PF13291 ACT domain	TK	COG0317	(p)ppGpp synthase/hydrolase, HD superfamily
Q8DS07	297	K	1.42391	Up	GTP diphosphokinase OS=Streptococcus mutans serotype c (strain ATCC 700610 / UA159) OX=210007 GN=relA PE=3 SV=1	relA	_FK[Acetyl (K)]DYIANPK_	1	295.52	353.699	415.352	510.146	0.750662	0.898444	1.05505	1.29584	Unknown	K01139	spoT; GTP diphosphokinase / guanosine-3',5'-bis(diphosphate) 3'-diphosphatase [EC:2.7.6.5 3.1.7.2]	map00230 Purine metabolism; map01100 Metabolic pathways	GO:0006139 nucleobase-containing compound metabolic process; GO:0006163 purine nucleotide metabolic process; GO:0006725 cellular aromatic compound metabolic process; GO:0006753 nucleoside phosphate metabolic process; GO:0006793 phosphorus metabolic process; GO:0006796 phosphate-containing compound metabolic process; GO:0006807 nitrogen compound metabolic process; GO:0006950 response to stress; GO…	GO:0005618 cell wall; GO:0005886 plasma membrane; GO:0016020 membrane; GO:0030312 external encapsulating structure; GO:0071944 cell periphery;	GO:0003824 catalytic activity; GO:0008728 GTP diphosphokinase activity; GO:0008893 guanosine-3',5'-bis(diphosphate) 3'-diphosphatase activity; GO:0016740 transferase activity; GO:0016772 transferase activity, transferring phosphorus-containing groups; GO:0016778 diphosphotransferase activity; GO:0016787 hydrolase activity; GO:0016788 hydrolase activity, acting on ester bonds; GO:0016794 diphospho…	PF02824; PF19296; PF13291	PF02824 TGS domain; PF19296 RelA/SpoT, AH and RIS domains; PF13291 ACT domain	TK	COG0317	(p)ppGpp synthase/hydrolase, HD superfamily
Q8DS07	352	K	1.21244	Up	GTP diphosphokinase OS=Streptococcus mutans serotype c (strain ATCC 700610 / UA159) OX=210007 GN=relA PE=3 SV=1	relA	_GK[Acetyl (K)]VNSQESALGMNWIK_	1	35.2527	36.9635	40.9787	46.6648	0.882092	0.924898	1.02537	1.16764	Unknown	K01139	spoT; GTP diphosphokinase / guanosine-3',5'-bis(diphosphate) 3'-diphosphatase [EC:2.7.6.5 3.1.7.2]	map00230 Purine metabolism; map01100 Metabolic pathways	GO:0006139 nucleobase-containing compound metabolic process; GO:0006163 purine nucleotide metabolic process; GO:0006725 cellular aromatic compound metabolic process; GO:0006753 nucleoside phosphate metabolic process; GO:0006793 phosphorus metabolic process; GO:0006796 phosphate-containing compound metabolic process; GO:0006807 nitrogen compound metabolic process; GO:0006950 response to stress; GO…	GO:0005618 cell wall; GO:0005886 plasma membrane; GO:0016020 membrane; GO:0030312 external encapsulating structure; GO:0071944 cell periphery;	GO:0003824 catalytic activity; GO:0008728 GTP diphosphokinase activity; GO:0008893 guanosine-3',5'-bis(diphosphate) 3'-diphosphatase activity; GO:0016740 transferase activity; GO:0016772 transferase activity, transferring phosphorus-containing groups; GO:0016778 diphosphotransferase activity; GO:0016787 hydrolase activity; GO:0016788 hydrolase activity, acting on ester bonds; GO:0016794 diphospho…	PF02824; PF19296; PF13291	PF02824 TGS domain; PF19296 RelA/SpoT, AH and RIS domains; PF13291 ACT domain	TK	COG0317	(p)ppGpp synthase/hydrolase, HD superfamily
Q8DS07	443	K	1.82341	Up	GTP diphosphokinase OS=Streptococcus mutans serotype c (strain ATCC 700610 / UA159) OX=210007 GN=relA PE=3 SV=1	relA	_MVPLTAK[Acetyl (K)]LK_	1	8.04465	34.1864	26.6495	11.4226	0.400714	1.70287	1.32745	0.568972	Unknown	K01139	spoT; GTP diphosphokinase / guanosine-3',5'-bis(diphosphate) 3'-diphosphatase [EC:2.7.6.5 3.1.7.2]	map00230 Purine metabolism; map01100 Metabolic pathways	GO:0006139 nucleobase-containing compound metabolic process; GO:0006163 purine nucleotide metabolic process; GO:0006725 cellular aromatic compound metabolic process; GO:0006753 nucleoside phosphate metabolic process; GO:0006793 phosphorus metabolic process; GO:0006796 phosphate-containing compound metabolic process; GO:0006807 nitrogen compound metabolic process; GO:0006950 response to stress; GO…	GO:0005618 cell wall; GO:0005886 plasma membrane; GO:0016020 membrane; GO:0030312 external encapsulating structure; GO:0071944 cell periphery;	GO:0003824 catalytic activity; GO:0008728 GTP diphosphokinase activity; GO:0008893 guanosine-3',5'-bis(diphosphate) 3'-diphosphatase activity; GO:0016740 transferase activity; GO:0016772 transferase activity, transferring phosphorus-containing groups; GO:0016778 diphosphotransferase activity; GO:0016787 hydrolase activity; GO:0016788 hydrolase activity, acting on ester bonds; GO:0016794 diphospho…	PF02824; PF19296; PF13291	PF02824 TGS domain; PF19296 RelA/SpoT, AH and RIS domains; PF13291 ACT domain	TK	COG0317	(p)ppGpp synthase/hydrolase, HD superfamily
Q8DS07	483	K	1.30894	Up	GTP diphosphokinase OS=Streptococcus mutans serotype c (strain ATCC 700610 / UA159) OX=210007 GN=relA PE=3 SV=1	relA	_QFFK[Acetyl (K)]NQDK_	1	302.476	306.966	479.278	317.209	0.860571	0.873348	1.36359	0.902489	Unknown	K01139	spoT; GTP diphosphokinase / guanosine-3',5'-bis(diphosphate) 3'-diphosphatase [EC:2.7.6.5 3.1.7.2]	map00230 Purine metabolism; map01100 Metabolic pathways	GO:0006139 nucleobase-containing compound metabolic process; GO:0006163 purine nucleotide metabolic process; GO:0006725 cellular aromatic compound metabolic process; GO:0006753 nucleoside phosphate metabolic process; GO:0006793 phosphorus metabolic process; GO:0006796 phosphate-containing compound metabolic process; GO:0006807 nitrogen compound metabolic process; GO:0006950 response to stress; GO…	GO:0005618 cell wall; GO:0005886 plasma membrane; GO:0016020 membrane; GO:0030312 external encapsulating structure; GO:0071944 cell periphery;	GO:0003824 catalytic activity; GO:0008728 GTP diphosphokinase activity; GO:0008893 guanosine-3',5'-bis(diphosphate) 3'-diphosphatase activity; GO:0016740 transferase activity; GO:0016772 transferase activity, transferring phosphorus-containing groups; GO:0016778 diphosphotransferase activity; GO:0016787 hydrolase activity; GO:0016788 hydrolase activity, acting on ester bonds; GO:0016794 diphospho…	PF02824; PF19296; PF13291	PF02824 TGS domain; PF19296 RelA/SpoT, AH and RIS domains; PF13291 ACT domain	TK	COG0317	(p)ppGpp synthase/hydrolase, HD superfamily
Q8DS07	516	K	1.19029	Up	GTP diphosphokinase OS=Streptococcus mutans serotype c (strain ATCC 700610 / UA159) OX=210007 GN=relA PE=3 SV=1	relA	_K[Acetyl (K)]HIEAVLNR_	1	1554.98	1786.1	2111.95	1826.1	0.854485	0.981489	1.16055	1.00347	Unknown	K01139	spoT; GTP diphosphokinase / guanosine-3',5'-bis(diphosphate) 3'-diphosphatase [EC:2.7.6.5 3.1.7.2]	map00230 Purine metabolism; map01100 Metabolic pathways	GO:0006139 nucleobase-containing compound metabolic process; GO:0006163 purine nucleotide metabolic process; GO:0006725 cellular aromatic compound metabolic process; GO:0006753 nucleoside phosphate metabolic process; GO:0006793 phosphorus metabolic process; GO:0006796 phosphate-containing compound metabolic process; GO:0006807 nitrogen compound metabolic process; GO:0006950 response to stress; GO…	GO:0005618 cell wall; GO:0005886 plasma membrane; GO:0016020 membrane; GO:0030312 external encapsulating structure; GO:0071944 cell periphery;	GO:0003824 catalytic activity; GO:0008728 GTP diphosphokinase activity; GO:0008893 guanosine-3',5'-bis(diphosphate) 3'-diphosphatase activity; GO:0016740 transferase activity; GO:0016772 transferase activity, transferring phosphorus-containing groups; GO:0016778 diphosphotransferase activity; GO:0016787 hydrolase activity; GO:0016788 hydrolase activity, acting on ester bonds; GO:0016794 diphospho…	PF02824; PF19296; PF13291	PF02824 TGS domain; PF19296 RelA/SpoT, AH and RIS domains; PF13291 ACT domain	TK	COG0317	(p)ppGpp synthase/hydrolase, HD superfamily
Q8DS07	589	K	8.365	Up	GTP diphosphokinase OS=Streptococcus mutans serotype c (strain ATCC 700610 / UA159) OX=210007 GN=relA PE=3 SV=1	relA	_VK[Acetyl (K)]SEGGVIVQGSSGLLMR_	1		12.3224	5.57579	103.077		0.305577	0.138271	2.55615	Unknown	K01139	spoT; GTP diphosphokinase / guanosine-3',5'-bis(diphosphate) 3'-diphosphatase [EC:2.7.6.5 3.1.7.2]	map00230 Purine metabolism; map01100 Metabolic pathways	GO:0006139 nucleobase-containing compound metabolic process; GO:0006163 purine nucleotide metabolic process; GO:0006725 cellular aromatic compound metabolic process; GO:0006753 nucleoside phosphate metabolic process; GO:0006793 phosphorus metabolic process; GO:0006796 phosphate-containing compound metabolic process; GO:0006807 nitrogen compound metabolic process; GO:0006950 response to stress; GO…	GO:0005618 cell wall; GO:0005886 plasma membrane; GO:0016020 membrane; GO:0030312 external encapsulating structure; GO:0071944 cell periphery;	GO:0003824 catalytic activity; GO:0008728 GTP diphosphokinase activity; GO:0008893 guanosine-3',5'-bis(diphosphate) 3'-diphosphatase activity; GO:0016740 transferase activity; GO:0016772 transferase activity, transferring phosphorus-containing groups; GO:0016778 diphosphotransferase activity; GO:0016787 hydrolase activity; GO:0016788 hydrolase activity, acting on ester bonds; GO:0016794 diphospho…	PF02824; PF19296; PF13291	PF02824 TGS domain; PF19296 RelA/SpoT, AH and RIS domains; PF13291 ACT domain	TK	COG0317	(p)ppGpp synthase/hydrolase, HD superfamily
Q8DS07	727	K	1.36011	Up	GTP diphosphokinase OS=Streptococcus mutans serotype c (strain ATCC 700610 / UA159) OX=210007 GN=relA PE=3 SV=1	relA	_IK[Acetyl (K)]VIPDVYSVK_	1	134.983	147.171	223.037	157.164	0.815171	0.888776	1.34693	0.949121	Unknown	K01139	spoT; GTP diphosphokinase / guanosine-3',5'-bis(diphosphate) 3'-diphosphatase [EC:2.7.6.5 3.1.7.2]	map00230 Purine metabolism; map01100 Metabolic pathways	GO:0006139 nucleobase-containing compound metabolic process; GO:0006163 purine nucleotide metabolic process; GO:0006725 cellular aromatic compound metabolic process; GO:0006753 nucleoside phosphate metabolic process; GO:0006793 phosphorus metabolic process; GO:0006796 phosphate-containing compound metabolic process; GO:0006807 nitrogen compound metabolic process; GO:0006950 response to stress; GO…	GO:0005618 cell wall; GO:0005886 plasma membrane; GO:0016020 membrane; GO:0030312 external encapsulating structure; GO:0071944 cell periphery;	GO:0003824 catalytic activity; GO:0008728 GTP diphosphokinase activity; GO:0008893 guanosine-3',5'-bis(diphosphate) 3'-diphosphatase activity; GO:0016740 transferase activity; GO:0016772 transferase activity, transferring phosphorus-containing groups; GO:0016778 diphosphotransferase activity; GO:0016787 hydrolase activity; GO:0016788 hydrolase activity, acting on ester bonds; GO:0016794 diphospho…	PF02824; PF19296; PF13291	PF02824 TGS domain; PF19296 RelA/SpoT, AH and RIS domains; PF13291 ACT domain	TK	COG0317	(p)ppGpp synthase/hydrolase, HD superfamily
Q8DS07	736	K	1.29823	Up	GTP diphosphokinase OS=Streptococcus mutans serotype c (strain ATCC 700610 / UA159) OX=210007 GN=relA PE=3 SV=1	relA	_VIPDVYSVK[Acetyl (K)]R_	1	370.757	416.096	453.385	571.545	0.818545	0.918644	1.00097	1.26184	Unknown	K01139	spoT; GTP diphosphokinase / guanosine-3',5'-bis(diphosphate) 3'-diphosphatase [EC:2.7.6.5 3.1.7.2]	map00230 Purine metabolism; map01100 Metabolic pathways	GO:0006139 nucleobase-containing compound metabolic process; GO:0006163 purine nucleotide metabolic process; GO:0006725 cellular aromatic compound metabolic process; GO:0006753 nucleoside phosphate metabolic process; GO:0006793 phosphorus metabolic process; GO:0006796 phosphate-containing compound metabolic process; GO:0006807 nitrogen compound metabolic process; GO:0006950 response to stress; GO…	GO:0005618 cell wall; GO:0005886 plasma membrane; GO:0016020 membrane; GO:0030312 external encapsulating structure; GO:0071944 cell periphery;	GO:0003824 catalytic activity; GO:0008728 GTP diphosphokinase activity; GO:0008893 guanosine-3',5'-bis(diphosphate) 3'-diphosphatase activity; GO:0016740 transferase activity; GO:0016772 transferase activity, transferring phosphorus-containing groups; GO:0016778 diphosphotransferase activity; GO:0016787 hydrolase activity; GO:0016788 hydrolase activity, acting on ester bonds; GO:0016794 diphospho…	PF02824; PF19296; PF13291	PF02824 TGS domain; PF19296 RelA/SpoT, AH and RIS domains; PF13291 ACT domain	TK	COG0317	(p)ppGpp synthase/hydrolase, HD superfamily
Q8DS09	3	K	1.12076	Up	LD-carboxypeptidase OS=Streptococcus mutans serotype c (strain ATCC 700610 / UA159) OX=210007 GN=SMU_2035 PE=3 SV=1	SMU_2035	_K[Acetyl (K)]LTYGDHIR_	1	170.949	127.953	136.254	184.823	1.10293	0.82553	0.879091	1.19245	Unknown	K01297	ldcA; muramoyltetrapeptide carboxypeptidase [EC:3.4.17.13]					PF02016; PF17676	PF02016 LD-carboxypeptidase N-terminal domain; PF17676 LD-carboxypeptidase C-terminal domain	M	COG1619	Muramoyltetrapeptide carboxypeptidase LdcA (peptidoglycan recycling)
Q8DS11	29	K	1.11203	Up	30S ribosomal protein S2 OS=Streptococcus mutans serotype c (strain ATCC 700610 / UA159) OX=210007 GN=rpsB PE=3 SV=1	rpsB	_MAK[Acetyl (K)]YIFTER_	1	17883.6	21596.2	24634.5	18282.7	0.868168	1.0484	1.19589	0.887544	Unknown	K02967	RP-S2, MRPS2, rpsB; small subunit ribosomal protein S2	map03010 Ribosome	GO:0006412 translation; GO:0006518 peptide metabolic process; GO:0006807 nitrogen compound metabolic process; GO:0008152 metabolic process; GO:0009058 biosynthetic process; GO:0009059 macromolecule biosynthetic process; GO:0009987 cellular process; GO:0010467 gene expression; GO:0019538 protein metabolic process; GO:0034641 cellular nitrogen compound metabolic process; GO:0034645 cellular macromo…	GO:0005622 intracellular anatomical structure; GO:0005737 cytoplasm; GO:0005829 cytosol; GO:0005840 ribosome; GO:0015935 small ribosomal subunit; GO:0022626 cytosolic ribosome; GO:0022627 cytosolic small ribosomal subunit; GO:0032991 protein-containing complex; GO:0043226 organelle; GO:0043228 non-membrane-bounded organelle; GO:0043229 intracellular organelle; GO:0043232 intracellular non-membran…	GO:0003735 structural constituent of ribosome; GO:0005198 structural molecule activity;			J	COG0052	Ribosomal protein S2
Q8DS11	211	K	1.15747	Up	30S ribosomal protein S2 OS=Streptococcus mutans serotype c (strain ATCC 700610 / UA159) OX=210007 GN=rpsB PE=3 SV=1	rpsB	_AVK[Acetyl (K)]LITSK_	1	87.871	150.083	100.807	175.255	0.6838	1.16793	0.784463	1.36381	Unknown	K02967	RP-S2, MRPS2, rpsB; small subunit ribosomal protein S2	map03010 Ribosome	GO:0006412 translation; GO:0006518 peptide metabolic process; GO:0006807 nitrogen compound metabolic process; GO:0008152 metabolic process; GO:0009058 biosynthetic process; GO:0009059 macromolecule biosynthetic process; GO:0009987 cellular process; GO:0010467 gene expression; GO:0019538 protein metabolic process; GO:0034641 cellular nitrogen compound metabolic process; GO:0034645 cellular macromo…	GO:0005622 intracellular anatomical structure; GO:0005737 cytoplasm; GO:0005829 cytosol; GO:0005840 ribosome; GO:0015935 small ribosomal subunit; GO:0022626 cytosolic ribosome; GO:0022627 cytosolic small ribosomal subunit; GO:0032991 protein-containing complex; GO:0043226 organelle; GO:0043228 non-membrane-bounded organelle; GO:0043229 intracellular organelle; GO:0043232 intracellular non-membran…	GO:0003735 structural constituent of ribosome; GO:0005198 structural molecule activity;			J	COG0052	Ribosomal protein S2
Q8DS12	269	K	1.13274	Up	Elongation factor Ts OS=Streptococcus mutans serotype c (strain ATCC 700610 / UA159) OX=210007 GN=tsf PE=3 SV=1	tsf	_IWDK[Acetyl (K)]IIPGK_	1	10924.9	13548.1	16636.9	10061.3	0.853991	1.05904	1.30049	0.786477	Unknown	K02357	tsf, TSFM; elongation factor Ts		GO:0006412 translation; GO:0006414 translational elongation; GO:0006518 peptide metabolic process; GO:0006807 nitrogen compound metabolic process; GO:0008152 metabolic process; GO:0009058 biosynthetic process; GO:0009059 macromolecule biosynthetic process; GO:0009987 cellular process; GO:0010467 gene expression; GO:0019538 protein metabolic process; GO:0034641 cellular nitrogen compound metabolic…	GO:0009986 cell surface;	GO:0003676 nucleic acid binding; GO:0003723 RNA binding; GO:0003746 translation elongation factor activity; GO:0005488 binding; GO:0008135 translation factor activity, RNA binding; GO:0030246 carbohydrate binding; GO:0030247 polysaccharide binding; GO:0097159 organic cyclic compound binding; GO:1901363 heterocyclic compound binding; GO:2001065 mannan binding;			J	COG0264	Translation elongation factor EF-Ts
Q8DS12	274	K	1.18899	Up	Elongation factor Ts OS=Streptococcus mutans serotype c (strain ATCC 700610 / UA159) OX=210007 GN=tsf PE=3 SV=1	tsf	_IIPGK[Acetyl (K)]MAR_	1	2620.82	3217.72	3468.73	3392.93	0.825443	1.01344	1.0925	1.06862	Unknown	K02357	tsf, TSFM; elongation factor Ts		GO:0006412 translation; GO:0006414 translational elongation; GO:0006518 peptide metabolic process; GO:0006807 nitrogen compound metabolic process; GO:0008152 metabolic process; GO:0009058 biosynthetic process; GO:0009059 macromolecule biosynthetic process; GO:0009987 cellular process; GO:0010467 gene expression; GO:0019538 protein metabolic process; GO:0034641 cellular nitrogen compound metabolic…	GO:0009986 cell surface;	GO:0003676 nucleic acid binding; GO:0003723 RNA binding; GO:0003746 translation elongation factor activity; GO:0005488 binding; GO:0008135 translation factor activity, RNA binding; GO:0030246 carbohydrate binding; GO:0030247 polysaccharide binding; GO:0097159 organic cyclic compound binding; GO:1901363 heterocyclic compound binding; GO:2001065 mannan binding;			J	COG0264	Translation elongation factor EF-Ts
Q8DS14	73	K	1.33965	Up	Class III stress response-related ATP-dependent Clp protease, ATP-binding subunit OS=Streptococcus mutans serotype c (strain ATCC 700610 / UA159) OX=210007 GN=clpC PE=3 SV=1	clpC	_KPK[Acetyl (K)]SSSNDIMLLEQSHALK_	0.888749	257.356	317.482	412.181	342.147	0.774488	0.955431	1.24042	1.02966	Unknown	K03696	clpC; ATP-dependent Clp protease ATP-binding subunit ClpC		GO:0006950 response to stress; GO:0010035 response to inorganic substance; GO:0010038 response to metal ion; GO:0042221 response to chemical; GO:0046686 response to cadmium ion; GO:0046688 response to copper ion; GO:0050896 response to stimulus; GO:0097501 stress response to metal ion; GO:1990169 stress response to copper ion; GO:1990170 stress response to cadmium ion;			PF00004; PF17871; PF07724; PF10431	PF00004 ATPase family associated with various cellular activities (AAA); PF17871 AAA lid domain; PF07724 AAA domain (Cdc48 subfamily); PF10431 C-terminal, D2-small domain, of ClpB protein	O	COG0542	ATP-dependent Clp protease, ATP-binding subunit ClpA
Q8DS14	496	K	1.22575	Up	Class III stress response-related ATP-dependent Clp protease, ATP-binding subunit OS=Streptococcus mutans serotype c (strain ATCC 700610 / UA159) OX=210007 GN=clpC PE=3 SV=1	clpC	_LSGIPVK[Acetyl (K)]K_	1	274.675	259.648	344.465	310.909	0.923513	0.872989	1.15816	1.04534	Unknown	K03696	clpC; ATP-dependent Clp protease ATP-binding subunit ClpC		GO:0006950 response to stress; GO:0010035 response to inorganic substance; GO:0010038 response to metal ion; GO:0042221 response to chemical; GO:0046686 response to cadmium ion; GO:0046688 response to copper ion; GO:0050896 response to stimulus; GO:0097501 stress response to metal ion; GO:1990169 stress response to copper ion; GO:1990170 stress response to cadmium ion;			PF00004; PF17871; PF07724; PF10431	PF00004 ATPase family associated with various cellular activities (AAA); PF17871 AAA lid domain; PF07724 AAA domain (Cdc48 subfamily); PF10431 C-terminal, D2-small domain, of ClpB protein	O	COG0542	ATP-dependent Clp protease, ATP-binding subunit ClpA
Q8DS14	558	K	2.51579	Up	Class III stress response-related ATP-dependent Clp protease, ATP-binding subunit OS=Streptococcus mutans serotype c (strain ATCC 700610 / UA159) OX=210007 GN=clpC PE=3 SV=1	clpC	_RPIGSFMFLGPTGVGK[Acetyl (K)]TELAK_	1	8.61283	6.51837		16.3989	0.819487	0.620205		1.56031	Unknown	K03696	clpC; ATP-dependent Clp protease ATP-binding subunit ClpC		GO:0006950 response to stress; GO:0010035 response to inorganic substance; GO:0010038 response to metal ion; GO:0042221 response to chemical; GO:0046686 response to cadmium ion; GO:0046688 response to copper ion; GO:0050896 response to stimulus; GO:0097501 stress response to metal ion; GO:1990169 stress response to copper ion; GO:1990170 stress response to cadmium ion;			PF00004; PF17871; PF07724; PF10431	PF00004 ATPase family associated with various cellular activities (AAA); PF17871 AAA lid domain; PF07724 AAA domain (Cdc48 subfamily); PF10431 C-terminal, D2-small domain, of ClpB protein	O	COG0542	ATP-dependent Clp protease, ATP-binding subunit ClpA
Q8DS14	683	K	1.23989	Up	Class III stress response-related ATP-dependent Clp protease, ATP-binding subunit OS=Streptococcus mutans serotype c (strain ATCC 700610 / UA159) OX=210007 GN=clpC PE=3 SV=1	clpC	_TVGFGAK[Acetyl (K)]SFSQDYK_	1	850.748	963.411	1188.76	1042.86	0.84112	0.952508	1.17531	1.03106	Unknown	K03696	clpC; ATP-dependent Clp protease ATP-binding subunit ClpC		GO:0006950 response to stress; GO:0010035 response to inorganic substance; GO:0010038 response to metal ion; GO:0042221 response to chemical; GO:0046686 response to cadmium ion; GO:0046688 response to copper ion; GO:0050896 response to stimulus; GO:0097501 stress response to metal ion; GO:1990169 stress response to copper ion; GO:1990170 stress response to cadmium ion;			PF00004; PF17871; PF07724; PF10431	PF00004 ATPase family associated with various cellular activities (AAA); PF17871 AAA lid domain; PF07724 AAA domain (Cdc48 subfamily); PF10431 C-terminal, D2-small domain, of ClpB protein	O	COG0542	ATP-dependent Clp protease, ATP-binding subunit ClpA
Q8DS14	690	K	1.3727	Up	Class III stress response-related ATP-dependent Clp protease, ATP-binding subunit OS=Streptococcus mutans serotype c (strain ATCC 700610 / UA159) OX=210007 GN=clpC PE=3 SV=1	clpC	_SFSQDYK[Acetyl (K)]AMESR_	1	30.8572	30.0498	31.6143	51.7117	0.855759	0.833368	0.876757	1.43412	Unknown	K03696	clpC; ATP-dependent Clp protease ATP-binding subunit ClpC		GO:0006950 response to stress; GO:0010035 response to inorganic substance; GO:0010038 response to metal ion; GO:0042221 response to chemical; GO:0046686 response to cadmium ion; GO:0046688 response to copper ion; GO:0050896 response to stimulus; GO:0097501 stress response to metal ion; GO:1990169 stress response to copper ion; GO:1990170 stress response to cadmium ion;			PF00004; PF17871; PF07724; PF10431	PF00004 ATPase family associated with various cellular activities (AAA); PF17871 AAA lid domain; PF07724 AAA domain (Cdc48 subfamily); PF10431 C-terminal, D2-small domain, of ClpB protein	O	COG0542	ATP-dependent Clp protease, ATP-binding subunit ClpA
Q8DS14	800	K	1.26918	Up	Class III stress response-related ATP-dependent Clp protease, ATP-binding subunit OS=Streptococcus mutans serotype c (strain ATCC 700610 / UA159) OX=210007 GN=clpC PE=3 SV=1	clpC	_LASGQTLK[Acetyl (K)]IGIQK_	1	537.338	620.25	662.23	810.003	0.8173	0.943411	1.00726	1.23203	Unknown	K03696	clpC; ATP-dependent Clp protease ATP-binding subunit ClpC		GO:0006950 response to stress; GO:0010035 response to inorganic substance; GO:0010038 response to metal ion; GO:0042221 response to chemical; GO:0046686 response to cadmium ion; GO:0046688 response to copper ion; GO:0050896 response to stimulus; GO:0097501 stress response to metal ion; GO:1990169 stress response to copper ion; GO:1990170 stress response to cadmium ion;			PF00004; PF17871; PF07724; PF10431	PF00004 ATPase family associated with various cellular activities (AAA); PF17871 AAA lid domain; PF07724 AAA domain (Cdc48 subfamily); PF10431 C-terminal, D2-small domain, of ClpB protein	O	COG0542	ATP-dependent Clp protease, ATP-binding subunit ClpA
Q8DS15	24	K	1.4806	Up	Putative transcriptional regulator OS=Streptococcus mutans serotype c (strain ATCC 700610 / UA159) OX=210007 GN=SMU_2027 PE=4 SV=1	SMU_2027	_LGLSQAQTADK[Acetyl (K)]LGISR_	1	13.4822	7.94617	10.8553	17.1322	1.09133	0.643207	0.87869	1.38678	Unknown	K01356	lexA; repressor LexA [EC:3.4.21.88]					PF01381; PF00717	PF01381 Helix-turn-helix; PF00717 Peptidase S24-like	X	COG2932	Phage repressor protein C, contains Cro/C1-type HTH and peptisase s24 domains
Q8DS16	63	K	1.16427	Up	50S ribosomal protein L3 OS=Streptococcus mutans serotype c (strain ATCC 700610 / UA159) OX=210007 GN=rplC PE=3 SV=1	rplC	_EVLSNK[Acetyl (K)]PAK_	1	199.602	125.71	164.568	189.076	1.17593	0.74061	0.969536	1.11392	Unknown	K02906	RP-L3, MRPL3, rplC; large subunit ribosomal protein L3	map03010 Ribosome	GO:0009893 positive regulation of metabolic process; GO:0010468 regulation of gene expression; GO:0010604 positive regulation of macromolecule metabolic process; GO:0010628 positive regulation of gene expression; GO:0019219 regulation of nucleobase-containing compound metabolic process; GO:0019222 regulation of metabolic process; GO:0031323 regulation of cellular metabolic process; GO:0031325 pos…					J	COG0087	Ribosomal protein L3
Q8DS16	154	K	1.28678	Up	50S ribosomal protein L3 OS=Streptococcus mutans serotype c (strain ATCC 700610 / UA159) OX=210007 GN=rplC PE=3 SV=1	rplC	_VFK[Acetyl (K)]GK[Acetyl (K)]NLAGRMGGNR_	1	100.587	167.064	125.92	220.809	0.654884	1.08769	0.819818	1.43761	Unknown	K02906	RP-L3, MRPL3, rplC; large subunit ribosomal protein L3	map03010 Ribosome	GO:0009893 positive regulation of metabolic process; GO:0010468 regulation of gene expression; GO:0010604 positive regulation of macromolecule metabolic process; GO:0010628 positive regulation of gene expression; GO:0019219 regulation of nucleobase-containing compound metabolic process; GO:0019222 regulation of metabolic process; GO:0031323 regulation of cellular metabolic process; GO:0031325 pos…					J	COG0087	Ribosomal protein L3
Q8DS16	156	K	1.2907	Up	50S ribosomal protein L3 OS=Streptococcus mutans serotype c (strain ATCC 700610 / UA159) OX=210007 GN=rplC PE=3 SV=1	rplC	_GK[Acetyl (K)]NLAGR_	1	4710.53	370.538	313.619	931.837	2.97827	0.234276	0.198288	0.589161	Unknown	K02906	RP-L3, MRPL3, rplC; large subunit ribosomal protein L3	map03010 Ribosome	GO:0009893 positive regulation of metabolic process; GO:0010468 regulation of gene expression; GO:0010604 positive regulation of macromolecule metabolic process; GO:0010628 positive regulation of gene expression; GO:0019219 regulation of nucleobase-containing compound metabolic process; GO:0019222 regulation of metabolic process; GO:0031323 regulation of cellular metabolic process; GO:0031325 pos…					J	COG0087	Ribosomal protein L3
Q8DS17	5	K	1.13283	Up	50S ribosomal protein L4 OS=Streptococcus mutans serotype c (strain ATCC 700610 / UA159) OX=210007 GN=rplD PE=3 SV=2	rplD	_ANVK[Acetyl (K)]LFDQTGK_	1	19917.7	23731.4	26998.2	21599.6	0.86367	1.02904	1.17069	0.936599	Unknown	K02926	RP-L4, MRPL4, rplD; large subunit ribosomal protein L4	map03010 Ribosome	GO:0006412 translation; GO:0006518 peptide metabolic process; GO:0006807 nitrogen compound metabolic process; GO:0008152 metabolic process; GO:0009058 biosynthetic process; GO:0009059 macromolecule biosynthetic process; GO:0009987 cellular process; GO:0010467 gene expression; GO:0019538 protein metabolic process; GO:0034641 cellular nitrogen compound metabolic process; GO:0034645 cellular macromo…	GO:0005622 intracellular anatomical structure; GO:0005737 cytoplasm; GO:0005829 cytosol; GO:0005840 ribosome; GO:0015934 large ribosomal subunit; GO:0022625 cytosolic large ribosomal subunit; GO:0022626 cytosolic ribosome; GO:0032991 protein-containing complex; GO:0043226 organelle; GO:0043228 non-membrane-bounded organelle; GO:0043229 intracellular organelle; GO:0043232 intracellular non-membran…	GO:0003676 nucleic acid binding; GO:0003723 RNA binding; GO:0003735 structural constituent of ribosome; GO:0005198 structural molecule activity; GO:0005488 binding; GO:0097159 organic cyclic compound binding; GO:1901363 heterocyclic compound binding;			J	COG0088	Ribosomal protein L4
Q8DS17	100	K	1.1076	Up	50S ribosomal protein L4 OS=Streptococcus mutans serotype c (strain ATCC 700610 / UA159) OX=210007 GN=rplD PE=3 SV=2	rplD	_SYGYK[Acetyl (K)]LPQK_	1	3766.59	4777.61	4916.3	4347.44	0.846046	1.07314	1.10429	0.976518	Unknown	K02926	RP-L4, MRPL4, rplD; large subunit ribosomal protein L4	map03010 Ribosome	GO:0006412 translation; GO:0006518 peptide metabolic process; GO:0006807 nitrogen compound metabolic process; GO:0008152 metabolic process; GO:0009058 biosynthetic process; GO:0009059 macromolecule biosynthetic process; GO:0009987 cellular process; GO:0010467 gene expression; GO:0019538 protein metabolic process; GO:0034641 cellular nitrogen compound metabolic process; GO:0034645 cellular macromo…	GO:0005622 intracellular anatomical structure; GO:0005737 cytoplasm; GO:0005829 cytosol; GO:0005840 ribosome; GO:0015934 large ribosomal subunit; GO:0022625 cytosolic large ribosomal subunit; GO:0022626 cytosolic ribosome; GO:0032991 protein-containing complex; GO:0043226 organelle; GO:0043228 non-membrane-bounded organelle; GO:0043229 intracellular organelle; GO:0043232 intracellular non-membran…	GO:0003676 nucleic acid binding; GO:0003723 RNA binding; GO:0003735 structural constituent of ribosome; GO:0005198 structural molecule activity; GO:0005488 binding; GO:0097159 organic cyclic compound binding; GO:1901363 heterocyclic compound binding;			J	COG0088	Ribosomal protein L4
Q8DS17	111	K	1.13102	Up	50S ribosomal protein L4 OS=Streptococcus mutans serotype c (strain ATCC 700610 / UA159) OX=210007 GN=rplD PE=3 SV=2	rplD	_LALK[Acetyl (K)]SVYSAK_	1	2618.66	2971.26	3474.49	2778.77	0.884445	1.00353	1.1735	0.938522	Unknown	K02926	RP-L4, MRPL4, rplD; large subunit ribosomal protein L4	map03010 Ribosome	GO:0006412 translation; GO:0006518 peptide metabolic process; GO:0006807 nitrogen compound metabolic process; GO:0008152 metabolic process; GO:0009058 biosynthetic process; GO:0009059 macromolecule biosynthetic process; GO:0009987 cellular process; GO:0010467 gene expression; GO:0019538 protein metabolic process; GO:0034641 cellular nitrogen compound metabolic process; GO:0034645 cellular macromo…	GO:0005622 intracellular anatomical structure; GO:0005737 cytoplasm; GO:0005829 cytosol; GO:0005840 ribosome; GO:0015934 large ribosomal subunit; GO:0022625 cytosolic large ribosomal subunit; GO:0022626 cytosolic ribosome; GO:0032991 protein-containing complex; GO:0043226 organelle; GO:0043228 non-membrane-bounded organelle; GO:0043229 intracellular organelle; GO:0043232 intracellular non-membran…	GO:0003676 nucleic acid binding; GO:0003723 RNA binding; GO:0003735 structural constituent of ribosome; GO:0005198 structural molecule activity; GO:0005488 binding; GO:0097159 organic cyclic compound binding; GO:1901363 heterocyclic compound binding;			J	COG0088	Ribosomal protein L4
Q8DS19	46	K	1.87974	Up	50S ribosomal protein L22 OS=Streptococcus mutans serotype c (strain ATCC 700610 / UA159) OX=210007 GN=rplV PE=3 SV=1	rplV	_FTPNK[Acetyl (K)]AAR_	1	150.323	363.018	385.706	433.311	0.4513	1.08985	1.15797	1.30088	Unknown	K02890	RP-L22, MRPL22, rplV; large subunit ribosomal protein L22	map03010 Ribosome		GO:0005622 intracellular anatomical structure; GO:0005737 cytoplasm; GO:0005829 cytosol; GO:0005840 ribosome; GO:0015934 large ribosomal subunit; GO:0022625 cytosolic large ribosomal subunit; GO:0022626 cytosolic ribosome; GO:0032991 protein-containing complex; GO:0043226 organelle; GO:0043228 non-membrane-bounded organelle; GO:0043229 intracellular organelle; GO:0043232 intracellular non-membran…	GO:0003735 structural constituent of ribosome; GO:0005198 structural molecule activity;	PF00237	PF00237 Ribosomal protein L22p/L17e	J	COG0091	Ribosomal protein L22
Q8DS23	9	K	1.10429	Up	50S ribosomal protein L14 OS=Streptococcus mutans serotype c (strain ATCC 700610 / UA159) OX=210007 GN=rplN PE=3 SV=1	rplN	_LK[Acetyl (K)]VADNSGAR_	1	3024	3319.01	3675.28	3296.49	0.908464	0.997091	1.10412	0.990326	Unknown	K02874	RP-L14, MRPL14, rplN; large subunit ribosomal protein L14	map03010 Ribosome		GO:0005622 intracellular anatomical structure; GO:0005737 cytoplasm; GO:0005829 cytosol; GO:0005840 ribosome; GO:0015934 large ribosomal subunit; GO:0022625 cytosolic large ribosomal subunit; GO:0022626 cytosolic ribosome; GO:0032991 protein-containing complex; GO:0043226 organelle; GO:0043228 non-membrane-bounded organelle; GO:0043229 intracellular organelle; GO:0043232 intracellular non-membran…	GO:0003676 nucleic acid binding; GO:0003723 RNA binding; GO:0003735 structural constituent of ribosome; GO:0005198 structural molecule activity; GO:0005488 binding; GO:0019843 rRNA binding; GO:0070180 large ribosomal subunit rRNA binding; GO:0097159 organic cyclic compound binding; GO:1901363 heterocyclic compound binding;	PF00238	PF00238 Ribosomal protein L14p/L23e	J	COG0093	Ribosomal protein L14
Q8DS23	23	K	2.2701	Up	50S ribosomal protein L14 OS=Streptococcus mutans serotype c (strain ATCC 700610 / UA159) OX=210007 GN=rplN PE=3 SV=1	rplN	_EILTIK[Acetyl (K)]VLGGSGR_	1	61.0914	39.2841		89.179	0.966868	0.621734		1.4114	Unknown	K02874	RP-L14, MRPL14, rplN; large subunit ribosomal protein L14	map03010 Ribosome		GO:0005622 intracellular anatomical structure; GO:0005737 cytoplasm; GO:0005829 cytosol; GO:0005840 ribosome; GO:0015934 large ribosomal subunit; GO:0022625 cytosolic large ribosomal subunit; GO:0022626 cytosolic ribosome; GO:0032991 protein-containing complex; GO:0043226 organelle; GO:0043228 non-membrane-bounded organelle; GO:0043229 intracellular organelle; GO:0043232 intracellular non-membran…	GO:0003676 nucleic acid binding; GO:0003723 RNA binding; GO:0003735 structural constituent of ribosome; GO:0005198 structural molecule activity; GO:0005488 binding; GO:0019843 rRNA binding; GO:0070180 large ribosomal subunit rRNA binding; GO:0097159 organic cyclic compound binding; GO:1901363 heterocyclic compound binding;	PF00238	PF00238 Ribosomal protein L14p/L23e	J	COG0093	Ribosomal protein L14
Q8DS25	121	K	1.10253	Up	50S ribosomal protein L5 OS=Streptococcus mutans serotype c (strain ATCC 700610 / UA159) OX=210007 GN=rplE PE=3 SV=1	rplE	_DFHGVPTK[Acetyl (K)]SFDGR_	1	19695.3	20848.5	24268.5	20282.6	0.925803	0.980014	1.14077	0.953411	Unknown	K02931	RP-L5, MRPL5, rplE; large subunit ribosomal protein L5	map03010 Ribosome	GO:0000027 ribosomal large subunit assembly; GO:0006412 translation; GO:0006518 peptide metabolic process; GO:0006807 nitrogen compound metabolic process; GO:0006996 organelle organization; GO:0008152 metabolic process; GO:0009058 biosynthetic process; GO:0009059 macromolecule biosynthetic process; GO:0009987 cellular process; GO:0010467 gene expression; GO:0016043 cellular component organization…	GO:0005622 intracellular anatomical structure; GO:0005737 cytoplasm; GO:0005829 cytosol; GO:0005840 ribosome; GO:0015934 large ribosomal subunit; GO:0022625 cytosolic large ribosomal subunit; GO:0022626 cytosolic ribosome; GO:0032991 protein-containing complex; GO:0043226 organelle; GO:0043228 non-membrane-bounded organelle; GO:0043229 intracellular organelle; GO:0043232 intracellular non-membran…	GO:0003676 nucleic acid binding; GO:0003723 RNA binding; GO:0003735 structural constituent of ribosome; GO:0005198 structural molecule activity; GO:0005488 binding; GO:0097159 organic cyclic compound binding; GO:1901363 heterocyclic compound binding;	PF00281; PF00673	PF00281 Ribosomal protein L5; PF00673 ribosomal L5P family C-terminus	J	COG0094	Ribosomal protein L5
Q8DS26	15	K	1.22782	Up	30S ribosomal protein S14 type Z OS=Streptococcus mutans serotype c (strain ATCC 700610 / UA159) OX=210007 GN=rpsZ PE=3 SV=1	rpsZ	_PAK[Acetyl (K)]FSTQAYTR_	1	174.95	212.184	219.932	254.306	0.812425	0.98533	1.02131	1.18093	Unknown	K02954	RP-S14, MRPS14, rpsN; small subunit ribosomal protein S14	map03010 Ribosome	GO:0006412 translation; GO:0006518 peptide metabolic process; GO:0006807 nitrogen compound metabolic process; GO:0008152 metabolic process; GO:0009058 biosynthetic process; GO:0009059 macromolecule biosynthetic process; GO:0009987 cellular process; GO:0010467 gene expression; GO:0019538 protein metabolic process; GO:0034641 cellular nitrogen compound metabolic process; GO:0034645 cellular macromo…	GO:0005622 intracellular anatomical structure; GO:0005737 cytoplasm; GO:0005840 ribosome; GO:0015935 small ribosomal subunit; GO:0032991 protein-containing complex; GO:0043226 organelle; GO:0043228 non-membrane-bounded organelle; GO:0043229 intracellular organelle; GO:0043232 intracellular non-membrane-bounded organelle; GO:0044391 ribosomal subunit; GO:1990904 ribonucleoprotein complex;	GO:0003735 structural constituent of ribosome; GO:0005198 structural molecule activity;			J	COG0199	Ribosomal protein S14
Q8DS27	65	K	1.21174	Up	30S ribosomal protein S8 OS=Streptococcus mutans serotype c (strain ATCC 700610 / UA159) OX=210007 GN=rpsH PE=3 SV=1	rpsH	_IFLK[Acetyl (K)]YGQNGER_	1	715.267	946.16	1017.08	947.606	0.789019	1.04372	1.12195	1.04531	Unknown	K02994	RP-S8, rpsH; small subunit ribosomal protein S8	map03010 Ribosome		GO:0005622 intracellular anatomical structure; GO:0005737 cytoplasm; GO:0005829 cytosol; GO:0005840 ribosome; GO:0015935 small ribosomal subunit; GO:0022626 cytosolic ribosome; GO:0022627 cytosolic small ribosomal subunit; GO:0032991 protein-containing complex; GO:0043226 organelle; GO:0043228 non-membrane-bounded organelle; GO:0043229 intracellular organelle; GO:0043232 intracellular non-membran…	GO:0003735 structural constituent of ribosome; GO:0005198 structural molecule activity;	PF00410	PF00410 Ribosomal protein S8	J	COG0096	Ribosomal protein S8
Q8DS28	30	K	1.17835	Up	50S ribosomal protein L6 OS=Streptococcus mutans serotype c (strain ATCC 700610 / UA159) OX=210007 GN=rplF PE=3 SV=1	rplF	_GPK[Acetyl (K)]GELTR_	1	1176.21	1334.3	1552.28	1383.63	0.863841	0.97995	1.14004	1.01617	Unknown	K02933	RP-L6, MRPL6, rplF; large subunit ribosomal protein L6	map03010 Ribosome	GO:0002181 cytoplasmic translation; GO:0006412 translation; GO:0006518 peptide metabolic process; GO:0006807 nitrogen compound metabolic process; GO:0008152 metabolic process; GO:0009058 biosynthetic process; GO:0009059 macromolecule biosynthetic process; GO:0009987 cellular process; GO:0010467 gene expression; GO:0019538 protein metabolic process; GO:0034641 cellular nitrogen compound metabolic …	GO:0005622 intracellular anatomical structure; GO:0005737 cytoplasm; GO:0005829 cytosol; GO:0005840 ribosome; GO:0015934 large ribosomal subunit; GO:0022625 cytosolic large ribosomal subunit; GO:0022626 cytosolic ribosome; GO:0032991 protein-containing complex; GO:0043226 organelle; GO:0043228 non-membrane-bounded organelle; GO:0043229 intracellular organelle; GO:0043232 intracellular non-membran…	GO:0003676 nucleic acid binding; GO:0003723 RNA binding; GO:0003735 structural constituent of ribosome; GO:0005198 structural molecule activity; GO:0005488 binding; GO:0097159 organic cyclic compound binding; GO:1901363 heterocyclic compound binding;	PF00347	PF00347 Ribosomal protein L6	J	COG0097	Ribosomal protein L6P/L9E
Q8DS28	84	K	1.25049	Up	50S ribosomal protein L6 OS=Streptococcus mutans serotype c (strain ATCC 700610 / UA159) OX=210007 GN=rplF PE=3 SV=1	rplF	_ANLNNMVIGVSEGFK[Acetyl (K)]K_	1	567.418	703.046	362.151	1309.59	0.77142	0.955808	0.492354	1.78042	Unknown	K02933	RP-L6, MRPL6, rplF; large subunit ribosomal protein L6	map03010 Ribosome	GO:0002181 cytoplasmic translation; GO:0006412 translation; GO:0006518 peptide metabolic process; GO:0006807 nitrogen compound metabolic process; GO:0008152 metabolic process; GO:0009058 biosynthetic process; GO:0009059 macromolecule biosynthetic process; GO:0009987 cellular process; GO:0010467 gene expression; GO:0019538 protein metabolic process; GO:0034641 cellular nitrogen compound metabolic …	GO:0005622 intracellular anatomical structure; GO:0005737 cytoplasm; GO:0005829 cytosol; GO:0005840 ribosome; GO:0015934 large ribosomal subunit; GO:0022625 cytosolic large ribosomal subunit; GO:0022626 cytosolic ribosome; GO:0032991 protein-containing complex; GO:0043226 organelle; GO:0043228 non-membrane-bounded organelle; GO:0043229 intracellular organelle; GO:0043232 intracellular non-membran…	GO:0003676 nucleic acid binding; GO:0003723 RNA binding; GO:0003735 structural constituent of ribosome; GO:0005198 structural molecule activity; GO:0005488 binding; GO:0097159 organic cyclic compound binding; GO:1901363 heterocyclic compound binding;	PF00347	PF00347 Ribosomal protein L6	J	COG0097	Ribosomal protein L6P/L9E
Q8DS28	85	K	1.14193	Up	50S ribosomal protein L6 OS=Streptococcus mutans serotype c (strain ATCC 700610 / UA159) OX=210007 GN=rplF PE=3 SV=1	rplF	_ANLNNMVIGVSEGFK[Acetyl (K)]K[Acetyl (K)]ELEMR_	1	331.811	421.893	170.19	747.154	0.794259	1.00989	0.407384	1.78847	Unknown	K02933	RP-L6, MRPL6, rplF; large subunit ribosomal protein L6	map03010 Ribosome	GO:0002181 cytoplasmic translation; GO:0006412 translation; GO:0006518 peptide metabolic process; GO:0006807 nitrogen compound metabolic process; GO:0008152 metabolic process; GO:0009058 biosynthetic process; GO:0009059 macromolecule biosynthetic process; GO:0009987 cellular process; GO:0010467 gene expression; GO:0019538 protein metabolic process; GO:0034641 cellular nitrogen compound metabolic …	GO:0005622 intracellular anatomical structure; GO:0005737 cytoplasm; GO:0005829 cytosol; GO:0005840 ribosome; GO:0015934 large ribosomal subunit; GO:0022625 cytosolic large ribosomal subunit; GO:0022626 cytosolic ribosome; GO:0032991 protein-containing complex; GO:0043226 organelle; GO:0043228 non-membrane-bounded organelle; GO:0043229 intracellular organelle; GO:0043232 intracellular non-membran…	GO:0003676 nucleic acid binding; GO:0003723 RNA binding; GO:0003735 structural constituent of ribosome; GO:0005198 structural molecule activity; GO:0005488 binding; GO:0097159 organic cyclic compound binding; GO:1901363 heterocyclic compound binding;	PF00347	PF00347 Ribosomal protein L6	J	COG0097	Ribosomal protein L6P/L9E
Q8DS30	5	K	2.41683	Up	50S ribosomal protein L30 OS=Streptococcus mutans serotype c (strain ATCC 700610 / UA159) OX=210007 GN=rpmD PE=3 SV=1	rpmD	_AQIK[Acetyl (K)]ITLTK_	1	747.724	1929.1	2455.93	2988.41	0.368284	0.950157	1.20965	1.47191	Unknown	K02907	RP-L30, MRPL30, rpmD; large subunit ribosomal protein L30	map03010 Ribosome		GO:0005622 intracellular anatomical structure; GO:0005737 cytoplasm; GO:0005829 cytosol; GO:0005840 ribosome; GO:0015934 large ribosomal subunit; GO:0022625 cytosolic large ribosomal subunit; GO:0022626 cytosolic ribosome; GO:0032991 protein-containing complex; GO:0043226 organelle; GO:0043228 non-membrane-bounded organelle; GO:0043229 intracellular organelle; GO:0043232 intracellular non-membran…		PF00327	PF00327 Ribosomal protein L30p/L7e	J	COG1841	Ribosomal protein L30/L7E
Q8DS30	10	K	2.10805	Up	50S ribosomal protein L30 OS=Streptococcus mutans serotype c (strain ATCC 700610 / UA159) OX=210007 GN=rpmD PE=3 SV=1	rpmD	_ITLTK[Acetyl (K)]SPIGR_	1	782.253	2347.39	2630.09	2004.43	0.403007	1.20934	1.35499	1.03266	Unknown	K02907	RP-L30, MRPL30, rpmD; large subunit ribosomal protein L30	map03010 Ribosome		GO:0005622 intracellular anatomical structure; GO:0005737 cytoplasm; GO:0005829 cytosol; GO:0005840 ribosome; GO:0015934 large ribosomal subunit; GO:0022625 cytosolic large ribosomal subunit; GO:0022626 cytosolic ribosome; GO:0032991 protein-containing complex; GO:0043226 organelle; GO:0043228 non-membrane-bounded organelle; GO:0043229 intracellular organelle; GO:0043232 intracellular non-membran…		PF00327	PF00327 Ribosomal protein L30p/L7e	J	COG1841	Ribosomal protein L30/L7E
Q8DS30	30	K	3.29588	Up	50S ribosomal protein L30 OS=Streptococcus mutans serotype c (strain ATCC 700610 / UA159) OX=210007 GN=rpmD PE=3 SV=1	rpmD	_TVVALGLGK[Acetyl (K)]LNSSVIK_	1	36.7087	288.026	209.525	254.61	0.186133	1.46045	1.06241	1.29101	Unknown	K02907	RP-L30, MRPL30, rpmD; large subunit ribosomal protein L30	map03010 Ribosome		GO:0005622 intracellular anatomical structure; GO:0005737 cytoplasm; GO:0005829 cytosol; GO:0005840 ribosome; GO:0015934 large ribosomal subunit; GO:0022625 cytosolic large ribosomal subunit; GO:0022626 cytosolic ribosome; GO:0032991 protein-containing complex; GO:0043226 organelle; GO:0043228 non-membrane-bounded organelle; GO:0043229 intracellular organelle; GO:0043232 intracellular non-membran…		PF00327	PF00327 Ribosomal protein L30p/L7e	J	COG1841	Ribosomal protein L30/L7E
Q8DS31	2	K	1.12195	Up	50S ribosomal protein L15 OS=Streptococcus mutans serotype c (strain ATCC 700610 / UA159) OX=210007 GN=rplO PE=3 SV=1	rplO	_MK[Acetyl (K)]LHELKPAQGSR_	1	9208.5	12224.7	13112	10024.1	0.826444	1.09714	1.17678	0.899641	Unknown	K02876	RP-L15, MRPL15, rplO; large subunit ribosomal protein L15	map03010 Ribosome		GO:0005622 intracellular anatomical structure; GO:0005737 cytoplasm; GO:0005829 cytosol; GO:0005840 ribosome; GO:0015934 large ribosomal subunit; GO:0022625 cytosolic large ribosomal subunit; GO:0022626 cytosolic ribosome; GO:0032991 protein-containing complex; GO:0043226 organelle; GO:0043228 non-membrane-bounded organelle; GO:0043229 intracellular organelle; GO:0043232 intracellular non-membran…	GO:0003735 structural constituent of ribosome; GO:0005198 structural molecule activity;			J	COG0200	Ribosomal protein L15
Q8DS31	7	K	1.30323	Up	50S ribosomal protein L15 OS=Streptococcus mutans serotype c (strain ATCC 700610 / UA159) OX=210007 GN=rplO PE=3 SV=1	rplO	_LHELK[Acetyl (K)]PAQGSR_	1	49.6477	40.5767	56.9656	59.2037	0.962194	0.786395	1.10402	1.14739	Unknown	K02876	RP-L15, MRPL15, rplO; large subunit ribosomal protein L15	map03010 Ribosome		GO:0005622 intracellular anatomical structure; GO:0005737 cytoplasm; GO:0005829 cytosol; GO:0005840 ribosome; GO:0015934 large ribosomal subunit; GO:0022625 cytosolic large ribosomal subunit; GO:0022626 cytosolic ribosome; GO:0032991 protein-containing complex; GO:0043226 organelle; GO:0043228 non-membrane-bounded organelle; GO:0043229 intracellular organelle; GO:0043232 intracellular non-membran…	GO:0003735 structural constituent of ribosome; GO:0005198 structural molecule activity;			J	COG0200	Ribosomal protein L15
Q8DS31	119	K	1.34284	Up	50S ribosomal protein L15 OS=Streptococcus mutans serotype c (strain ATCC 700610 / UA159) OX=210007 GN=rplO PE=3 SV=1	rplO	_ILGNGELTK[Acetyl (K)]K_	1	151.94	144.389	186.135	210.898	0.876541	0.832981	1.07381	1.21667	Unknown	K02876	RP-L15, MRPL15, rplO; large subunit ribosomal protein L15	map03010 Ribosome		GO:0005622 intracellular anatomical structure; GO:0005737 cytoplasm; GO:0005829 cytosol; GO:0005840 ribosome; GO:0015934 large ribosomal subunit; GO:0022625 cytosolic large ribosomal subunit; GO:0022626 cytosolic ribosome; GO:0032991 protein-containing complex; GO:0043226 organelle; GO:0043228 non-membrane-bounded organelle; GO:0043229 intracellular organelle; GO:0043232 intracellular non-membran…	GO:0003735 structural constituent of ribosome; GO:0005198 structural molecule activity;			J	COG0200	Ribosomal protein L15
Q8DS31	130	K	1.13318	Up	50S ribosomal protein L15 OS=Streptococcus mutans serotype c (strain ATCC 700610 / UA159) OX=210007 GN=rplO PE=3 SV=1	rplO	_FSK[Acetyl (K)]SAEAAIIAK_	1	12081.2	12962.4	14903.7	13386.7	0.906077	0.972169	1.11776	1.00399	Unknown	K02876	RP-L15, MRPL15, rplO; large subunit ribosomal protein L15	map03010 Ribosome		GO:0005622 intracellular anatomical structure; GO:0005737 cytoplasm; GO:0005829 cytosol; GO:0005840 ribosome; GO:0015934 large ribosomal subunit; GO:0022625 cytosolic large ribosomal subunit; GO:0022626 cytosolic ribosome; GO:0032991 protein-containing complex; GO:0043226 organelle; GO:0043228 non-membrane-bounded organelle; GO:0043229 intracellular organelle; GO:0043232 intracellular non-membran…	GO:0003735 structural constituent of ribosome; GO:0005198 structural molecule activity;			J	COG0200	Ribosomal protein L15
Q8DS32	343	K	1.15817	Up	Protein translocase subunit SecY OS=Streptococcus mutans serotype c (strain ATCC 700610 / UA159) OX=210007 GN=secY PE=3 SV=1	secY	_TAENLQK[Acetyl (K)]NASYIPSVRPGR_	1	460.95	531.131	583.135	558.358	0.864183	0.995759	1.09325	1.0468	Unknown	K03076	secY; preprotein translocase subunit SecY	map02024 Quorum sensing; map03060 Protein export; map03070 Bacterial secretion system		GO:0005886 plasma membrane; GO:0016020 membrane; GO:0071944 cell periphery;				U	COG0201	Preprotein translocase subunit SecY
Q8DS32	423	K	1.21217	Up	Protein translocase subunit SecY OS=Streptococcus mutans serotype c (strain ATCC 700610 / UA159) OX=210007 GN=secY PE=3 SV=1	secY	_QLEGYLLK[Acetyl (K)]R_	1	446.814	454.074	639.584	450.85	0.897522	0.912106	1.28474	0.90563	Unknown	K03076	secY; preprotein translocase subunit SecY	map02024 Quorum sensing; map03060 Protein export; map03070 Bacterial secretion system		GO:0005886 plasma membrane; GO:0016020 membrane; GO:0071944 cell periphery;				U	COG0201	Preprotein translocase subunit SecY
Q8DS33	19	K	1.12696	Up	Adenylate kinase OS=Streptococcus mutans serotype c (strain ATCC 700610 / UA159) OX=210007 GN=adk PE=3 SV=1	adk	_GTQAAK[Acetyl (K)]IVEK_	1	748.006	795.498	918.209	816.48	0.912705	0.970654	1.12038	0.996256	Cytoplasmic	K00939	adk, AK; adenylate kinase [EC:2.7.4.3]	map00230 Purine metabolism; map00730 Thiamine metabolism; map01100 Metabolic pathways; map01110 Biosynthesis of secondary metabolites; map01240 Biosynthesis of cofactors	GO:0006139 nucleobase-containing compound metabolic process; GO:0006725 cellular aromatic compound metabolic process; GO:0006753 nucleoside phosphate metabolic process; GO:0006793 phosphorus metabolic process; GO:0006796 phosphate-containing compound metabolic process; GO:0006807 nitrogen compound metabolic process; GO:0008152 metabolic process; GO:0009058 biosynthetic process; GO:0009117 nucleot…	GO:0005622 intracellular anatomical structure; GO:0005737 cytoplasm;	GO:0003824 catalytic activity; GO:0004017 adenylate kinase activity; GO:0016301 kinase activity; GO:0016740 transferase activity; GO:0016772 transferase activity, transferring phosphorus-containing groups; GO:0016776 phosphotransferase activity, phosphate group as acceptor; GO:0019205 nucleobase-containing compound kinase activity; GO:0050145 nucleoside monophosphate kinase activity;	PF00406	PF00406 Adenylate kinase	F	COG0563	Adenylate kinase or related kinase
Q8DS35	78	K	1.18599	Up	30S ribosomal protein S13 OS=Streptococcus mutans serotype c (strain ATCC 700610 / UA159) OX=210007 GN=rpsM PE=3 SV=1	rpsM	_EVNLNIK[Acetyl (K)]R_	1	12564.4	14473	16426.4	15407.9	0.85368	0.983359	1.11608	1.04688	Unknown	K02952	RP-S13, rpsM; small subunit ribosomal protein S13	map03010 Ribosome	GO:0006412 translation; GO:0006518 peptide metabolic process; GO:0006807 nitrogen compound metabolic process; GO:0008152 metabolic process; GO:0009058 biosynthetic process; GO:0009059 macromolecule biosynthetic process; GO:0009987 cellular process; GO:0010467 gene expression; GO:0019538 protein metabolic process; GO:0022613 ribonucleoprotein complex biogenesis; GO:0034641 cellular nitrogen compou…	GO:0005622 intracellular anatomical structure; GO:0005737 cytoplasm; GO:0005829 cytosol; GO:0005840 ribosome; GO:0015935 small ribosomal subunit; GO:0032991 protein-containing complex; GO:0043226 organelle; GO:0043228 non-membrane-bounded organelle; GO:0043229 intracellular organelle; GO:0043232 intracellular non-membrane-bounded organelle; GO:0044391 ribosomal subunit; GO:1990904 ribonucleoprote…	GO:0003735 structural constituent of ribosome; GO:0005198 structural molecule activity;			J	COG0099	Ribosomal protein S13
Q8DS35	112	K	1.27589	Up	30S ribosomal protein S13 OS=Streptococcus mutans serotype c (strain ATCC 700610 / UA159) OX=210007 GN=rpsM PE=3 SV=1	rpsM	_GK[Acetyl (K)]AVAIAGK_	1	67.6477	108.038	117.717	87.6864	0.710047	1.13399	1.23559	0.920379	Unknown	K02952	RP-S13, rpsM; small subunit ribosomal protein S13	map03010 Ribosome	GO:0006412 translation; GO:0006518 peptide metabolic process; GO:0006807 nitrogen compound metabolic process; GO:0008152 metabolic process; GO:0009058 biosynthetic process; GO:0009059 macromolecule biosynthetic process; GO:0009987 cellular process; GO:0010467 gene expression; GO:0019538 protein metabolic process; GO:0022613 ribonucleoprotein complex biogenesis; GO:0034641 cellular nitrogen compou…	GO:0005622 intracellular anatomical structure; GO:0005737 cytoplasm; GO:0005829 cytosol; GO:0005840 ribosome; GO:0015935 small ribosomal subunit; GO:0032991 protein-containing complex; GO:0043226 organelle; GO:0043228 non-membrane-bounded organelle; GO:0043229 intracellular organelle; GO:0043232 intracellular non-membrane-bounded organelle; GO:0044391 ribosomal subunit; GO:1990904 ribonucleoprote…	GO:0003735 structural constituent of ribosome; GO:0005198 structural molecule activity;			J	COG0099	Ribosomal protein S13
Q8DS36	11	K	1.92374	Up	DNA-directed RNA polymerase subunit alpha OS=Streptococcus mutans serotype c (strain ATCC 700610 / UA159) OX=210007 GN=rpoA PE=3 SV=1	rpoA	_PIITK[Acetyl (K)]IDENKDYGR_	1	97.1107	23.7913	75.8396	72.9566	1.44029	0.352858	1.12481	1.08205	Cytoplasmic	K03040	rpoA; DNA-directed RNA polymerase subunit alpha [EC:2.7.7.6]	map03020 RNA polymerase	GO:0006139 nucleobase-containing compound metabolic process; GO:0006351 transcription, DNA-templated; GO:0006354 DNA-templated transcription, elongation; GO:0006725 cellular aromatic compound metabolic process; GO:0006807 nitrogen compound metabolic process; GO:0008152 metabolic process; GO:0009058 biosynthetic process; GO:0009059 macromolecule biosynthetic process; GO:0009987 cellular process; G…	GO:0005622 intracellular anatomical structure; GO:0005737 cytoplasm;	GO:0003824 catalytic activity; GO:0003899 DNA-directed 5'-3' RNA polymerase activity; GO:0016740 transferase activity; GO:0016772 transferase activity, transferring phosphorus-containing groups; GO:0016779 nucleotidyltransferase activity; GO:0034062 5'-3' RNA polymerase activity; GO:0097747 RNA polymerase activity; GO:0140098 catalytic activity, acting on RNA;	PF01193; PF01000; PF03118	PF01193 RNA polymerase Rpb3/Rpb11 dimerisation domain; PF01000 RNA polymerase Rpb3/RpoA insert domain; PF03118 Bacterial RNA polymerase, alpha chain C terminal domain	K	COG0202	DNA-directed RNA polymerase, alpha subunit/40 kD subunit
Q8DS38	380	K	2.04525	Up	Uncharacterized protein OS=Streptococcus mutans serotype c (strain ATCC 700610 / UA159) OX=210007 GN=SMU_1999c PE=4 SV=1	SMU_1999c	_QFSQK[Acetyl (K)]VITQEAK_	1	60.7737	81.1392	154.383	125.783	0.575947	0.768948	1.46308	1.19203	Unknown									H	COG3572	Gamma-glutamylcysteine synthetase
Q8DS38	387	K	1.13803	Up	Uncharacterized protein OS=Streptococcus mutans serotype c (strain ATCC 700610 / UA159) OX=210007 GN=SMU_1999c PE=4 SV=1	SMU_1999c	_VITQEAK[Acetyl (K)]R_	1	138.992	146.244	154.84	169.94	0.911399	0.958951	1.01532	1.11433	Unknown									H	COG3572	Gamma-glutamylcysteine synthetase
Q8DS40	118	K	1.283	Up	Putative 4-diphosphocytidyl-2-C-methyl-D-erythritol kinase OS=Streptococcus mutans serotype c (strain ATCC 700610 / UA159) OX=210007 GN=ipk PE=3 SV=1	ipk	_ALNC[Carbamidomethyl (C)]LWK[Acetyl (K)]LNLSPK_	1	77.8554	163.93	148.972	106.973	0.625683	1.31742	1.19721	0.859686	Unknown	K00919	ispE; 4-diphosphocytidyl-2-C-methyl-D-erythritol kinase [EC:2.7.1.148]	map00900 Terpenoid backbone biosynthesis; map01100 Metabolic pathways; map01110 Biosynthesis of secondary metabolites	GO:0006793 phosphorus metabolic process; GO:0006796 phosphate-containing compound metabolic process; GO:0008152 metabolic process; GO:0009987 cellular process; GO:0016310 phosphorylation; GO:0044237 cellular metabolic process;		GO:0003824 catalytic activity; GO:0016301 kinase activity; GO:0016740 transferase activity; GO:0016772 transferase activity, transferring phosphorus-containing groups; GO:0016773 phosphotransferase activity, alcohol group as acceptor; GO:0050515 4-(cytidine 5'-diphospho)-2-C-methyl-D-erythritol kinase activity;			I	COG1947	4-diphosphocytidyl-2C-methyl-D-erythritol kinase
Q8DS40	274	K	1.1749	Up	Putative 4-diphosphocytidyl-2-C-methyl-D-erythritol kinase OS=Streptococcus mutans serotype c (strain ATCC 700610 / UA159) OX=210007 GN=ipk PE=3 SV=1	ipk	_GFC[Carbamidomethyl (C)]K[Acetyl (K)]EVYK_	1	114.615	171.179	143.991	187.184	0.743083	1.10981	0.933541	1.21357	Unknown	K00919	ispE; 4-diphosphocytidyl-2-C-methyl-D-erythritol kinase [EC:2.7.1.148]	map00900 Terpenoid backbone biosynthesis; map01100 Metabolic pathways; map01110 Biosynthesis of secondary metabolites	GO:0006793 phosphorus metabolic process; GO:0006796 phosphate-containing compound metabolic process; GO:0008152 metabolic process; GO:0009987 cellular process; GO:0016310 phosphorylation; GO:0044237 cellular metabolic process;		GO:0003824 catalytic activity; GO:0016301 kinase activity; GO:0016740 transferase activity; GO:0016772 transferase activity, transferring phosphorus-containing groups; GO:0016773 phosphotransferase activity, alcohol group as acceptor; GO:0050515 4-(cytidine 5'-diphospho)-2-C-methyl-D-erythritol kinase activity;			I	COG1947	4-diphosphocytidyl-2C-methyl-D-erythritol kinase
Q8DS41	73	K	5.0489	Up	Putative transcriptional regulator OS=Streptococcus mutans serotype c (strain ATCC 700610 / UA159) OX=210007 GN=SMU_1995c PE=4 SV=1	SMU_1995c	_AVK[Acetyl (K)]SLVGQEMLELIK_	1	1.37401	1.64779		8.31952	0.363453	0.435872		2.20067	Unknown							PF01047	PF01047 MarR family	K	COG1846	DNA-binding transcriptional regulator, MarR family
Q8DS41	99	K	1.14688	Up	Putative transcriptional regulator OS=Streptococcus mutans serotype c (strain ATCC 700610 / UA159) OX=210007 GN=SMU_1995c PE=4 SV=1	SMU_1995c	_LTK[Acetyl (K)]LAEPVAK_	1	90.0678	126.514	163.137	61.0412	0.817386	1.14814	1.48051	0.553963	Unknown							PF01047	PF01047 MarR family	K	COG1846	DNA-binding transcriptional regulator, MarR family
Q8DS44	95	K	1.23531	Up	Tyrosine--tRNA ligase OS=Streptococcus mutans serotype c (strain ATCC 700610 / UA159) OX=210007 GN=tyrS PE=3 SV=2	tyrS	_ETVK[Acetyl (K)]NWVQSIR_	1	5537.18	6487.57	8338.3	6258.91	0.831972	0.974769	1.25285	0.940413	Cytoplasmic	K01866	YARS, tyrS; tyrosyl-tRNA synthetase [EC:6.1.1.1]	map00970 Aminoacyl-tRNA biosynthesis	GO:0006082 organic acid metabolic process; GO:0006139 nucleobase-containing compound metabolic process; GO:0006399 tRNA metabolic process; GO:0006520 cellular amino acid metabolic process; GO:0006725 cellular aromatic compound metabolic process; GO:0006807 nitrogen compound metabolic process; GO:0008152 metabolic process; GO:0009987 cellular process; GO:0016070 RNA metabolic process; GO:0019752 c…	GO:0005622 intracellular anatomical structure; GO:0005737 cytoplasm; GO:0005829 cytosol;	GO:0003824 catalytic activity; GO:0004812 aminoacyl-tRNA ligase activity; GO:0004831 tyrosine-tRNA ligase activity; GO:0016874 ligase activity; GO:0016875 ligase activity, forming carbon-oxygen bonds; GO:0140098 catalytic activity, acting on RNA; GO:0140101 catalytic activity, acting on a tRNA;	PF01479	PF01479 S4 domain	J	COG0162	Tyrosyl-tRNA synthetase
Q8DS44	112	K	1.20236	Up	Tyrosine--tRNA ligase OS=Streptococcus mutans serotype c (strain ATCC 700610 / UA159) OX=210007 GN=tyrS PE=3 SV=2	tyrS	_FIDFK[Acetyl (K)]HGDNK_	1	14306.8	17154.1	20599.6	16551.5	0.834068	1.00006	1.20093	0.964936	Cytoplasmic	K01866	YARS, tyrS; tyrosyl-tRNA synthetase [EC:6.1.1.1]	map00970 Aminoacyl-tRNA biosynthesis	GO:0006082 organic acid metabolic process; GO:0006139 nucleobase-containing compound metabolic process; GO:0006399 tRNA metabolic process; GO:0006520 cellular amino acid metabolic process; GO:0006725 cellular aromatic compound metabolic process; GO:0006807 nitrogen compound metabolic process; GO:0008152 metabolic process; GO:0009987 cellular process; GO:0016070 RNA metabolic process; GO:0019752 c…	GO:0005622 intracellular anatomical structure; GO:0005737 cytoplasm; GO:0005829 cytosol;	GO:0003824 catalytic activity; GO:0004812 aminoacyl-tRNA ligase activity; GO:0004831 tyrosine-tRNA ligase activity; GO:0016874 ligase activity; GO:0016875 ligase activity, forming carbon-oxygen bonds; GO:0140098 catalytic activity, acting on RNA; GO:0140101 catalytic activity, acting on a tRNA;	PF01479	PF01479 S4 domain	J	COG0162	Tyrosyl-tRNA synthetase
Q8DS44	212	K	1.4544	Up	Tyrosine--tRNA ligase OS=Streptococcus mutans serotype c (strain ATCC 700610 / UA159) OX=210007 GN=tyrS PE=3 SV=2	tyrS	_KANK[Acetyl (K)]TAHVITVPLITDATGK_	1	355.149	557.992	609.527	665.428	0.649238	1.02005	1.11426	1.21645	Cytoplasmic	K01866	YARS, tyrS; tyrosyl-tRNA synthetase [EC:6.1.1.1]	map00970 Aminoacyl-tRNA biosynthesis	GO:0006082 organic acid metabolic process; GO:0006139 nucleobase-containing compound metabolic process; GO:0006399 tRNA metabolic process; GO:0006520 cellular amino acid metabolic process; GO:0006725 cellular aromatic compound metabolic process; GO:0006807 nitrogen compound metabolic process; GO:0008152 metabolic process; GO:0009987 cellular process; GO:0016070 RNA metabolic process; GO:0019752 c…	GO:0005622 intracellular anatomical structure; GO:0005737 cytoplasm; GO:0005829 cytosol;	GO:0003824 catalytic activity; GO:0004812 aminoacyl-tRNA ligase activity; GO:0004831 tyrosine-tRNA ligase activity; GO:0016874 ligase activity; GO:0016875 ligase activity, forming carbon-oxygen bonds; GO:0140098 catalytic activity, acting on RNA; GO:0140101 catalytic activity, acting on a tRNA;	PF01479	PF01479 S4 domain	J	COG0162	Tyrosyl-tRNA synthetase
Q8DS44	327	K	1.14985	Up	Tyrosine--tRNA ligase OS=Streptococcus mutans serotype c (strain ATCC 700610 / UA159) OX=210007 GN=tyrS PE=3 SV=2	tyrS	_ITEQLFAGHIK[Acetyl (K)]SLSAK_	1	201.192	244.142	222.93	290.933	0.839003	1.01811	0.929653	1.21324	Cytoplasmic	K01866	YARS, tyrS; tyrosyl-tRNA synthetase [EC:6.1.1.1]	map00970 Aminoacyl-tRNA biosynthesis	GO:0006082 organic acid metabolic process; GO:0006139 nucleobase-containing compound metabolic process; GO:0006399 tRNA metabolic process; GO:0006520 cellular amino acid metabolic process; GO:0006725 cellular aromatic compound metabolic process; GO:0006807 nitrogen compound metabolic process; GO:0008152 metabolic process; GO:0009987 cellular process; GO:0016070 RNA metabolic process; GO:0019752 c…	GO:0005622 intracellular anatomical structure; GO:0005737 cytoplasm; GO:0005829 cytosol;	GO:0003824 catalytic activity; GO:0004812 aminoacyl-tRNA ligase activity; GO:0004831 tyrosine-tRNA ligase activity; GO:0016874 ligase activity; GO:0016875 ligase activity, forming carbon-oxygen bonds; GO:0140098 catalytic activity, acting on RNA; GO:0140101 catalytic activity, acting on a tRNA;	PF01479	PF01479 S4 domain	J	COG0162	Tyrosyl-tRNA synthetase
Q8DS46	189	K	1.32427	Up	DNA-directed RNA polymerase subunit beta OS=Streptococcus mutans serotype c (strain ATCC 700610 / UA159) OX=210007 GN=rpoB PE=3 SV=1	rpoB	_K[Acetyl (K)]IPFTTLVR_	1	50.3507	80.7077	93.9971	63.0893	0.698964	1.12038	1.30486	0.875799	Unknown	K03043	rpoB; DNA-directed RNA polymerase subunit beta [EC:2.7.7.6]	map03020 RNA polymerase		GO:0000428 DNA-directed RNA polymerase complex; GO:0005622 intracellular anatomical structure; GO:0030880 RNA polymerase complex; GO:0032991 protein-containing complex; GO:0061695 transferase complex, transferring phosphorus-containing groups; GO:1902494 catalytic complex; GO:1990234 transferase complex;		PF04561; PF04565; PF10385; PF00562; PF04560	PF04561 RNA polymerase Rpb2, domain 2; PF04565 RNA polymerase Rpb2, domain 3; PF10385 RNA polymerase beta subunit external 1 domain; PF00562 RNA polymerase Rpb2, domain 6; PF04560 RNA polymerase Rpb2, domain 7	K	COG0085	DNA-directed RNA polymerase, beta subunit/140 kD subunit
Q8DS46	251	K	1.2434	Up	DNA-directed RNA polymerase subunit beta OS=Streptococcus mutans serotype c (strain ATCC 700610 / UA159) OX=210007 GN=rpoB PE=3 SV=1	rpoB	_LRPGEPK[Acetyl (K)]TADSSR_	1	3372.42	5006.32	5292.55	4592.96	0.738585	1.09642	1.15911	1.00589	Unknown	K03043	rpoB; DNA-directed RNA polymerase subunit beta [EC:2.7.7.6]	map03020 RNA polymerase		GO:0000428 DNA-directed RNA polymerase complex; GO:0005622 intracellular anatomical structure; GO:0030880 RNA polymerase complex; GO:0032991 protein-containing complex; GO:0061695 transferase complex, transferring phosphorus-containing groups; GO:1902494 catalytic complex; GO:1990234 transferase complex;		PF04561; PF04565; PF10385; PF00562; PF04560	PF04561 RNA polymerase Rpb2, domain 2; PF04565 RNA polymerase Rpb2, domain 3; PF10385 RNA polymerase beta subunit external 1 domain; PF00562 RNA polymerase Rpb2, domain 6; PF04560 RNA polymerase Rpb2, domain 7	K	COG0085	DNA-directed RNA polymerase, beta subunit/140 kD subunit
Q8DS46	887	K	1.18562	Up	DNA-directed RNA polymerase subunit beta OS=Streptococcus mutans serotype c (strain ATCC 700610 / UA159) OX=210007 GN=rpoB PE=3 SV=1	rpoB	_VPHGGDGVVC[Carbamidomethyl (C)]DVK[Acetyl (K)]IFTR_	1	48.4115	49.2788	41.7125	74.3923	0.905755	0.921982	0.780421	1.39184	Unknown	K03043	rpoB; DNA-directed RNA polymerase subunit beta [EC:2.7.7.6]	map03020 RNA polymerase		GO:0000428 DNA-directed RNA polymerase complex; GO:0005622 intracellular anatomical structure; GO:0030880 RNA polymerase complex; GO:0032991 protein-containing complex; GO:0061695 transferase complex, transferring phosphorus-containing groups; GO:1902494 catalytic complex; GO:1990234 transferase complex;		PF04561; PF04565; PF10385; PF00562; PF04560	PF04561 RNA polymerase Rpb2, domain 2; PF04565 RNA polymerase Rpb2, domain 3; PF10385 RNA polymerase beta subunit external 1 domain; PF00562 RNA polymerase Rpb2, domain 6; PF04560 RNA polymerase Rpb2, domain 7	K	COG0085	DNA-directed RNA polymerase, beta subunit/140 kD subunit
Q8DS46	1104	K	1.18074	Up	DNA-directed RNA polymerase subunit beta OS=Streptococcus mutans serotype c (strain ATCC 700610 / UA159) OX=210007 GN=rpoB PE=3 SV=1	rpoB	_LK[Acetyl (K)]AYEAITK_	1	2265.21	2220.48	2827.23	2472.22	0.925979	0.907696	1.15572	1.0106	Unknown	K03043	rpoB; DNA-directed RNA polymerase subunit beta [EC:2.7.7.6]	map03020 RNA polymerase		GO:0000428 DNA-directed RNA polymerase complex; GO:0005622 intracellular anatomical structure; GO:0030880 RNA polymerase complex; GO:0032991 protein-containing complex; GO:0061695 transferase complex, transferring phosphorus-containing groups; GO:1902494 catalytic complex; GO:1990234 transferase complex;		PF04561; PF04565; PF10385; PF00562; PF04560	PF04561 RNA polymerase Rpb2, domain 2; PF04565 RNA polymerase Rpb2, domain 3; PF10385 RNA polymerase beta subunit external 1 domain; PF00562 RNA polymerase Rpb2, domain 6; PF04560 RNA polymerase Rpb2, domain 7	K	COG0085	DNA-directed RNA polymerase, beta subunit/140 kD subunit
Q8DS46	1117	K	1.24514	Up	DNA-directed RNA polymerase subunit beta OS=Streptococcus mutans serotype c (strain ATCC 700610 / UA159) OX=210007 GN=rpoB PE=3 SV=1	rpoB	_GKPIPK[Acetyl (K)]PGVPESFR_	0.999804	478.376	482.137	632.292	563.392	0.887444	0.894421	1.17298	1.04516	Unknown	K03043	rpoB; DNA-directed RNA polymerase subunit beta [EC:2.7.7.6]	map03020 RNA polymerase		GO:0000428 DNA-directed RNA polymerase complex; GO:0005622 intracellular anatomical structure; GO:0030880 RNA polymerase complex; GO:0032991 protein-containing complex; GO:0061695 transferase complex, transferring phosphorus-containing groups; GO:1902494 catalytic complex; GO:1990234 transferase complex;		PF04561; PF04565; PF10385; PF00562; PF04560	PF04561 RNA polymerase Rpb2, domain 2; PF04565 RNA polymerase Rpb2, domain 3; PF10385 RNA polymerase beta subunit external 1 domain; PF00562 RNA polymerase Rpb2, domain 6; PF04560 RNA polymerase Rpb2, domain 7	K	COG0085	DNA-directed RNA polymerase, beta subunit/140 kD subunit
Q8DS47	8	K	1.18222	Up	DNA-directed RNA polymerase subunit beta' OS=Streptococcus mutans serotype c (strain ATCC 700610 / UA159) OX=210007 GN=rpoC PE=3 SV=2	rpoC	_FK[Acetyl (K)]SMQITLASPNK_	1	15265.9	17103.4	19985	18049.5	0.867333	0.971733	1.13545	1.02548	Cytoplasmic	K03046	rpoC; DNA-directed RNA polymerase subunit beta' [EC:2.7.7.6]	map03020 RNA polymerase		GO:0000428 DNA-directed RNA polymerase complex; GO:0005622 intracellular anatomical structure; GO:0030880 RNA polymerase complex; GO:0032991 protein-containing complex; GO:0061695 transferase complex, transferring phosphorus-containing groups; GO:1902494 catalytic complex; GO:1990234 transferase complex;		PF04997; PF00623; PF04983; PF05000; PF04998	PF04997 RNA polymerase Rpb1, domain 1; PF00623 RNA polymerase Rpb1, domain 2; PF04983 RNA polymerase Rpb1, domain 3; PF05000 RNA polymerase Rpb1, domain 4; PF04998 RNA polymerase Rpb1, domain 5	K	COG0086	DNA-directed RNA polymerase, beta' subunit/160 kD subunit
Q8DS47	158	K	1.25164	Up	DNA-directed RNA polymerase subunit beta' OS=Streptococcus mutans serotype c (strain ATCC 700610 / UA159) OX=210007 GN=rpoC PE=3 SV=2	rpoC	_EK[Acetyl (K)]LQEYGSGSFIAK_	1	131.174	117.93	126.603	181.392	0.941839	0.846746	0.909012	1.3024	Cytoplasmic	K03046	rpoC; DNA-directed RNA polymerase subunit beta' [EC:2.7.7.6]	map03020 RNA polymerase		GO:0000428 DNA-directed RNA polymerase complex; GO:0005622 intracellular anatomical structure; GO:0030880 RNA polymerase complex; GO:0032991 protein-containing complex; GO:0061695 transferase complex, transferring phosphorus-containing groups; GO:1902494 catalytic complex; GO:1990234 transferase complex;		PF04997; PF00623; PF04983; PF05000; PF04998	PF04997 RNA polymerase Rpb1, domain 1; PF00623 RNA polymerase Rpb1, domain 2; PF04983 RNA polymerase Rpb1, domain 3; PF05000 RNA polymerase Rpb1, domain 4; PF04998 RNA polymerase Rpb1, domain 5	K	COG0086	DNA-directed RNA polymerase, beta' subunit/160 kD subunit
Q8DS47	686	K	1.31881	Up	DNA-directed RNA polymerase subunit beta' OS=Streptococcus mutans serotype c (strain ATCC 700610 / UA159) OX=210007 GN=rpoC PE=3 SV=2	rpoC	_VEEISK[Acetyl (K)]AFR_	1	146.934	67.0621	134.38	115.553	1.26687	0.578211	1.15862	0.996297	Cytoplasmic	K03046	rpoC; DNA-directed RNA polymerase subunit beta' [EC:2.7.7.6]	map03020 RNA polymerase		GO:0000428 DNA-directed RNA polymerase complex; GO:0005622 intracellular anatomical structure; GO:0030880 RNA polymerase complex; GO:0032991 protein-containing complex; GO:0061695 transferase complex, transferring phosphorus-containing groups; GO:1902494 catalytic complex; GO:1990234 transferase complex;		PF04997; PF00623; PF04983; PF05000; PF04998	PF04997 RNA polymerase Rpb1, domain 1; PF00623 RNA polymerase Rpb1, domain 2; PF04983 RNA polymerase Rpb1, domain 3; PF05000 RNA polymerase Rpb1, domain 4; PF04998 RNA polymerase Rpb1, domain 5	K	COG0086	DNA-directed RNA polymerase, beta' subunit/160 kD subunit
Q8DS47	794	K	1.27975	Up	DNA-directed RNA polymerase subunit beta' OS=Streptococcus mutans serotype c (strain ATCC 700610 / UA159) OX=210007 GN=rpoC PE=3 SV=2	rpoC	_GMTDTALK[Acetyl (K)]TADSGYLTR_	1	184.383	165.246	150.475	288.09	0.935722	0.838607	0.763645	1.46203	Cytoplasmic	K03046	rpoC; DNA-directed RNA polymerase subunit beta' [EC:2.7.7.6]	map03020 RNA polymerase		GO:0000428 DNA-directed RNA polymerase complex; GO:0005622 intracellular anatomical structure; GO:0030880 RNA polymerase complex; GO:0032991 protein-containing complex; GO:0061695 transferase complex, transferring phosphorus-containing groups; GO:1902494 catalytic complex; GO:1990234 transferase complex;		PF04997; PF00623; PF04983; PF05000; PF04998	PF04997 RNA polymerase Rpb1, domain 1; PF00623 RNA polymerase Rpb1, domain 2; PF04983 RNA polymerase Rpb1, domain 3; PF05000 RNA polymerase Rpb1, domain 4; PF04998 RNA polymerase Rpb1, domain 5	K	COG0086	DNA-directed RNA polymerase, beta' subunit/160 kD subunit
Q8DS47	1014	K	1.1008	Up	DNA-directed RNA polymerase subunit beta' OS=Streptococcus mutans serotype c (strain ATCC 700610 / UA159) OX=210007 GN=rpoC PE=3 SV=2	rpoC	_MK[Acetyl (K)]VQVGDEVHR_	1	63.5922	42.9552	72.186	45.8105	1.13283	0.765199	1.28591	0.816062	Cytoplasmic	K03046	rpoC; DNA-directed RNA polymerase subunit beta' [EC:2.7.7.6]	map03020 RNA polymerase		GO:0000428 DNA-directed RNA polymerase complex; GO:0005622 intracellular anatomical structure; GO:0030880 RNA polymerase complex; GO:0032991 protein-containing complex; GO:0061695 transferase complex, transferring phosphorus-containing groups; GO:1902494 catalytic complex; GO:1990234 transferase complex;		PF04997; PF00623; PF04983; PF05000; PF04998	PF04997 RNA polymerase Rpb1, domain 1; PF00623 RNA polymerase Rpb1, domain 2; PF04983 RNA polymerase Rpb1, domain 3; PF05000 RNA polymerase Rpb1, domain 4; PF04998 RNA polymerase Rpb1, domain 5	K	COG0086	DNA-directed RNA polymerase, beta' subunit/160 kD subunit
Q8DS47	1068	K	1.70188	Up	DNA-directed RNA polymerase subunit beta' OS=Streptococcus mutans serotype c (strain ATCC 700610 / UA159) OX=210007 GN=rpoC PE=3 SV=2	rpoC	_SQGVEIGDK[Acetyl (K)]HVEVMVR_	1	49.7233	54.802		93.2662	0.754178	0.831208		1.41461	Cytoplasmic	K03046	rpoC; DNA-directed RNA polymerase subunit beta' [EC:2.7.7.6]	map03020 RNA polymerase		GO:0000428 DNA-directed RNA polymerase complex; GO:0005622 intracellular anatomical structure; GO:0030880 RNA polymerase complex; GO:0032991 protein-containing complex; GO:0061695 transferase complex, transferring phosphorus-containing groups; GO:1902494 catalytic complex; GO:1990234 transferase complex;		PF04997; PF00623; PF04983; PF05000; PF04998	PF04997 RNA polymerase Rpb1, domain 1; PF00623 RNA polymerase Rpb1, domain 2; PF04983 RNA polymerase Rpb1, domain 3; PF05000 RNA polymerase Rpb1, domain 4; PF04998 RNA polymerase Rpb1, domain 5	K	COG0086	DNA-directed RNA polymerase, beta' subunit/160 kD subunit
Q8DS47	1158	K	1.10087	Up	DNA-directed RNA polymerase subunit beta' OS=Streptococcus mutans serotype c (strain ATCC 700610 / UA159) OX=210007 GN=rpoC PE=3 SV=2	rpoC	_K[Acetyl (K)]DHLLGLK_	1	401.059	351.531	446.82	382.341	1.01422	0.888968	1.12994	0.96688	Cytoplasmic	K03046	rpoC; DNA-directed RNA polymerase subunit beta' [EC:2.7.7.6]	map03020 RNA polymerase		GO:0000428 DNA-directed RNA polymerase complex; GO:0005622 intracellular anatomical structure; GO:0030880 RNA polymerase complex; GO:0032991 protein-containing complex; GO:0061695 transferase complex, transferring phosphorus-containing groups; GO:1902494 catalytic complex; GO:1990234 transferase complex;		PF04997; PF00623; PF04983; PF05000; PF04998	PF04997 RNA polymerase Rpb1, domain 1; PF00623 RNA polymerase Rpb1, domain 2; PF04983 RNA polymerase Rpb1, domain 3; PF05000 RNA polymerase Rpb1, domain 4; PF04998 RNA polymerase Rpb1, domain 5	K	COG0086	DNA-directed RNA polymerase, beta' subunit/160 kD subunit
Q8DS47	1172	K	1.40544	Up	DNA-directed RNA polymerase subunit beta' OS=Streptococcus mutans serotype c (strain ATCC 700610 / UA159) OX=210007 GN=rpoC PE=3 SV=2	rpoC	_ENVIIGK[Acetyl (K)]IIPAGTGMAR_	1	236.116	399.585	420.407	411.721	0.643442	1.08891	1.14566	1.12199	Cytoplasmic	K03046	rpoC; DNA-directed RNA polymerase subunit beta' [EC:2.7.7.6]	map03020 RNA polymerase		GO:0000428 DNA-directed RNA polymerase complex; GO:0005622 intracellular anatomical structure; GO:0030880 RNA polymerase complex; GO:0032991 protein-containing complex; GO:0061695 transferase complex, transferring phosphorus-containing groups; GO:1902494 catalytic complex; GO:1990234 transferase complex;		PF04997; PF00623; PF04983; PF05000; PF04998	PF04997 RNA polymerase Rpb1, domain 1; PF00623 RNA polymerase Rpb1, domain 2; PF04983 RNA polymerase Rpb1, domain 3; PF05000 RNA polymerase Rpb1, domain 4; PF04998 RNA polymerase Rpb1, domain 5	K	COG0086	DNA-directed RNA polymerase, beta' subunit/160 kD subunit
Q8DS48	106	K	1.74329	Up	Putative DNA binding protein OS=Streptococcus mutans serotype c (strain ATCC 700610 / UA159) OX=210007 GN=SMU_1988c PE=4 SV=1	SMU_1988c	_PTFTK[Acetyl (K)]QNDTPFR_	1	26.363	26.582	44.4913	47.8194	0.725975	0.732006	1.22519	1.31683	Unknown									S	COG4699	Uncharacterized conserved protein, DUF1033 domain
Q8DS56	203	K	1.74583	Up	DNA methylase adenine-specific domain-containing protein OS=Streptococcus mutans serotype c (strain ATCC 700610 / UA159) OX=210007 GN=SMU_1979c PE=4 SV=1	SMU_1979c	_YQVAAK[Acetyl (K)]LGHTYAHHLLMEQSLK_	1	31.3085	37.9119	17.7131	110.926	0.632943	0.766439	0.358093	2.24252	Unknown	K00571	E2.1.1.72; site-specific DNA-methyltransferase (adenine-specific) [EC:2.1.1.72]							L	COG0827	Adenine-specific DNA N6-methylase
Q8DS56	306	K	2.19012	Up	DNA methylase adenine-specific domain-containing protein OS=Streptococcus mutans serotype c (strain ATCC 700610 / UA159) OX=210007 GN=SMU_1979c PE=4 SV=1	SMU_1979c	_RFMK[Acetyl (K)]NFK_	1	32.569	56.1506	93.7279	84.3614	0.488275	0.84181	1.40517	1.26475	Unknown	K00571	E2.1.1.72; site-specific DNA-methyltransferase (adenine-specific) [EC:2.1.1.72]							L	COG0827	Adenine-specific DNA N6-methylase
Q8DS57	3	K	1.20095	Up	Acetate kinase OS=Streptococcus mutans serotype c (strain ATCC 700610 / UA159) OX=210007 GN=ackA PE=3 SV=1	ackA	_SK[Acetyl (K)]TISINAGSSSLK_	1	666.346	781.555	964.418	746.051	0.843911	0.989821	1.22141	0.944856	Cytoplasmic	K00925	ackA; acetate kinase [EC:2.7.2.1]	map00430 Taurine and hypotaurine metabolism; map00620 Pyruvate metabolism; map00640 Propanoate metabolism; map00680 Methane metabolism; map00720 Carbon fixation pathways in prokaryotes; map01100 Metabolic pathways; map01120 Microbial metabolism in diverse environments; map01200 Carbon metabolism						C	COG0282	Acetate kinase
Q8DS57	29	K	1.18408	Up	Acetate kinase OS=Streptococcus mutans serotype c (strain ATCC 700610 / UA159) OX=210007 GN=ackA PE=3 SV=1	ackA	_VLAK[Acetyl (K)]GLIER_	1	1868.06	1679.97	2239.65	1964.31	0.963913	0.866859	1.15565	1.01358	Cytoplasmic	K00925	ackA; acetate kinase [EC:2.7.2.1]	map00430 Taurine and hypotaurine metabolism; map00620 Pyruvate metabolism; map00640 Propanoate metabolism; map00680 Methane metabolism; map00720 Carbon fixation pathways in prokaryotes; map01100 Metabolic pathways; map01120 Microbial metabolism in diverse environments; map01200 Carbon metabolism						C	COG0282	Acetate kinase
Q8DS59	71	K	1.85174	Up	Uncharacterized protein OS=Streptococcus mutans serotype c (strain ATCC 700610 / UA159) OX=210007 GN=SMU_1976c PE=4 SV=1	SMU_1976c	_TTTDK[Acetyl (K)]TLTR_	1	9.01116	16.2961	15.4664	32.3824	0.492709	0.891033	0.845667	1.77059	Unknown
Q8DS61	2	K	1.55324	Up	Pyrroline-5-carboxylate reductase OS=Streptococcus mutans serotype c (strain ATCC 700610 / UA159) OX=210007 GN=proC PE=3 SV=1	proC	_MK[Acetyl (K)]IGFIGVGK_	1	16.1969	9.26533	19.4882	17.6345	1.03519	0.592176	1.24555	1.12708	Unknown	K00286	proC; pyrroline-5-carboxylate reductase [EC:1.5.1.2]	map00330 Arginine and proline metabolism; map01100 Metabolic pathways; map01110 Biosynthesis of secondary metabolites; map01230 Biosynthesis of amino acids				PF14748	PF14748 Pyrroline-5-carboxylate reductase dimerisation	E	COG0345	Pyrroline-5-carboxylate reductase
Q8DS62	174	K	1.77848	Up	Putative glutamyl-aminopeptidase endo-1,4-beta-glucanase OS=Streptococcus mutans serotype c (strain ATCC 700610 / UA159) OX=210007 GN=pepA PE=3 SV=1	pepA	_SEAILTANQK[Acetyl (K)]NVISK_	1	4.93653	10.1121	12.9619	9.41693	0.527584	1.08071	1.38528	1.00642	Unknown	K01261	pepA; glutamyl aminopeptidase [EC:3.4.11.7]							EG	COG1363	Putative aminopeptidase FrvX
Q8DS62	302	K	1.85086	Up	Putative glutamyl-aminopeptidase endo-1,4-beta-glucanase OS=Streptococcus mutans serotype c (strain ATCC 700610 / UA159) OX=210007 GN=pepA PE=3 SV=1	pepA	_GGTDAGAAHLK[Acetyl (K)]NSGIPSTTIGVC[Carbamidomethyl (C)]AR_	1	23.3823	27.2955	14.6131	83.9818	0.626566	0.731426	0.391581	2.25043	Unknown	K01261	pepA; glutamyl aminopeptidase [EC:3.4.11.7]							EG	COG1363	Putative aminopeptidase FrvX
Q8DS65	124	K	1.53682	Up	Putative phenylalanyl-tRNA synthetase, beta subunit OS=Streptococcus mutans serotype c (strain ATCC 700610 / UA159) OX=210007 GN=SMU_1970c PE=4 SV=1	SMU_1970c	_IAEDK[Acetyl (K)]TVQIVAGAPNAR_	1	304.39	366.703	371.268	679.843	0.706978	0.851706	0.862309	1.57901	Unknown	K06878	K06878; tRNA-binding protein					PF01588	PF01588 Putative tRNA binding domain	J	COG0073	tRNA-binding EMAP/Myf domain
Q8DS65	165	K	1.12876	Up	Putative phenylalanyl-tRNA synthetase, beta subunit OS=Streptococcus mutans serotype c (strain ATCC 700610 / UA159) OX=210007 GN=SMU_1970c PE=4 SV=1	SMU_1970c	_GEK[Acetyl (K)]SFGMLC[Carbamidomethyl (C)]SPR_	1	766.845	927.81	1005.72	877.729	0.857265	1.03721	1.1243	0.981224	Unknown	K06878	K06878; tRNA-binding protein					PF01588	PF01588 Putative tRNA binding domain	J	COG0073	tRNA-binding EMAP/Myf domain
Q8DS68	4	K	2.88131	Up	Single-stranded DNA-binding protein OS=Streptococcus mutans serotype c (strain ATCC 700610 / UA159) OX=210007 GN=ssb2 PE=3 SV=1	ssb2	_M[Oxidation (M)]YNK[Acetyl (K)]VILIGR_	1	105.817	86.3363	314.005	241.325	0.566256	0.46201	1.68033	1.2914	Unknown	K03111	ssb; single-strand DNA-binding protein	map03030 DNA replication; map03430 Mismatch repair; map03440 Homologous recombination				PF00436	PF00436 Single-strand binding protein family	L	COG0629	Single-stranded DNA-binding protein
Q8DS70	287	K	1.41293	Up	histidine kinase OS=Streptococcus mutans serotype c (strain ATCC 700610 / UA159) OX=210007 GN=SMU_1965c PE=4 SV=1	SMU_1965c	_SQLK[Acetyl (K)]NVSDVVR_	1	179.37	209.158	272.029	273.847	0.767846	0.895365	1.1645	1.17229	Unknown							PF07730	PF07730 Histidine kinase	T	COG4585	Signal transduction histidine kinase ComP
Q8DS70	330	K	1.13031	Up	histidine kinase OS=Streptococcus mutans serotype c (strain ATCC 700610 / UA159) OX=210007 GN=SMU_1965c PE=4 SV=1	SMU_1965c	_MIADYEK[Acetyl (K)]LSK_	1	143.323	134.096	154.532	158.558	0.970842	0.908345	1.04677	1.07404	Unknown							PF07730	PF07730 Histidine kinase	T	COG4585	Signal transduction histidine kinase ComP
Q8DS72	326	K	1.11481	Up	Putative sugar-binding periplasmic protein OS=Streptococcus mutans serotype c (strain ATCC 700610 / UA159) OX=210007 GN=SMU_1963c PE=4 SV=1	SMU_1963c	_TSQSK[Acetyl (K)]LAWEFLK_	1	20.0178	34.7458	33.2073	19.8306	0.742766	1.28925	1.23217	0.735817	Unknown	K02027	ABC.MS.S; multiple sugar transport system substrate-binding protein							G	COG1653	ABC-type glycerol-3-phosphate transport system, periplasmic component
Q8DS72	397	K	1.47909	Up	Putative sugar-binding periplasmic protein OS=Streptococcus mutans serotype c (strain ATCC 700610 / UA159) OX=210007 GN=SMU_1963c PE=4 SV=1	SMU_1963c	_FK[Acetyl (K)]SYNTIYEK_	1	25.2166	46.1101	54.9552	35.9126	0.621886	1.13716	1.35529	0.885668	Unknown	K02027	ABC.MS.S; multiple sugar transport system substrate-binding protein							G	COG1653	ABC-type glycerol-3-phosphate transport system, periplasmic component
Q8DS74	41	K	1.4873	Up	Putative PTS system, mannose-specific IIB component OS=Streptococcus mutans serotype c (strain ATCC 700610 / UA159) OX=210007 GN=SMU_1960c PE=4 SV=1	SMU_1960c	_NK[Acetyl (K)]VLIQAYK_	1	18559.7	21246.1	31311.9	27354.5	0.753906	0.863029	1.27191	1.11116	Unknown									G	COG3444	Phosphotransferase system, mannose/fructose/N-acetylgalactosamine-specific component IIB
Q8DS74	48	K	1.7597	Up	Putative PTS system, mannose-specific IIB component OS=Streptococcus mutans serotype c (strain ATCC 700610 / UA159) OX=210007 GN=SMU_1960c PE=4 SV=1	SMU_1960c	_VLIQAYK[Acetyl (K)]GASDK_	1	3117.88	3626.1	5876.6	5927.2	0.6724	0.782003	1.26734	1.27826	Unknown									G	COG3444	Phosphotransferase system, mannose/fructose/N-acetylgalactosamine-specific component IIB
[truncated: 1,728 more rows]
