# Supplementary material for: Small RNA SmsR1 modulates acidogenicity and cariogenic virulence by affecting protein acetylation in Streptococcus mutans
Source: PLoS Pathog. 2024 Apr 15;20(4):e1012147. doi: 10.1371/journal.ppat.1012147 (PMC11045139; doi:10.1371/journal.ppat.1012147)
Supplement: S4 Table — (XLSX) [file ppat.1012147.s004.xlsx]

## Sheet: Sheet1
Table S4 The LC-MS/MS identification results
Accession	Protein names	Gene names	MW [kDa]	Protein score	Sequence coverage (%)	Unique Peptides	Peptides	PSMs	Abundances
Q8DTX6	ATP-dependent 6-phosphofructokinase	pfkA	35.7	5736	83	18	18	126	1.55e+10
Q8DVV3	Glyceraldehyde-3-phosphate dehydrogenase	gapC	36	5090	84	23	23	105	2.42e+10
P26283	L-lactate dehydrogenase	ldh	35.2	2968	38	14	14	67	2.74e+10
Q8DW43	Ketol-acid reductoisomerase (NADP(+))	ilvC	37.3	2608	67	20	20	62	1.09e+10
Q8DVJ2	Cysteine synthase	cysK	32.4	2556	77	19	19	49	9.96e+09
Q93D83	Glycerol-3-phosphate dehydrogenase [NAD(P)+]	gpsA	37.3	2331	78	21	21	48	4.99e+09
Q8DSC4	PTS system mannose-specific EIIAB component	ptnA	35.5	2169	76	18	18	45	4.18e+09
P96995	UDP-glucose 4-epimerase	galE	36.9	1934	78	21	21	39	1.52e+09
Q8DVD4	Putative cell division protein DivIVA	divIVA	30.8	1880	71	14	14	41	9.62e+09
Q8DWG0	Fructose-1,6-biphosphate aldolase	fbaA	31.4	1791	67	18	18	37	2.34e+09
Q8DU36	Putative ABC transporter	SMU_1121c	36.6	1748	62	18	18	36	3.54e+09
P72483	Elongation factor Tu	tuf	43.9	1684	63	21	21	39	1.83e+09
Q8DTS9	Enolase	eno	46.8	1563	66	19	19	31	8.26e+08
Q8DVV4	Elongation factor G	fusA	76.6	1557	54	23	23	36	3.40e+08
Q8DWB9	Aldehyde-alcohol dehydrogenase	adhE	96.9	1554	38	22	22	32	4.18e+08
I6L930	UTP--glucose-1-phosphate uridylyltransferase	SMU_322c	33.9	1551	58	14	14	30	2.68e+09
P95788	ATP synthase gamma chain	atpG	32.3	1533	74	16	16	30	1.16e+09
Q8DVX2	Putative RNA-binding protein, Jag family	SMU_338	36	1509	67	16	16	30	1.90e+09
Q8DV43	Ribonucleoside-diphosphate reductase subunit beta	nrdG	36.8	1434	51	13	13	25	1.41e+09
Q8DWL9	Phosphate acyltransferase	plsX	35.3	1422	57	13	13	24	4.69e+08
Q8DTW7	Branched-chain-amino-acid aminotransferase	ilvE	37.7	1418	74	17	17	39	5.69e+09
Q8DSF2	Phospho-2-dehydro-3-deoxyheptonate aldolase	aroG	39.1	1408	61	7	13	32	2.25e+09
Q8DVV7	Putative CMP-binding factor	SMU_355	37.1	1356	58	16	16	35	1.16e+09
Q8DSE4	Putative aminopeptidase P	pepP	39.7	1340	73	22	22	31	1.12e+09
Q8DUN5	Ferredoxin--NADP reductase	SMU_869	37.1	1321	70	17	17	28	2.15e+09
Q8DUD7	Putative ABC transporter, periplasmic ferrichrome-binding protein	SMU_998	37.7	1321	57	18	18	32	2.65e+09
Q8DRR1	Tryptophan--tRNA ligase	trpS	38.3	1279	74	21	21	34	1.07e+09
Q59935	Mannose-6-phosphate isomerase	pmi	35.4	1274	87	19	19	36	9.79e+08
Q8DS11	30S ribosomal protein S2	rpsB	29.1	1262	65	15	15	33	3.92e+09
Q8CWW6	Chaperonin GroEL	groEL	57.1	1260	53	25	25	30	5.08e+08
P72484	Triosephosphate isomerase	tpiA	27.2	1244	67	13	13	22	3.63e+08
Q8DUX5	Putative protease	SMU_759	35.5	1182	70	17	17	26	5.31e+08
Q59934	Formate acetyltransferase	pfl	87.6	1169	32	21	21	30	4.07e+08
Q8DWD6	Putative acetoin dehydrogenase (TPP-dependent), E1 component beta subunit	adhB	36.5	1101	74	18	18	28	1.04e+09
Q8DTN6	Probable bifunctional oligoribonuclease and PAP phosphatase NrnA	nrnA	34.6	1090	81	18	18	26	1.23e+09
Q8DSM0	Type I-C CRISPR-associated protein Cas7/Csd2	SMU_1760c	33.1	1088	70	18	18	30	1.43e+09
O07329	Catabolite control protein A	ccpA	36.6	1060	59	15	15	22	6.55e+08
Q8DUW7	Hydrolase	SMU_774	35.1	1042	77	16	16	27	4.27e+08
Q8DU68	Pseudouridylate synthases, 23S RNA-specific	SMU_1081c	37.5	1008	63	17	17	24	7.51e+08
Q8CWW7	Putative DNA replication protein primosome component (Helicase loader)	dnaI	34.4	1001	61	14	14	22	6.92e+08
O68579	Probable manganese-dependent inorganic pyrophosphatase	ppaC	33.4	999	62	13	13	20	2.89e+08
Q8DVA1	Dihydroorotate dehydrogenase	pyrD	34.2	998	52	9	9	23	7.20e+08
Q8DTB0	ABC transporter substrate-binding protein	SMU_1447c	35.9	965	49	12	12	20	4.68e+08
Q8DU94	Putative ribose-phosphate pyrophosphokinase 2	prs2	35.6	953	51	11	11	18	1.08e+09
Q8DVJ3	Glycerol dehydrogenase	gldA	39.1	926	69	16	16	20	2.58e+08
Q8DUA0	phosphate acetyltransferase	SMU_1043c	36.4	913	66	15	15	25	2.89e+08
Q8DWI4	Holliday junction branch migration complex subunit RuvB	ruvB	38.9	913	48	12	12	18	1.77e+08
Q8DUF8	UDP-N-acetylenolpyruvoylglucosamine reductase	murB	33.7	897	52	12	12	19	4.21e+08
Q8DTN8	Adenosine deaminase	add	39.1	885	65	19	19	23	3.75e+08
Q8DTX7	Pyruvate kinase	pykF	54.3	876	46	19	19	24	2.12e+08
Q8DWD3	lipoate--protein ligase	lplA	37.5	876	56	17	17	23	6.72e+08
Q8DWD7	Putative acetoin dehydrogenase (TPP-dependent), E1 component alpha subunit	adhA	36.4	868	47	15	15	30	1.83e+09
G1XVB9	50S ribosomal protein L2	rplB	30.2	860	53	16	16	21	1.15e+09
Q8DUQ1	Putative transcriptional regulator CpsY-like protein	SMU_852	34.5	856	58	13	13	17	4.85e+08
Q8DVK4	Methionyl-tRNA formyltransferase	fmt	33.7	851	50	12	12	18	4.12e+08
Q8DVV2	Phosphoglycerate kinase	pgk	42	842	52	16	16	17	1.88e+08
Q8DUC2	Citrate lyase subunit beta	cilB	32.9	779	50	13	13	19	2.40e+08
Q8DUW2	3-dehydroquinate synthase	aroB	39	771	54	15	15	20	3.65e+08
P59133	30S ribosomal protein S4	rpsD	23	767	64	13	13	16	5.86e+08
Q8DWE8	Tagatose-6-phosphate kinase	fruP	34	740	52	13	13	16	2.64e+08
Q8DVI7	Uncharacterized protein	SMU_501	40.1	736	39	11	11	17	2.46e+08
Q8DWH7	UPF0210 protein SMU_73	SMU_73	46.4	723	39	10	10	16	3.75e+08
P95780	dTDP-glucose 4,6-dehydratase	rmlB	39.3	717	57	18	18	22	3.25e+08
Q8DU52	Putative oxidoreductase	SMU_1098c	35.5	706	44	15	15	19	6.24e+08
Q8DTG0	Putative oxidoreductase	SMU_1387	36.8	677	62	15	15	19	2.29e+08
Q8DT07	Putative dipeptidase PepQ	pepQ	39.8	674	49	12	12	16	6.79e+08
Q8DV72	S-adenosylmethionine:tRNA ribosyltransferase-isomerase	queA	38.3	673	49	13	13	16	1.90e+08
Q8DSN4	Putative trans-2-enoyl-ACP reductase	SMU_1742c	33.5	673	51	11	11	15	3.50e+08
Q8DVE8	Glucokinase	glk	33.6	670	44	11	11	13	6.71e+08
Q8DUG7	Putative dehydrogenase	SMU_962	39.4	660	47	13	13	16	1.42e+08
Q8DVU9	Glutamine synthetase I alpha	glnA	49.9	654	34	12	12	16	1.07e+08
Q8DS02	Ribosomal protein L11 methyltransferase	prmA	34.5	629	46	9	9	13	1.51e+08
Q8DTG7	YrdC-like domain-containing protein	SMU_1377c	29.4	627	52	10	10	15	1.63e+08
Q8DTQ5	ATP phosphoribosyltransferase regulatory subunit	hisZ	36.4	620	48	11	11	16	4.93e+08
Q8DS25	50S ribosomal protein L5	rplE	19.8	618	68	10	10	14	7.43e+08
Q8DSY6	Putative phosphate starvation-induced protein PhoH	phoH	35.7	608	48	11	11	12	1.19e+08
Q8CWZ6	Trigger factor	tig	47.5	584	34	12	12	14	2.71e+08
P59161	2,3-bisphosphoglycerate-dependent phosphoglycerate mutase	gpmA	26	583	43	7	7	11	4.00e+08
Q8DRQ6	Serine protease HtrA	htrA	43	581	36	10	10	11	1.64e+08
Q8DRZ0	UDP-glucose 4-epimerase	SMU_2065	37.4	581	39	10	10	14	2.03e+08
Q8DW04	Putative ComB, accessory factor for ComA	SMU_287	34.1	559	35	9	9	11	4.65e+08
Q8DS17	50S ribosomal protein L4	rplD	22.2	550	38	6	6	9	2.82e+08
P59186	30S ribosomal protein S3	rpsC	24.1	544	42	7	7	12	3.64e+08
O06940	Heat-inducible transcription repressor HrcA	hrcA	39.2	531	42	13	13	14	8.81e+07
Q8DUS5	dTDP-4-dehydrorhamnose reductase	SMU_824	32.4	528	55	12	12	15	1.73e+08
O06942	Chaperone protein DnaK	dnaK	65.2	520	30	16	16	16	1.97e+08
Q8DUJ6	Uroporphyrinogen decarboxylase (URO-D) domain-containing protein	SMU_932	37.1	513	42	9	9	11	2.14e+08
Q8DU72	Putative phosphoglucomutase	pgm	63.1	490	21	9	9	11	1.37e+08
Q8DWM7	ATP-dependent zinc metalloprotease FtsH	ftsH	71.7	490	21	10	10	11	4.99e+07
Q8DVF6	Anthranilate phosphoribosyltransferase	trpD	36	477	32	7	7	9	9.61e+07
Q8DUB4	Putative hydrolase or acyltransferase	SMU_1028	39.2	475	40	12	12	15	1.14e+08
Q8DT90	Ribonuclease Z	rnz	34.4	469	45	11	11	13	9.32e+07
Q8DSF1	Phospho-2-dehydro-3-deoxyheptonate aldolase	aroH	38.7	468	21	1	7	13	2.38e+08
Q8DVH1	PDZ domain-containing protein	SMU_518	38	462	34	8	8	11	1.42e+08
P27624	Protein RecA	recA	41.4	450	23	6	6	8	3.75e+07
Q8DSP7	Transcription elongation factor GreA	greA	17.6	445	71	9	9	9	8.66e+07
Q8DW41	Band 7 domain-containing protein	SMU_235	33	437	34	8	8	10	6.60e+07
Q8DSY0	50S ribosomal protein L1	rplA	24.5	433	41	9	9	12	4.56e+08
Q8DUG6	NodB homology domain-containing protein	SMU_963c	33.3	433	32	7	7	7	4.78e+07
Q8DS44	Tyrosine--tRNA ligase	tyrS	47.6	430	21	7	7	10	5.40e+07
Q8DS33	Adenylate kinase	adk	23.6	429	47	7	7	7	4.06e+07
Q8DST6	Uracil phosphoribosyltransferase	upp	23	425	38	6	6	8	4.50e+07
Q8DSN6	3-oxoacyl-[acyl-carrier-protein] synthase 2	fabF	43.6	415	32	8	8	8	1.29e+07
P09738	Superoxide dismutase [Mn/Fe]	sodA	22.6	414	58	7	7	10	8.99e+07
Q8DS28	50S ribosomal protein L6	rplF	19.4	405	51	9	9	10	1.67e+08
Q8DWE5	Tagatose 1,6-diphosphate aldolase 2	lacD2	36.5	404	42	10	11	11	2.48e+08
Q8DW01	Transketolase	tkt	71	401	19	11	11	12	1.43e+08
Q8DUP2	RND efflux pump membrane fusion protein barrel-sandwich domain-containing protein	SMU_862	47.7	398	31	11	11	12	3.30e+08
Q8DWE7	Constitutive fructose permease	fruC	48.9	394	12	5	5	7	4.42e+07
Q8CWW4	Coproporphyrin III ferrochelatase	cpfC	36.4	392	36	8	8	8	3.66e+07
Q8DVD9	Cell division protein FtsZ	ftsZ	45.7	379	19	5	5	7	2.76e+07
I6L928	Tagatose-6-phosphate kinase	pfkB	32.8	378	33	7	7	8	5.94e+07
Q8DTW9	Putative ribosomal protein S1 sequence specific DNA-binding protein	rs1	43.7	377	31	10	10	11	1.61e+08
Q54430	Sucrose operon repressor	scrR	35.6	376	25	6	6	8	4.15e+07
Q8DST1	BAAT/Acyl-CoA thioester hydrolase C-terminal domain-containing protein	SMU_1678	38.2	375	32	10	10	12	2.30e+08
Q8DT18	Bifunctional ligase/repressor BirA	birA	34.5	374	43	9	9	12	2.05e+08
Q8DSK8	SMEK domain-containing protein	SMU_1773c	36.5	366	35	9	9	9	4.01e+07
Q8DS16	50S ribosomal protein L3	rplC	22.4	364	39	6	6	8	2.52e+08
Q8DTM1	Asparagine--oxo-acid transaminase	aspB	43.5	359	38	11	11	11	6.15e+07
Q8DSN5	3-oxoacyl-[acyl-carrier-protein] reductase	fabG	26.2	353	32	7	7	8	6.75e+07
Q8DS74	Putative PTS system, mannose-specific IIB component	SMU_1960c	18.2	353	61	8	8	9	6.59e+07
Q8DS12	Elongation factor Ts	tsf	37.7	344	28	10	10	10	1.03e+08
P45595	Phosphoenolpyruvate-protein phosphotransferase	ptsI	63.4	339	20	8	8	8	5.77e+07
Q8DUL9	4-hydroxy-tetrahydrodipicolinate reductase	dapB	27.8	334	42	8	8	8	3.02e+07
P26421	Tagatose-6-phosphate kinase	lacC	33.3	333	30	6	6	7	1.12e+08
Q8DTC5	YbbR-like domain-containing protein	SMU_1427c	35.3	333	35	9	9	9	1.08e+08
Q8DSJ8	Putative Eep protein-like protein	SMU_1784c	45.8	331	28	9	9	9	7.09e+07
Q8DVH9	MmcQ family protein	SMU_509	40.8	327	25	10	10	10	5.33e+07
Q59931	NADP-dependent glyceraldehyde-3-phosphate dehydrogenase	gapN	51.2	327	19	8	8	8	6.36e+07
Q8CWY6	Glycine--tRNA ligase alpha subunit	glyQ	35.1	324	29	6	6	8	5.08e+07
Q8CWY4	NH(3)-dependent NAD(+) synthetase	nadE	30.2	322	28	7	7	8	4.92e+07
Q8DTM4	Putative glycerol dehydrogenase	SMU_1309c	40.1	322	24	9	9	9	1.40e+08
Q8DUT0	Aminotransferase	SMU_816	42.6	317	14	4	4	5	1.26e+07
Q8DTM9	Probable cell division protein WhiA	whiA	34.2	307	35	9	9	10	1.08e+08
Q8DS76	Putative PTS system, mannose-specific IID component	SMU_1957	30.1	305	21	4	4	5	2.73e+07
Q8DUX1	Divalent metal cation transporter MntH	mntH	48.8	299	19	6	6	7	7.55e+07
Q9X670	Glucose-6-phosphate isomerase	pgi	49.4	292	20	6	6	6	3.84e+07
Q8DVL7	Thioredoxin reductase	trxB	33.1	291	21	6	6	8	4.44e+07
Q8DUT3	HTH cro/C1-type domain-containing protein	SMU_813	33.4	283	14	4	4	7	5.48e+07
Q8DUJ0	Putative phosphomevalonate kinase	SMU_938	36.6	281	26	7	7	7	9.16e+07
Q8DS32	Protein translocase subunit SecY	secY	47.8	272	32	11	11	13	3.19e+08
I6L8Z3	Response regulator GcrR for glucan-binding protein C	gcrR	26.7	271	40	8	8	8	4.98e+07
Q8DVR2	Putative permease	SMU_408	49.8	269	16	5	5	5	3.17e+07
Q8DST7	ATP-dependent Clp protease proteolytic subunit	clpP	21.7	268	25	3	3	4	1.61e+07
P95778	Glucose-1-phosphate thymidylyltransferase	rmlA	32.3	265	37	8	8	8	8.70e+07
Q8DTM7	Nucleotide-binding protein SMU_1306c	SMU_1306c	33.5	263	27	6	6	6	1.53e+07
Q8DS36	DNA-directed RNA polymerase subunit alpha	rpoA	34.5	258	19	5	5	6	2.49e+07
Q8DW83	tRNA-dihydrouridine synthase	SMU_187c	35.6	257	35	8	8	8	3.50e+07
Q8CWW8	Malonyl CoA-acyl carrier protein transacylase	fabD	33	257	40	9	9	9	4.93e+07
Q8DSD8	Single-stranded DNA-binding protein	ssb	18.3	253	40	6	6	6	5.50e+07
Q8DSE7	Elongation factor P	efp	20.8	251	25	4	4	6	9.60e+07
Q8DVE0	Cell division protein FtsA	ftsA	49.1	242	18	6	6	7	2.78e+07
Q8DWM2	Ribose-phosphate pyrophosphokinase 1	prs1	35.2	229	14	4	4	6	4.96e+07
Q8DTW2	Uncharacterized protein	SMU_1208c	28.3	225	29	6	6	6	9.87e+07
Q8DSW4	Uncharacterized protein	SMU_1644c	31.5	216	15	3	3	4	1.48e+07
Q8DTJ2	Putative peptide synthetase	SMU_1345c	72.8	211	10	4	4	5	1.42e+07
Q8DTJ5	Putative bacitracin synthetase 1 BacA	bacA1	313.4	208	3	7	7	7	1.69e+07
Q8DTV2	Orotate phosphoribosyltransferase	pyrE	22.8	208	33	4	4	4	1.42e+07
I6L8Z5	Putative response regulator CovR VicR-like protein	covR	26.9	205	23	4	4	6	1.80e+07
Q8DVY7	2,3,4,5-tetrahydropyridine-2,6-dicarboxylate N-acetyltransferase	dapH	24.1	205	21	4	4	5	3.90e+07
O33662	RNA polymerase sigma factor SigA	sigA	42.5	204	9	2	2	3	4.23e+06
Q8DS57	Acetate kinase	ackA	43.7	204	13	4	4	5	9.22e+06
Q8DS46	DNA-directed RNA polymerase subunit beta	rpoB	132.6	204	5	5	5	6	1.45e+07
Q8DVI8	Ribosome hibernation promoting factor	hpf	21.1	203	26	4	4	5	5.74e+07
Q8DSV6	D-3-phosphoglycerate dehydrogenase	serA	42.8	203	18	4	4	4	1.37e+07
Q8DW33	Adapter protein MecA	mecA	28	199	18	3	3	3	8.37e+06
Q8DSC3	Putative PTS system, mannose-specific component IIC	ptnC	28.1	199	11	2	2	4	3.73e+07
Q8DSJ9	Proline--tRNA ligase	proS	68.6	198	6	3	3	4	4.57e+06
P95803	D-alanine--D-alanine ligase	ddl	38.8	197	13	4	4	5	1.70e+07
Q8DTJ7	Putative surfactin synthetase	bacA2	185.4	196	4	6	6	6	2.25e+07
Q8DT50	DAGKc domain-containing protein	SMU_1542c	38.3	195	15	4	4	4	1.55e+07
Q8DW32	Putative ABC transporter, ATP-binding protein	SMU_247	28.3	194	16	3	3	3	2.43e+07
Q07211	Fructokinase	scrK	31.7	191	17	4	4	4	4.04e+07
Q8DTJ4	Putative polyketide synthase	SMU_1343c	126.7	190	5	5	5	5	2.89e+07
Q8DS82	Transcription termination/antitermination protein NusG	nusG	20.2	190	27	3	3	4	1.20e+07
Q8DTT3	Putative nitroreductase	SMU_1240c	22.7	183	22	3	3	3	1.01e+07
Q8CWW5	Co-chaperonin GroES	groES	10	181	58	3	3	3	1.34e+07
Q8DVF0	Peroxide resistance protein Dpr	dpr	19.6	179	30	4	4	5	5.70e+07
Q8DTL0	Cell division ATP-binding protein FtsE	ftsE	26	176	21	4	4	4	1.75e+07
Q8DTJ6	Putative gramicidin S synthetase	SMU_1341c	141.6	174	4	3	3	3	4.63e+06
Q8DU61	FAD:protein FMN transferase	apbE	34.8	172	21	6	6	7	3.73e+07
Q8CM14	Putative ABC transporter ATP-binding protein	SMU_1348c	25.9	171	16	4	4	4	3.47e+07
O69155	Tyrosine recombinase XerS	xerS	41.6	170	14	4	4	4	1.17e+07
Q8DVL6	Nicotinate phosphoribosyltransferase	SMU_464	54.7	169	10	5	5	5	9.58e+06
P95789	ATP synthase subunit beta	atpD	50.9	168	15	4	4	4	1.87e+07
Q8CWX5	Putative sodium/amino acid (Alanine) symporter	SMU_1175	48.3	168	11	2	2	2	1.21e+07
Q8DVV5	30S ribosomal protein S7	rpsG	17.8	167	41	5	5	6	3.79e+07
Q8DS09	LD-carboxypeptidase	SMU_2035	36.1	166	24	5	5	5	2.51e+07
Q8DUN0	Galactose operon repressor GalR	galR	37.9	161	14	4	4	5	1.73e+07
Q8DSC2	Putative PTS system, mannose-specific component IID	SMU_1879	34.2	160	23	6	6	6	3.74e+07
P11000	Wall-associated protein	wapA	48.9	155	12	5	5	5	1.80e+07
Q8DSG5	Glutamyl-tRNA(Gln) amidotransferase subunit A	gatA	52.9	151	10	3	3	3	1.04e+07
Q8DV06	Sugar-phosphatase	SMU_718c	29.8	149	18	4	4	4	3.68e+07
Q8DSN2	Beta-ketoacyl-[acyl-carrier-protein] synthase III	fabH	35.1	149	14	3	3	3	1.06e+07
Q8DUQ6	50S ribosomal protein L21	rplU	11.3	149	29	2	2	3	4.94e+07
Q8DUF4	Putative ABC transporter, periplasmic spermidine/putrescine-binding protein	potD	40.9	146	16	5	5	5	1.51e+07
Q8DTE9	Putative transcriptional regulator	SMU_1398	32.2	143	11	2	2	2	9.07e+06
Q8DTU8	Putative transcriptional regulator	cpsY	34.9	142	9	3	3	3	1.33e+07
P45596	Phosphocarrier protein HPr	ptsH	8.9	142	28	2	2	4	3.66e+07
Q8DTL3	Diacetyl reductase [(S)-acetoin forming]	budC	26.9	142	14	3	3	3	1.65e+07
Q8DWA2	DegV domain-containing protein	SMU_165	31	142	17	3	3	3	6.78e+06
Q8DS75	Putative PTS system, mannose-specific IIC component	SMU_1958c	29.9	140	9	2	2	2	2.87e+07
Q8DSJ4	Probable transcriptional regulatory protein SMU_1789c	SMU_1789c	25.7	139	25	4	4	4	5.97e+07
Q8DS62	Putative glutamyl-aminopeptidase endo-1,4-beta-glucanase	pepA	39	138	10	3	3	3	7.08e+06
Q8DWM8	Hypoxanthine-guanine phosphoribosyltransferase	hpt	20.5	138	19	3	3	4	1.55e+07
Q8DWC7	Malolactic enzyme	mleS	59.7	137	6	2	2	2	5.67e+06
Q8DWB1	SseB protein N-terminal domain-containing protein	SMU_156	28.1	136	11	3	3	3	1.02e+07
Q8DTN9	Flavodoxin	flaW	16	136	27	3	3	3	2.41e+07
Q8DTS5	Putative glycerate kinase	grk	38.7	136	14	3	3	3	1.75e+06
Q8DVE5	50S ribosomal subunit assembly factor BipA	bipA	68.4	136	9	6	6	6	2.23e+07
Q8DUJ7	Putative transcriptional regulator	SMU_930c	35.1	135	18	4	4	5	2.42e+07
Q8DSG6	Aspartyl/glutamyl-tRNA(Asn/Gln) amidotransferase subunit B	gatB	53.5	133	10	4	4	4	1.26e+07
Q8DVK1	non-specific serine/threonine protein kinase	pknB	66.9	133	6	3	3	4	1.98e+07
Q8DUW3	Shikimate dehydrogenase (NADP(+))	aroE	31.8	132	17	4	4	4	1.06e+07
Q8DVT4	NAD-dependent epimerase/dehydratase domain-containing protein	SMU_383c	39.6	131	10	3	3	3	8.19e+06
P37214	GTPase Era	era	34.2	131	16	6	6	6	4.58e+07
Q8DVQ2	Transcription termination/antitermination protein NusA	nusA	45.4	130	5	2	2	2	5.29e+06
Q8DSU3	Putative branched chain amino acid ABC transporter, ATP-binding protein	livG	28.3	129	14	4	4	4	1.03e+07
Q8DW39	Putative integral membrane protein	SMU_237c	45.1	129	9	4	4	4	1.92e+07
P59311	N-acetyl-gamma-glutamyl-phosphate reductase	argC	37.5	128	10	3	3	3	8.83e+06
Q8DVG8	Probable dual-specificity RNA methyltransferase RlmN	rlmN	41.1	127	8	2	2	3	8.17e+06
Q8DSY1	Uridylate kinase	pyrH	26.3	125	21	4	4	4	3.36e+07
Q9XB21	DNA-binding protein HU	hup	9.7	124	31	2	2	3	2.23e+07
Q8CWX1	Phenylalanine--tRNA ligase alpha subunit	pheS	39.3	123	7	2	2	2	9.86e+05
Q8DVE2	UDP-N-acetylglucosamine--N-acetylmuramyl-(pentapeptide) pyrophosphoryl-undecaprenol N-acetylglucosamine transferase	murG	40.5	123	14	4	4	4	7.43e+06
Q8DVC1	Bifunctional protein FolD	folD	30.9	122	18	4	4	4	1.28e+07
Q9ZA56	HPr kinase/phosphorylase	hprK	34.9	122	11	3	3	4	1.40e+07
Q8DUE5	4-hydroxy-tetrahydrodipicolinate synthase	dapA	31.8	122	11	3	3	3	2.50e+07
Q8DVD3	Isoleucine--tRNA ligase	ileS	105.8	119	5	3	3	4	1.26e+07
Q8DS29	50S ribosomal protein L18	rplR	12.9	118	30	2	2	2	7.24e+06
I6L8Z7	Serotype determinant, transmembrane protein	SMU_832	50.6	118	5	2	2	2	1.32e+07
Q8DVT6	HTH cro/C1-type domain-containing protein	SMU_381c	35	118	6	1	1	2	1.12e+06
Q8DU81	GMP synthase [glutamine-hydrolyzing]	guaA	57.2	118	7	3	3	3	8.96e+06
Q8DSX2	Bifunctional protein GlmU	glmU	49.9	118	9	4	4	4	1.37e+07
Q8DTB4	Putative tributyrin esterase	SMU_1443c	30.5	115	15	4	4	4	2.18e+07
Q8DRT8	Putative succinate semialdehyde dehydrogenase	SMU_2127	50.4	115	5	2	2	2	4.86e+06
Q8DSV3	Phosphoserine aminotransferase	serC	40.3	115	15	3	3	3	1.04e+07
Q8DTK2	Putative enoyl-(Acyl-carrier-protein) reductase	SMU_1335c	35.7	114	8	2	2	2	1.09e+07
I6L921	Putative exodeoxyribonuclease III	exoA	31.4	114	12	3	3	4	1.23e+07
P59167	30S ribosomal protein S12	rpsL	15.1	113	24	3	3	3	2.92e+07
Q8DV10	Phosphoenolpyruvate carboxylase	ppc	103.8	113	3	3	3	3	6.03e+06
Q8DU98	NAD kinase	nadK	31.3	112	14	3	3	3	8.25e+06
Q8DTA1	Putative dTDP-4-keto-L-rhamnose reductase	rmlC	17.2	111	27	4	4	4	2.04e+07
Q8DT95	Adenine phosphoribosyltransferase	apt	18.8	110	14	2	2	2	5.51e+06
Q8DT63	Putative amino acid ABC transporter, ATP-binding protein	glnQ	28.9	109	13	2	2	3	2.81e+06
Q8DVT0	tRNA N6-adenosine threonylcarbamoyltransferase	tsaD	36.1	108	7	2	2	2	2.00e+06
Q8DTT9	Ribose-5-phosphate isomerase A	rpiA	24.6	107	16	3	3	3	1.04e+07
Q8DVD7	Cell division protein SepF	sepF	21.6	107	14	2	2	2	3.58e+06
Q8DUI9	Isopentenyl-diphosphate delta-isomerase	fni	37.3	107	11	4	4	4	2.55e+07
Q8DTA7	Alpha-acetolactate decarboxylase	aldB	26.8	106	5	1	1	2	4.55e+06
Q8DUG9	50S ribosomal protein L7/L12	rplL	12.4	105	38	4	4	4	3.95e+07
Q8DVH8	Lipoprotein	SMU_510c	23.4	105	12	2	2	2	6.39e+06
I6L912	Putative amino acid binding protein	SMU_1942c	30.2	105	15	3	3	3	1.19e+07
Q8DSI4	Putative GTP-binding protein	SMU_1801c	41.2	104	7	2	2	2	5.87e+06
Q8DS35	30S ribosomal protein S13	rpsM	13.4	104	24	3	3	3	1.14e+07
Q8DU25	Phosphate-specific transport system accessory protein PhoU	phoU	24.8	103	10	2	2	2	9.68e+06
Q8DV22	Translation initiation factor IF-3	infC	20.1	103	21	3	3	3	1.51e+07
Q8DSN7	Biotin carboxyl carrier protein of acetyl-CoA carboxylase	bccP	16	102	12	1	1	2	1.39e+06
Q8DSZ9	Putative NAD(P)H-flavin oxidoreductase	SMU_1602	25.6	100	19	4	4	4	1.34e+07
Q8DSN0	Trans-2-decenoyl-[acyl-carrier-protein] isomerase	fabM	28.9	100	14	3	3	3	3.48e+07
Q8DWG2	Probable DNA-directed RNA polymerase subunit delta	rpoE	22.5	100	11	2	2	2	1.43e+07
Q8DTJ3	Putative malonyl-CoA acyl-carrier-protein transacylase	SMU_1344c	47.1	99	11	4	4	4	7.13e+06
Q8DTY0	Glutamine--fructose-6-phosphate aminotransferase [isomerizing]	glmS	65.4	98	5	3	3	3	1.58e+07
G1XVC0	50S ribosomal protein L23	rplW	11	97	21	2	2	2	6.83e+06
I6L922	NADH oxidase/alkyl hydroperoxidase reductase peroxide-forming	SMU_765	55.1	96	3	1	1	1
Q8DU60	NADPH-dependent FMN reductase-like domain-containing protein	SMU_1089	22.5	95	10	2	2	2	6.33e+06
Q54431	Signal recognition particle protein	ffh	57	95	5	2	2	2	2.00e+06
Q8DWH2	Chaperone protein DnaJ	dnaJ	40.8	94	7	2	2	2	1.88e+07
Q8DVC6	Putative glutamine ABC transporter, permease component	SMU_567	25.3	93	11	2	2	2	8.55e+06
Q8DUS0	Sulfatase N-terminal domain-containing protein	SMU_831	96.5	92	2	1	1	1	1.54e+06
Q8DU50	6-phospho-beta-glucosidase	ascB	55.1	92	13	3	3	3	6.55e+06
Q59928	Acetylornithine aminotransferase	argD	41.1	91	9	3	3	3	1.05e+07
Q8DTU0	Phosphopentomutase	deoB	43.9	91	8	3	3	3	7.59e+06
Q8DTU6	Purine nucleoside phosphorylase DeoD-type	deoD	25.5	90	7	1	1	1
Q8DT09	Putative hexosyltransferase	SMU_1589c	37.7	90	7	2	2	3	9.99e+06
Q8DVA9	DegV domain-containing protein	SMU_586	30.2	90	8	2	2	2	7.48e+06
Q8DTY5	Putative cation efflux transporter	SMU_1176	44.5	88	9	4	4	4	2.07e+07
Q8DWF4	Putative transcriptional regulator repressor of sugar transport operon	SMU_105	37.6	88	13	4	4	4	2.15e+07
Q8DW97	30S ribosomal protein S9	rpsI	14.2	88	9	1	1	2	1.22e+07
I6L8Y4	Putative peptidase	pepO	71.7	87	6	2	2	2	9.24e+06
Q8DSY2	Ribosome-recycling factor	frr	20.6	87	11	2	2	2	2.15e+07
Q8DS37	50S ribosomal protein L17	rplQ	14.5	86	24	2	2	2	1.15e+07
Q8DT28	Putative maltose/maltodextrin ABC transporter, sugar-binding protein MalX	malX	45.1	85	4	1	1	1
Q8DSF0	Protein translocase subunit SecA	secA	95.4	84	3	2	2	2	3.41e+06
Q8DSJ6	Putative secreted protein	SMU_1787c	14.1	84	21	2	2	2	4.07e+06
Q8DUI4	Thymidylate synthase	thyA	32.8	84	13	2	2	2	6.86e+06
Q8DUR2	Putative aminotransferase	SMU_841	41.8	84	9	2	2	2	2.88e+06
Q8DUH2	50S ribosomal protein L10	rplJ	17.7	84	21	2	2	2	8.48e+06
Q8DUN3	Inducible fructose permease	fruI	68.2	83	3	1	1	1	1.26e+06
Q8DTM8	Putative gluconeogenesis factor	SMU_1305c	35.7	83	9	2	2	3	9.18e+06
Q8DUP7	Bifunctional protein PyrR	pyrR	19.9	83	13	2	2	2	4.96e+06
Q8DW46	DhaL domain-containing protein	SMU_229	59.6	83	4	2	2	2	1.25e+07
Q8DU34	Deoxyribose-phosphate aldolase	deoC	23.3	82	22	3	3	3	3.46e+07
Q8DWB2	Polyribonucleotide nucleotidyltransferase	pnp	80	82	4	2	2	2	2.13e+06
Q8DSU5	Putative acetoin utilization protein, acetoin dehydrogenase	SMU_1664c	24.8	81	19	3	3	3	5.57e+06
Q8CVC6	Foldase protein PrsA	prsA	36.1	81	7	2	2	2	6.57e+08
Q8DVK2	Putative phosphoprotein phosphatase (PppL protein)	SMU_483	27	81	6	1	1	1	1.64e+06
Q8DS19	50S ribosomal protein L22	rplV	12.4	81	39	4	4	4	1.71e+07
P59125	30S ribosomal protein S5	rpsE	17.1	80	17	2	2	2	1.59e+07
Q8DUR6	Putative reductase	SMU_837	31.6	79	8	2	2	2	3.98e+06
Q8DUL2	Glutamate dehydrogenase	SMU_913	48.2	79	4	2	2	2	3.53e+06
Q8DWD5	Dihydrolipoamide acetyltransferase component of pyruvate dehydrogenase complex	adhC	48.6	77	5	2	2	2	1.49e+07
Q8DW98	50S ribosomal protein L13	rplM	16.2	77	22	2	2	2	2.81e+07
Q8DU93	Putative iron-sulfur cofactor synthesis protein NifS family	SMU_1051	39.1	77	13	4	4	4	6.63e+07
Q8DSQ2	Putative integral membrane protein	SMU_1722c	25	77	9	2	2	2	3.69e+06
I6L927	Lipoprotein	atmB	31	77	11	3	3	3	8.53e+06
Q8DSQ9	Tyrosine recombinase XerD-like	SMU_1714c	28.5	76	7	1	1	1	8.38e+05
Q8DSB7	Serine--tRNA ligase	serS	48.4	76	5	2	2	2	3.17e+06
Q8DSX5	adenosylhomocysteine nucleosidase	pfs	25.2	76	18	3	3	3	5.16e+06
Q8DWH0	Putative phosphomethylpyrimidine kinase	thiD	27.7	76	7	1	1	1	2.93e+06
Q8DSN9	Biotin carboxylase	accC	49.7	74	5	2	2	2	6.74e+06
P59378	30S ribosomal protein S11	rpsK	13.4	74	12	1	1	1	2.45e+06
Q8DUI5	Putative hydroxymethylglutaryl-CoA synthase	SMU_943c	43.6	73	8	2	2	2	4.98e+06
Q8DT96	Homoserine O-acetyltransferase	metAA	36.7	72	9	3	3	3	1.45e+07
Q8DUS9	Putative amino acid transporter, amino acid-binding protein	SMU_817	29.3	71	4	1	1	1	4.26e+06
Q8DWJ4	N5-carboxyaminoimidazole ribonucleotide synthase	purK	39.3	71	4	1	1	1	1.24e+06
Q8DT60	Putative amino acid ABC transporter, integral membrane protein	glnP	24.2	71	6	1	1	1	1.17e+06
Q8DS31	50S ribosomal protein L15	rplO	15.4	70	21	3	3	3	2.53e+07
Q8DTA0	Putative oxidoreductase	SMU_1462c	40.4	69	4	1	1	1	9.16e+05
Q8DU16	Riboflavin biosynthesis protein	SMU_1143c	35.1	69	10	2	2	2	4.00e+06
Q8DSP1	Acetyl-coenzyme A carboxylase carboxyl transferase subunit alpha	accA	28.5	69	8	1	1	1
Q8DUW8	Lysine--tRNA ligase	lysS	56.3	69	4	2	2	2	4.61e+06
Q8DSD3	Putative alcohol dehydrogenase	SMU_1867c	37.1	68	7	2	2	2	4.88e+06
O06941	Protein GrpE	grpE	20.6	67	13	2	2	2	9.19e+06
P26425	Tagatose 1,6-diphosphate aldolase 1	lacD1	36.5	67	5	1	2	2	3.33e+06
Q8DTP5	50S ribosomal protein L19	rplS	13.1	66	17	2	2	2	1.20e+07
Q8DVP9	Translation initiation factor IF-2	infB	101.5	66	2	2	2	2	8.58e+06
Q8DTM2	Asparagine--tRNA ligase	asnS	51	65	5	2	2	2	6.45e+06
Q8DT53	Glucose-1-phosphate adenylyltransferase	glgC	41.9	65	7	2	2	2	8.11e+06
Q8DTG3	3-isopropylmalate dehydrogenase	leuB	36.7	64	5	2	2	2	4.19e+06
Q8DSU0	Putative ABC transporter, branched chain amino acid-binding protein	livK	41.2	63	6	2	2	2	8.27e+06
Q8DS23	50S ribosomal protein L14	rplN	13	63	8	1	1	1	2.64e+06
Q8DSJ7	Isoprenyl transferase	uppS	28.5	63	4	1	1	1	4.75e+06
Q8DVQ5	Aminoglycoside phosphotransferase domain-containing protein	SMU_415	30.4	63	5	1	1	1	2.35e+06
P10539	Aspartate-semialdehyde dehydrogenase	asd	38.9	62	4	1	1	1	2.09e+06
Q8DUG4	Homoserine kinase	thrB	31	62	8	1	1	1	7.96e+05
Q8DUP5	Aspartate carbamoyltransferase	pyrB	34.7	62	7	2	2	2	1.19e+06
Q8DU90	Putative glutamine amidotransferase	SMU_1054	26.1	62	6	1	1	1	1.23e+06
Q8DTD6	Putative phosphatases involved in N-acetyl-glucosamine catabolism	SMU_1415c	28.4	61	6	1	1	1	7.78e+05
Q8DSL7	pre-crRNA processing endonuclease	SMU_1763c	28.7	61	15	2	2	2	1.50e+06
Q8DTN1	Putative surface adhesin AdcA protein-like protein putative Zn-binding lipoprotein	adcA	57.5	61	5	2	2	2	2.79e+06
Q8DW28	SUF system FeS cluster assembly SufBD N-terminal domain-containing protein	SMU_251	52.8	60	2	1	1	1	1.86e+06
Q8DU31	Pantothenate kinase	coaA	35.7	60	6	2	2	2	3.58e+06
Q8DTU4	Purine nucleoside phosphorylase	punA	28.8	59	9	1	1	1
P72479	Oligopeptide transport ATP-binding protein OppF	oppF	34.8	59	4	1	1	1	4.23e+06
Q8DTA5	Uncharacterized protein	SMU_1453c	37.8	59	6	1	1	1	7.73e+05
Q8DSX9	50S ribosomal protein L11	rplK	14.8	58	13	2	2	2	3.19e+07
Q8DVS4	Regulator of chromosome segregation-like C-terminal domain-containing protein	SMU_393	19.7	58	8	1	1	1	3.27e+06
Q8DUV3	Protease	SMU_789	23.1	57	5	1	1	1	1.13e+06
Q8CWW3	Holliday junction branch migration complex subunit RuvA	ruvA	21.9	57	12	1	1	1	7.28e+05
Q8DTN7	Uncharacterized GST-like protein SMU_1296	SMU_1296	30	56	9	2	2	2	1.72e+06
Q8DT86	DUF3042 domain-containing protein	SMU_1479	6.2	56	36	1	1	1	1.28e+06
Q8DUK7	7-cyano-7-deazaguanine synthase	queC	24.5	56	6	1	1	1	3.74e+06
Q8DSP6	Endolytic murein transglycosylase	mltG	68.5	55	2	1	1	1	9.35e+05
Q8DT62	Putative ABC transporter, glutamine binding protein	SMU_1520	29.9	55	8	2	2	2	9.73e+06
Q8CWX2	Phenylalanine--tRNA ligase beta subunit	pheT	87.3	54	3	2	2	2	2.99e+06
Q8DTW5	HNH endonuclease	SMU_1205c	19.5	54	6	1	1	1	2.74e+06
Q8DTJ8	Putative bacitracin synthetase	bacD	168.2	53	1	1	1	1	1.04e+06
P48853	30S ribosomal protein S10	rpsJ	11.6	53	10	1	1	1	4.66e+06
Q8DVW9	Putative deoxyribonuclease	SMU_341	34	53	5	1	1	1
Q8DSL6	Uncharacterized protein	SMU_1764c	91.7	52	2	1	1	1
Q8DSN3	Acyl carrier protein	acp	8.4	52	23	2	2	2	3.97e+07
Q93D95	Ribosomal RNA small subunit methyltransferase G	rsmG	26.8	52	5	1	1	1	1.64e+06
Q8DUG5	Homoserine dehydrogenase	SMU_965	46.4	52	2	1	1	1	2.62e+06
Q8DSJ2	tRNA(Met) cytidine acetate ligase	tmcAL	41	52	4	1	1	1
Q8DV09	Putative cell division protein FtsW	ftsW	47.4	52	2	1	1	1	6.58e+06
Q8DVC0	ADP-dependent (S)-NAD(P)H-hydrate dehydratase	nnrD	30.1	52	11	2	2	2	4.25e+06
Q8DVD0	ATP-dependent protease ClpE	clpE	83.7	51	1	1	1	1	3.92e+06
Q8DUA2	Putative ABC transporter, ATP-binding protein	SMU_1041	28.1	51	4	1	1	1	1.43e+06
Q8CWZ3	33 kDa chaperonin	hslO	31.8	50	4	1	1	1	3.82e+06
Q8DUH3	Putative Clp-like ATP-dependent protease, ATP-binding subunit	clp	77.1	50	1	1	1	1	1.26e+06
Q8DTJ0	ABC transporter permease	SMU_1347c	88.4	50	1	1	1	1	1.45e+06
Q8CZF1	Putative pyruvate dehydrogenase E1 component beta subunit	pdhB	37.1	50	4	1	1	1	2.68e+06
Q8DUE3	Uncharacterized protein	SMU_992	36.7	49	6	2	2	2	3.50e+06
Q8DV24	LysM domain-containing protein	SMU_695	17.2	49	8	1	1	1	8.98e+05
Q8DV20	50S ribosomal protein L20	rplT	13.7	48	17	2	2	2	1.11e+07
Q8DW25	Putative oligopeptide ABC transporter, substrate-binding protein OppA	oppA	60.2	48	5	2	2	2	1.14e+06
Q8DSZ8	lactoylglutathione lyase	lguL	15.3	48	7	1	1	1	1.65e+07
I6L8Z0	Teichoic acid D-alanyltransferase	dltB	49.9	48	2	1	1	1
Q8DWG1	CTP synthase	pyrG	59.5	48	3	1	1	1	7.16e+05
Q8DUS4	Putative RgpAc glycosyltransferase	rgpA	42.1	47	3	1	1	1	3.49e+06
Q8DVR0	Biofilm regulatory protein A	brpA	43.9	47	2	1	1	1	7.35e+06
Q8DSY3	S1 motif domain-containing protein	SMU_1623c	32.2	47	3	1	1	1	7.33e+06
Q8DS20	50S ribosomal protein L16	rplP	15.5	47	15	1	1	1
Q8DV82	Putative deacetylase	SMU_623c	34.7	47	4	1	1	1	9.10e+05
Q8DS47	DNA-directed RNA polymerase subunit beta'	rpoC	134.9	46	1	2	2	2	7.79e+06
Q8DUK3	Thiol peroxidase	tpx	17.5	46	9	1	1	1	1.13e+06
Q8DW88	Urocanate reductase	urdA	86.8	46	1	1	1	1
Q8DUV7	Shikimate kinase	aroK	17.6	45	7	1	1	1	1.37e+06
Q8DSW8	Methionine--tRNA ligase	metS	75.6	45	1	1	1	1
Q8DUN4	FruR	fruR	29.4	45	5	1	1	1	7.69e+05
I6L8X8	Putative polysaccharide ABC transporter, ATP-binding protein	rgpD	45.5	45	5	1	1	1	7.46e+05
Q8DUQ4	50S ribosomal protein L27	rpmA	10.4	44	12	1	1	1	1.57e+06
Q8DW21	Nitroreductase domain-containing protein	SMU_260	22.4	44	6	1	1	1	1.89e+06
Q8DSG1	Putative aminotransferase	yfbQ	45.6	42	3	2	2	2	3.02e+06
I6L8Y8	DNA-directed RNA polymerase subunit delta	SMU_1936c	31.5	42	4	1	1	1
Q8DWB3	30S ribosomal protein S15	rpsO	10.5	42	10	1	1	1	3.38e+06
Q8DSQ6	dITP/XTP pyrophosphatase	SMU_1717c	36.4	42	5	1	1	1	2.42e+06
Q8DTF9	Putative RNA helicase	SMU_1388	40.8	42	4	1	1	1	1.22e+06
Q8DV90	DEAD-box ATP-dependent RNA helicase CshA	cshA	58.4	41	5	2	2	2	2.93e+06
Q8DUN9	30S ribosomal protein S16	rpsP	10.4	40	8	1	1	1	1.49e+06
Q8DRT7	Dihydroxy-acid dehydratase	ilvD	60.7	40	3	2	2	2	1.81e+06
Q8CVC3	Carbonic anhydrase	cah	29.2	40	5	1	1	1	2.21e+06
Q8DV81	Putative 1-acylglycerol-3-phosphate O-acyltransferase	SMU_624	29	40	3	1	1	1	1.26e+06
Q8DVU7	Ribonuclease J	rnj	61.3	39	2	1	1	1	1.72e+06
Q8DS56	DNA methylase adenine-specific domain-containing protein	SMU_1979c	36.3	39	7	1	1	1	2.29e+05
Q8DV78	DUF805 domain-containing protein	SMU_627	23.5	38	5	1	1	1	4.72e+06
Q8DTJ1	Putative thioesterase BacT	bacT	28	38	3	1	1	1	3.68e+06
Q8DWE2	S-(hydroxymethyl)glutathione dehydrogenase	adh	39.7	38	3	1	1	1
Q8DUN7	Ribosome maturation factor RimM	rimM	19.8	38	8	1	1	1	3.76e+06
Q8DVS1	Putative glycerol uptake facilitator protein	glpF	30.7	38	4	1	1	1	7.91e+06
Q8DTV1	Orotidine 5'-phosphate decarboxylase	pyrF	24.9	38	6	1	1	1	1.74e+06
Q8DSP0	Acetyl-coenzyme A carboxylase carboxyl transferase subunit beta	accD	31.9	38	7	2	2	2	9.36e+06
Q8DRW2	Arginine--tRNA ligase	argS	63.5	37	2	1	1	1	9.82e+05
Q8DWN8	Beta sliding clamp	dnaN	42	37	4	1	1	1
Q8DSG2	Putative pyrazinamidase/nicotinamidase	pncA	20.5	36	7	1	1	1	3.00e+06
Q8DSR2	Putative potassium uptake protein TrkH	trkH	52.9	36	2	1	1	1	3.62e+06
Q8DT61	Putative amino acid ABC transporter, permease protein	SMU_1521	25.9	36	3	1	1	1	1.70e+06
Q8DVX6	MFS transporter	SMU_333	45.1	36	4	1	1	1
Q8DUR3	Histone acetyltransferase Gcn5	SMU_840c	16	35	5	1	1	1	3.32e+06
Q8DUA8	Putative ABC transporter, ATP-binding protein	glrA	32.9	35	2	1	1	1	3.02e+06
Q8DU84	Putative ABC transporter, ATP-binding protein, proline/glycine betaine transport system	opuAa	45	34	3	1	1	1
I6L923	Putative metal-dependent transcriptional regulator	sloR	25.1	34	4	1	1	1	1.50e+06
Q8DVJ8	Putative response regulator	SMU_487	24.1	34	5	1	1	1	1.39e+06
Q8DUW1	Chorismate synthase	aroC	42.6	34	3	1	1	1	1.41e+06
Q8DU64	Peptide chain release factor 1	prfA	40.6	33	2	1	1	1	1.23e+06
Q8DT29	Putative maltose operon transcriptional repressor	malR	38.1	33	3	1	1	1	1.67e+06
Q8DWD8	NADPH-dependent FMN reductase-like domain-containing protein	SMU_125	20.3	32	5	1	1	1	1.17e+06
Q8DWI6	Putative transcriptional regulator	SMU_61	35.2	32	4	1	1	1	2.05e+06
Q8DUP4	Carbamoyl-phosphate synthase small chain	carA	40.2	32	7	2	2	2	3.43e+06
Q8DT80	Histidinol-phosphatase	SMU_1486c	28.7	32	4	1	1	1	1.40e+06
Q8DS18	30S ribosomal protein S19	rpsS	10.7	32	9	1	1	1	1.97e+07
Q8DT31	Alpha-1,4 glucan phosphorylase	glgP	86.8	31	1	1	1	1	1.81e+06
Q8DSQ3	Putative diaminopimelate decarboxylase	SMU_1721c	46.3	31	3	1	1	1	4.61e+06
Q8DTW1	Uncharacterized protein	SMU_1209c	52.3	30	4	2	2	2	3.28e+06
Q8DS61	Pyrroline-5-carboxylate reductase	proC	27.1	30	4	1	1	1
I6L8Y7	Putative trehalose-6-phosphate hydrolase TreA	treA	62.7	29	1	1	1	1	1.42e+06
Q8DUU7	NmrA-like domain-containing protein	SMU_796	30.6	29	4	1	1	1	2.48e+06
Q8DUY6	Hydrolase	SMU_743	30.4	29	3	1	1	1	3.08e+06
Q8DWA9	Cysteine--tRNA ligase	cysS	50.7	29	3	1	1	1
Q8DRV7	50S ribosomal protein L32	rpmF	6.8	29	17	1	1	1	2.02e+06
Q8DVM9	Gamma-glutamyl phosphate reductase	proA	45.2	28	4	1	1	1	9.73e+05
Q8DUZ7	Putative oxidoreductase	SMU_728	32.2	28	5	1	1	1
Q8DT66	Ribonuclease 3	rnc	26	28	4	1	1	1
P59388	Global transcriptional regulator CodY	codY	29	27	3	1	1	1	4.63e+06
Q8DSR0	Pseudouridine synthase	rluB	27.2	27	5	1	1	1	2.71e+06
Q8DWC2	Peptide deformylase	def	22.9	27	6	1	1	1	2.16e+06
Q8DT12	Threonine--tRNA ligase	thrS	74.7	26	1	1	1	1	1.37e+06
Q8DS26	30S ribosomal protein S14 type Z	rpsZ	7	26	13	1	1	1	4.32e+06
Q8DU67	Serine hydroxymethyltransferase	glyA	46.1	25	2	1	1	1	1.41e+06
P95790	ATP synthase epsilon chain	atpC	15.6	25	4	1	1	1	4.87e+06
Q8DUT7	Putative glutamine ABC transporter, permease protein	SMU_806c	80.2	25	1	1	1	1	1.83e+06
Q8CZF0	Phosphatidate cytidylyltransferase	cdsA	29	25	4	1	1	1
Q8DT13	Putative transcriptional regulator	SMU_1585c	20.8	25	5	1	1	1	2.20e+07
Q8DWH9	Putative threonine synthase	thrC	53.9	24	2	1	1	1
Q8DS80	Putative membrane carboxypeptidase, penicillin-binding protein 2a	pbp2a	80.5	23	1	1	1	1	9.37e+05
Q8DTC1	Putative ABC transporter, ATP-binding protein	SMU_1431c	72.2	22	1	1	1	1	2.15e+07
Q8DRX2	Putative competence-damage inducible protein	cinA	45.7	22	3	1	1	1	1.45e+06
Q8DSC7	Signal peptidase I	lepC	22.4	21	4	1	1	1	1.59e+06
I6L8Z1	Putative hemolysin	hlyX	49.8	21	4	1	1	1
Q8CWZ0	Argininosuccinate synthase	argG	43.9	20	2	1	1	1	5.16e+06
Q8DW14	Adenylosuccinate synthetase	purA	47.3	20	3	1	1	1	3.44e+05
Q8DVY6	N-acetyldiaminopimelate deacetylase	SMU_318	41.7	20	8	1	1	1
Q8DVZ0	Metallo-beta-lactamase domain-containing protein	SMU_303	28.7	20	2	1	1	1	1.74e+08
