# Supplementary material for: Small RNA SmsR1 modulates acidogenicity and cariogenic virulence by affecting protein acetylation in Streptococcus mutans
Source: PLoS Pathog. 2024 Apr 15;20(4):e1012147. doi: 10.1371/journal.ppat.1012147 (PMC11045139; doi:10.1371/journal.ppat.1012147)
Supplement: S5 Table — (XLSX) [file ppat.1012147.s005.xlsx]

## Sheet: Sheet1
Table S5 Bacterial strains, plasmids and primers used in this study.
Strains/Plasmids/Primers	Descriptions or Sequences (5’ to 3’)	Source or Use
S.mutans
UA159	Wild-type strains S.mutans	ATCC 700610
UA159/pDL278	WT strain contains E. coli-Streptococcus shuttle vector pDL278; speR	This study
UA159/pDL278-SmsR1	sRNA coding gene SmsR1 overexpression mutant in WT; speR	This study
UA159 ΔSmsR1	sRNA coding gene SmsR1 deletion mutant in WT; p-Cl-PheR	This study
UA159/pDL278-SmsR124C>G	sRNA coding gene SmsR1 nonsense mutation (C at position 24 is replaced by G) overexpression mutant in WT; speR	This study
UA159/pDL278-SmsR1P1	SmsR1P1 overexpression mutant in WT; speR	This study
UA159/pDL278-SmsR1P2	SmsR1P2 overexpression mutant in WT; speR	This study
UA159 ΔSmsR1P1	SmsR1P1 deletion mutant in WT; p-Cl-PheR	This study
UA159 ΔSmsR1P2	SmsR1P2 deletion mutant in WT; p-Cl-PheR	This study
UA159 ΔSMU.1421	gene pdhC (SMU.1421) deletion mutant in WT; p-Cl-PheR	This study
UA159/pDL278-SmsR1214_219mut	sRNA coding gene SmsR1 inverted mutation (214-219nt region AGCTGC is mutated to TCGACG) overexpression mutant in WT; speR	This study
E.coli
DH 5α	F-, φ 80dlacZ ΔM15, Δ(lacZYA -argF )U169, deoR , recA1 , endA1 ,hsdR17 (rK-, mK+), phoA, supE44 , λ-, thi -1, gyrA96 , relA1	Tsingke
Plasmids
pDL278	E. coli-Streptococcus shuttle vector; speR	[1]
pDL278-SmsR1	SmsR1 overexpression vector, speR	This study
pDL278-SmsR1P1	SmsR1P1 overexpression vector, speR	This study
pDL278-SmsR1P2	SmsR1P2 overexpression vector, speR	This study
pDL278-SmsR124C>G	SmsR124C>G overexpression vector, speR	This study
pDL278-SmsR1214_219mut	SmsR1214_219mut overexpression vector, speR	This study
pCU57-SmsR1 mutant	carrying the DNA template of mutated SmsR1 (the motif AGCUGC is mutated to UCGACG) plasmid, AmpR	Tsingke
pCU57-SMU.1421 mutant	carrying the DNA template of mutated mutated 5’-UTR of SMU.1421 (the motif GCAGCU is mutated to CGUCGA ) plasmid, AmpR	Tsingke
Primers
SmsR1 LDH F	CGGAATTCAGAGCCCGAGCAACAATAACACT	SmsR1 overexpression
SmsR1 LDH R	CATCCTGTTATTCTCCTTTGTTCTAAACATCT	SmsR1 overexpression
SmsR1 OE F	GATGTTTAGAACAAAGGAGAATAACAGGAT	SmsR1 overexpression
SmsR1 OE R	CGGGATCCCAGCTAAGAAAAACAGAGATTCACG	SmsR1 overexpression
SmsR1P1 OE R	CGGGATCCTAAGCTCCACCAGTCAAGACCC	SmsR1P1 overexpression
SmsR1P2 LDH R	TGTCTATTAGTTCTAAACATCTCCTTATAATTTA	SmsR1P2 overexpression
SmsR1P2 OE F	TGTTTAGAACTAATAGACAGCCCTTATGTCAGATG	SmsR1P2 overexpression
SmsR124C>G OE F	GATGTTTTGAATTTTAACAAGTATTTTGATGGGT	SmsR124C>G overexpression
SmsR124C>G OE R	AAAATTCAAAACATCCTGTTATTCTCCTTTGT	SmsR124C>G overexpression
SmsR1214-219mut OE F	GCATCTCGACGTGCATTAAACTTGTGGTATCTTGCT	SmsR1214-219inv overexpression
SmsR1214-219mut OE R	TGCACGTCGAGATGCCGAAGACTTCGTTGATTCT	SmsR1214-219inv overexpression
SmsR1 upF	GAGTGACGCTTGGCTATT	SmsR1 deletion
SmsR1 upR	GAGTGTTATTGTTGCTCGGCTTTTTGATATCATTC	SmsR1 deletion
SmsR1 dnF	GGTATACTACTGACAGCTTCAGAAATCTTTTTGTCTCAGA	SmsR1 deletion
SmsR1 dnR	CTGGCTCTGAAGGAATCG	SmsR1 deletion
SmsR1updnR	TCTGAGACAAAAAGATTTCTCTTTTTGATATCATTC	SmsR1 deletion
SmsR1P1 dnF	GGTATACTACTGACAGCTTC TAATAGACAGCCCTTA	SmsR1P1 deletion
SmsR1P2 upR	GAGTGTTATTGTTGCTCGGTAAGCTCCACCAGTCA	SmsR1P2 deletion
SMSR1P1 updnR	TAAGGGCTGTCTATTACTTTTTGATATCATTC	SmsR1P1 deletion
SMSR1P2 updnR	TCTGAGACAAAAAGATTTCT TAAGCTCCACCAGTCA	SmsR1P2 deletion
SMU.1421 upF	CTCAAGACAGTCCAATTCCTA	SMU.1421 deletion
SMU.1421 upR	GAGTGTTATTGTTGCTCGGATTATCCCCCCTTCTATGC	SMU.1421 deletion
SMU.1421 dnF	GGTATACTACTGACAGCTTC TAAGCAGAAGTAAAAGAGA	SMU.1421 deletion
SMU.1421 dnR	GACTCCTTACCGCCACTT	SMU.1421 deletion
SMU.1421 updnR	TCTCTTTTACTTCTGCTTA ATTATCCCCCCTTCTATGC	SMU.1421 deletion
m13r48	AGCGGATAACAATTTCACACAGGA	DNA sequencing
m13f47	CGCCAGGGTTTTCCCAGTCACGAC	DNA sequencing
q SmsR1 F	GAAAGGAGAATAACAGGATG	q RT-PCR
q SmsR1 R	ATCATCATCTGACATAAGGG	q RT-PCR
q SmsR1P1 F	AAAGAAAGGAGAATAACAGGA	q RT-PCR
q SmsR1P1 R	AGTCAAGACCCATCAAAATACT	q RT-PCR
q SmsR1P2 F	GCTAACACGGCACAGTAA	q RT-PCR
q SmsR1P2 R	GTTCATCCAGTCTTCCTATCT	q RT-PCR
q S.mutans 16s F	CCATGTGTAGCGGTGAAATGC	q RT-PCR
q S.mutans 16s R	TCATCGTTTACGGCGTGGAC	q RT-PCR
q SMU.1421 F	TGCTCAATTAACGCTTCATC	q RT-PCR
q SMU.1421 R	GCATTCGCTTCAGGATAATC	q RT-PCR
q ldh F	CTTCCTCGTTGCTGCTAACC	q RT-PCR
q ldh R	AGCAAGTGCTTGACGGAAAC	q RT-PCR
q SMU.1410 F	CAGAATGACGGAACTCCTT	q RT-PCR
q SMU.1410 R	CGCATAACCTTGGCTACA	q RT-PCR
q SMU.576 F	AGCATTGAAGATGGAGAACT	q RT-PCR
q SMU.576 R	ATCACCAGTAAGAGCGTATG	q RT-PCR
q SMU.618 F	CGTTAATGTTACTTCCAGGT	q RT-PCR
q SMU.618 R	ATACCAGCAACCAGCAAT	q RT-PCR
q SMU.21 F	GTTACTTGTAGATGGGCATT	q RT-PCR
q SMU.21 R	GAAAGCGTTGAACAGGAC	q RT-PCR
q SMU.383 F	TGTTACAGGAACCACTCATT	q RT-PCR
q SMU.383 R	ACATCGTCTCATCAATTAGC	q RT-PCR
q SMU.602 F	GGACAGTCGCTCACTATG	q RT-PCR
q SMU.602 R	ACATCACCACCAGACAGA	q RT-PCR
q SMU.600 F	TAGAAGCCGTTCAAGGATTA	q RT-PCR
q SMU.600 R	AATTGCCATAGTGACTAGGA	q RT-PCR
q SMU.880 F	GATGGTGTTGGAGGCTATT	q RT-PCR
q SMU.880 R	AGGAAGAGTGTCTGTGGAA	q RT-PCR
q SMU.127 F	AGGAGACTCGGCAACTAA	q RT-PCR
q SMU.127 R	CAGGAATACCATAAGCATCAG	q RT-PCR
q SMU.128 F	CCTGGCACAGTCAATGAT	q RT-PCR
q SMU.128 R	AGACACAATGGTAACATCTG	q RT-PCR
q SMU.129 F	CCAGAACATCGTTACCTCAA	q RT-PCR
q SMU.129 R	CAGTCCTTCATCAAGTCCAA	q RT-PCR
q SMU.130 F	GGTTGCTATGTGCGGTAT	q RT-PCR
q SMU.130 R	GCTGCTGGTCCAATAATATG	q RT-PCR
q SMU.131 F	TTGGTATCGGAGATGTTGC	q RT-PCR
q SMU.131 R	ATGCGTCGTATCAATGGTT	q RT-PCR
q SMU.132 F	AAGCAGGTGGTATTGAAGG	q RT-PCR
q SMU.132 R	GCCAAGACCGTATCTACTC	q RT-PCR
SmsR1 T7 F	TAATACGACTCACTATAGGGAAAGGAGAATAACAGG	In vitro transcription
SmsR1 T7 R	CAGCTAAGAAAAACAGAGATTCACG	In vitro transcription
SMU.1421 T7 F	TAATACGACTCACTATAGGGATTGAAGCAGCAGCTG	In vitro transcription
SMU.1421 T7 F-1	TAATACGACTCACTATAGGGATTGAAGCACGTCGAG	In vitro transcription
SMU.1421 T7 R	GCCTCACCTTCTTGAC	In vitro transcription
Reference 1. LeBlanc DJ, Lee LN, Abu-Al-Jaibat A. Molecular, genetic, and functional analysis of the basic replicon of pVA380-1, a plasmid of oral streptococcal origin. Plasmid. 1992;28(2):130-45. Epub 1992/09/01. doi: 10.1016/0147-619x(92)90044-b. PubMed PMID: 1409970.
speR, spectinomycin resistant;AmpR, ampicillin resistant ; p-Cl-PheR,4-Chloro-DL-phenylalanine resistant
